# Supplementary material for: Conditional ATXN2L-Null in Adult Frontal Cortex CamK2a+ Neurons Does Not Cause Cell Death but Restricts Spontaneous Mobility and Affects the Alternative Splicing Pathway
Source: Cells. 2025 Sep 30;14(19):1532. doi: 10.3390/cells14191532 (PMC12524157; doi:10.3390/cells14191532)
Supplement: Supplementary file 1 [file cells-14-01532-s001.zip]

Archive with 3 entries (3 files):
- KeyAlmaguerAuburger_TableS3_STRINGanalysis_rev1.xlsx
- KeyAlmaguerAuburger_TableS1_primers_used_for_genotyping.xlsx
- KeyAlmaguerAuburger_TableS2_ProteomeFrontalCortex.xlsx
