# Supplementary material for: Conditional ATXN2L-Null in Adult Frontal Cortex CamK2a+ Neurons Does Not Cause Cell Death but Restricts Spontaneous Mobility and Affects the Alternative Splicing Pathway
Source: Cells. 2025 Sep 30;14(19):1532. doi: 10.3390/cells14191532 (PMC12524157; doi:10.3390/cells14191532)
Supplement: Supplementary file 1 [file cells-14-01532-s001.zip › KeyAlmaguerAuburger_TableS3_STRINGanalysis_rev1.xlsx]

## Sheet: enrichmentAnnotatedKeyword
#term ID	term description	observed gene count	background gene count	strength	signal	false discovery rate	matching proteins in your network (IDs)	matching proteins in your network (labels)
KW-0597	Phosphoprotein	98	7592	0.22	0.6	2.50e-07	10090.ENSMUSP00000000349,10090.ENSMUSP00000000449,10090.ENSMUSP00000001834,10090.ENSMUSP00000005509,10090.ENSMUSP00000005830,10090.ENSMUSP00000009256,10090.ENSMUSP00000011896,10090.ENSMUSP00000014370,10090.ENSMUSP00000018561,10090.ENSMUSP00000019482,10090.ENSMUSP00000020649,10090.ENSMUSP00000022030,10090.ENSMUSP00000022451,10090.ENSMUSP00000022881,10090.ENSMUSP00000023600,10090.ENSMUSP00000023616…	Dbt,Mkrn2,Rtcb,Stx1a,Bcas2,Bcl2l13,Pgam1,Cacybp,Myo1b,Zfp687,Rad50,Ccnh,Capn7,Retreg1,Robo1,Slc15a2,Smndc1,Eps8l2,Agap1,Nvl,Snap25,Actl6a,Ift74,Cc2d1b,Lurap1,Ak2,Gnpda2,Rps3,Ikbkb,Rexo2,Atxn2l,Hdac3,Camkv,Dars2,Ago2,Leng8,Fbxo38,Fchsd1,Rims2,Trim37,Alkbh5,Trim2,Tst,Nipbl,Grm7,Glrx3,Actn2,Tmod2,Bckdk,Chat,Tiam2,Gria3,Sf3b4,Ppp1r1b,Stk24,Ctnnd2,Tacc1,Ppp1r10,Slc5a7,Psd,Nrbf2,Inf2,Ube4b,Kif1c,Kpna6,…
KW-0963	Cytoplasm	70	4796	0.28	0.62	2.62e-06	10090.ENSMUSP00000000642,10090.ENSMUSP00000000939,10090.ENSMUSP00000001834,10090.ENSMUSP00000002840,10090.ENSMUSP00000003183,10090.ENSMUSP00000011895,10090.ENSMUSP00000014370,10090.ENSMUSP00000016901,10090.ENSMUSP00000019482,10090.ENSMUSP00000020500,10090.ENSMUSP00000021706,10090.ENSMUSP00000024755,10090.ENSMUSP00000026577,10090.ENSMUSP00000027521,10090.ENSMUSP00000028727,10090.ENSMUSP00000029564…	Hk2,Hip1r,Rtcb,Pex6,Ppp5c,Sptbn4,Cacybp,Ttll12,Zfp687,Appl2,Traf3,Clic5,Eps8l2,Agap1,Snap25,Pmvk,Lurap1,Rint1,Gnpda2,Rps3,Ikbkb,Atxn2l,Gorab,Rxrb,Hdac3,Ago2,Fbxo38,Fchsd1,Cc2d2a,Trim37,Trim2,Stxbp6,Bbs1,Gnai2,Glrx3,Actn2,Nt5c1a,Tmod2,Togaram1,Tiam2,Ppp1r1b,Stk24,Tacc1,Ccdc134,Nrbf2,Inf2,Tbcd,Ube4b,Kif1c,Kpna6,Arhgap27,Adar,Cyth2,Nsun2,Ptk2,Usp8,Srp54b,Prkcd,Dpysl5,Trmt5,Phactr1,Naa38,Mvp,Mark2,Pl…
KW-0007	Acetylation	51	3080	0.33	0.63	1.05e-05	10090.ENSMUSP00000000349,10090.ENSMUSP00000000642,10090.ENSMUSP00000000939,10090.ENSMUSP00000003183,10090.ENSMUSP00000005830,10090.ENSMUSP00000011896,10090.ENSMUSP00000014370,10090.ENSMUSP00000020649,10090.ENSMUSP00000022451,10090.ENSMUSP00000025997,10090.ENSMUSP00000027521,10090.ENSMUSP00000027797,10090.ENSMUSP00000029214,10090.ENSMUSP00000030583,10090.ENSMUSP00000032419,10090.ENSMUSP00000032998…	Dbt,Hk2,Hip1r,Ppp5c,Bcas2,Pgam1,Cacybp,Rad50,Capn7,Smndc1,Agap1,Nvl,Actl6a,Ak2,Cmas,Rps3,Rexo2,Atxn2l,Hdhd3,Leng8,Trim37,Alkbh5,Stxbp6,Bbs1,Tst,Nipbl,Glrx3,Bckdk,Sf3b4,Pdia4,Ppp1r1b,Stk24,Tacc1,Inf2,Ube4b,Kpna6,Pold2,Lrba,Nsun2,Ptk2,Wdr5,Ldb1,Naa38,Cox6c,Mvp,Ubtf,Rbm8a,Sept11,Cryab,Nap1l1,Pitrm1
KW-0025	Alternative splicing	65	4782	0.25	0.52	9.61e-05	10090.ENSMUSP00000018561,10090.ENSMUSP00000019482,10090.ENSMUSP00000020649,10090.ENSMUSP00000022553,10090.ENSMUSP00000022881,10090.ENSMUSP00000026577,10090.ENSMUSP00000028727,10090.ENSMUSP00000029564,10090.ENSMUSP00000029891,10090.ENSMUSP00000030583,10090.ENSMUSP00000030852,10090.ENSMUSP00000031117,10090.ENSMUSP00000032419,10090.ENSMUSP00000033372,10090.ENSMUSP00000035415,10090.ENSMUSP00000036253…	Myo1b,Zfp687,Rad50,Cab39l,Retreg1,Eps8l2,Snap25,Pmvk,Tmem68,Ak2,Rint1,Gnpda2,Cmas,Rp2,Atxn2l,Gorab,Rxrb,Hdac3,Ano10,Leng8,Fchsd1,Cc2d2a,Rims2,Abhd12,Nipbl,Tmod2,Togaram1,Tiam2,Gria3,Ppp1r1b,Ctnnd2,Fat3,Tacc1,Ppp1r10,Ccdc134,Psd,Inf2,Arhgap27,Dlg2,Adar,Lrba,Cyth2,Ptprt,Nsun2,Ptk2,Srp54b,Itga6,Prkcd,Lrrc8b,Zbtb20,Trmt5,Xkr6,Grm4,Grm5,Phactr1,Ldb1,Naa38,Mark2,Fga,Ubtf,Rnf141,Plekha7,Rbm8a,Sept11,Pit…
KW-0488	Methylation	19	934	0.42	0.38	0.0139	10090.ENSMUSP00000002840,10090.ENSMUSP00000019482,10090.ENSMUSP00000030311,10090.ENSMUSP00000032419,10090.ENSMUSP00000032998,10090.ENSMUSP00000035415,10090.ENSMUSP00000036585,10090.ENSMUSP00000049116,10090.ENSMUSP00000080427,10090.ENSMUSP00000080808,10090.ENSMUSP00000084461,10090.ENSMUSP00000099614,10090.ENSMUSP00000102570,10090.ENSMUSP00000103028,10090.ENSMUSP00000110377,10090.ENSMUSP00000111036…	Pex6,Zfp687,Ift74,Cmas,Rps3,Atxn2l,Rxrb,Alkbh5,Ctnnd2,Fat3,Ppp1r10,Kif1c,Myl4,Adar,Dpysl5,Rundc3b,Grm5,Cryab,Nap1l1
KW-0677	Repeat	53	4236	0.21	0.33	0.0139	10090.ENSMUSP00000000449,10090.ENSMUSP00000000642,10090.ENSMUSP00000002840,10090.ENSMUSP00000003183,10090.ENSMUSP00000009256,10090.ENSMUSP00000011895,10090.ENSMUSP00000018561,10090.ENSMUSP00000019482,10090.ENSMUSP00000020490,10090.ENSMUSP00000021706,10090.ENSMUSP00000022451,10090.ENSMUSP00000023600,10090.ENSMUSP00000025993,10090.ENSMUSP00000027521,10090.ENSMUSP00000027797,10090.ENSMUSP00000028727…	Mkrn2,Hk2,Pex6,Ppp5c,Bcl2l13,Sptbn4,Myo1b,Zfp687,Wdr82,Traf3,Capn7,Robo1,Slit1,Agap1,Nvl,Snap25,Lurap1,Rbm4b,Fchsd1,Rims2,Trim2,Tst,Nipbl,Glrx3,Actn2,Togaram1,Tiam2,Sf3b4,Pdia4,Ctnnd2,Fat3,Tacc1,Tbcd,Kpna6,Ptgfrn,Myl4,Arhgap27,Dlg2,Adar,Lrba,Ptprt,Itga6,Prkcd,Lrrc8b,Wdr5,Lingo1,Zbtb20,Phactr1,Nwd2,Mvp,Ubtf,Plekha7,Sntb2
KW-0175	Coiled coil	33	2368	0.26	0.27	0.0449	10090.ENSMUSP00000000939,10090.ENSMUSP00000005509,10090.ENSMUSP00000005830,10090.ENSMUSP00000011895,10090.ENSMUSP00000020649,10090.ENSMUSP00000021706,10090.ENSMUSP00000028727,10090.ENSMUSP00000030311,10090.ENSMUSP00000030320,10090.ENSMUSP00000030852,10090.ENSMUSP00000031117,10090.ENSMUSP00000036253,10090.ENSMUSP00000045445,10090.ENSMUSP00000047878,10090.ENSMUSP00000048320,10090.ENSMUSP00000049057…	Hip1r,Stx1a,Bcas2,Sptbn4,Rad50,Traf3,Snap25,Ift74,Cc2d1b,Rint1,Gnpda2,Gorab,Mllt6,Fchsd1,Cc2d2a,Trim37,Alkbh5,Bptf,Stxbp6,Tiam2,Ctnnd2,Tacc1,Ccdc134,Psd,Nrbf2,Inf2,Kif1c,Cyth2,Rundc3b,Ppfia4,Fga,Plekha7,Sept11
KW-0966	Cell projection	18	992	0.37	0.29	0.0497	10090.ENSMUSP00000002840,10090.ENSMUSP00000020500,10090.ENSMUSP00000020537,10090.ENSMUSP00000023600,10090.ENSMUSP00000026577,10090.ENSMUSP00000030311,10090.ENSMUSP00000033372,10090.ENSMUSP00000047878,10090.ENSMUSP00000048320,10090.ENSMUSP00000055321,10090.ENSMUSP00000070382,10090.ENSMUSP00000072020,10090.ENSMUSP00000080427,10090.ENSMUSP00000093729,10090.ENSMUSP00000102814,10090.ENSMUSP00000103357…	Pex6,Appl2,Nsg2,Robo1,Eps8l2,Ift74,Rp2,Fchsd1,Cc2d2a,Bbs1,Togaram1,Tiam2,Ctnnd2,Psd,Dlg2,Cyth2,Mark2,Sept11

## Sheet: MammalianPhenotypeOntology
#term ID	term description	observed gene count	background gene count	strength	signal	false discovery rate	matching proteins in your network (IDs)	matching proteins in your network (labels)
MP:0003631	Nervous system phenotype	61	3684	0.33	0.63	1.19e-05	10090.ENSMUSP00000000642,10090.ENSMUSP00000005509,10090.ENSMUSP00000006991,10090.ENSMUSP00000011895,10090.ENSMUSP00000020649,10090.ENSMUSP00000022881,10090.ENSMUSP00000023600,10090.ENSMUSP00000024755,10090.ENSMUSP00000025993,10090.ENSMUSP00000026577,10090.ENSMUSP00000028727,10090.ENSMUSP00000030852,10090.ENSMUSP00000033372,10090.ENSMUSP00000035415,10090.ENSMUSP00000038430,10090.ENSMUSP00000041373…	Hk2,Stx1a,Hcn1,Sptbn4,Rad50,Retreg1,Robo1,Clic5,Slit1,Eps8l2,Snap25,Rint1,Rp2,Atxn2l,Snx13,Neurod2,Ago2,Mllt6,Cc2d2a,Rims2,Trim37,Trim2,Abhd12,Bbs1,Tst,C1ql3,Gnai2,Nipbl,Grm7,Glrx3,Tmod2,Bckdk,Chat,Gria3,Sf3b4,Ppp1r1b,Arhgef26,Ctnnd2,Fat3,Ccdc134,Dhtkd1,Slc5a7,Lmo7,Ube4b,Dlg2,Cyth2,Nsun2,Ptk2,Itga6,Prkcd,Zbtb20,Dpysl5,Kcnq5,Grm4,Grm5,Ldb1,Mark2,Ubtf,Rbm8a,Nap1l1,Pitrm1
MP:0003632	Abnormal nervous system morphology	44	2638	0.34	0.45	0.0023	10090.ENSMUSP00000000642,10090.ENSMUSP00000005509,10090.ENSMUSP00000011895,10090.ENSMUSP00000022881,10090.ENSMUSP00000023600,10090.ENSMUSP00000024755,10090.ENSMUSP00000026577,10090.ENSMUSP00000028727,10090.ENSMUSP00000030852,10090.ENSMUSP00000033372,10090.ENSMUSP00000035415,10090.ENSMUSP00000038430,10090.ENSMUSP00000041373,10090.ENSMUSP00000042207,10090.ENSMUSP00000048320,10090.ENSMUSP00000049057…	Hk2,Stx1a,Sptbn4,Retreg1,Robo1,Clic5,Eps8l2,Snap25,Rint1,Rp2,Atxn2l,Snx13,Neurod2,Ago2,Cc2d2a,Trim37,Trim2,Abhd12,Bbs1,Tst,C1ql3,Nipbl,Glrx3,Bckdk,Chat,Sf3b4,Fat3,Ccdc134,Dhtkd1,Slc5a7,Lmo7,Ube4b,Dlg2,Nsun2,Ptk2,Itga6,Zbtb20,Dpysl5,Ldb1,Mark2,Ubtf,Rbm8a,Nap1l1,Pitrm1
MP:0001968	Abnormal touch/ nociception	12	307	0.71	0.41	0.0190	10090.ENSMUSP00000006991,10090.ENSMUSP00000022451,10090.ENSMUSP00000022881,10090.ENSMUSP00000028727,10090.ENSMUSP00000029891,10090.ENSMUSP00000064404,10090.ENSMUSP00000075687,10090.ENSMUSP00000092769,10090.ENSMUSP00000093379,10090.ENSMUSP00000097910,10090.ENSMUSP00000102814,10090.ENSMUSP00000114927	Hcn1,Capn7,Retreg1,Snap25,Tmem68,Grm7,Gria3,Dhtkd1,Slc5a7,Lmo7,Dlg2,Grm5
MP:0002067	Abnormal sensory capabilities/reflexes/nociception	27	1375	0.41	0.36	0.0190	10090.ENSMUSP00000005509,10090.ENSMUSP00000006991,10090.ENSMUSP00000011895,10090.ENSMUSP00000022451,10090.ENSMUSP00000022881,10090.ENSMUSP00000024755,10090.ENSMUSP00000026577,10090.ENSMUSP00000027521,10090.ENSMUSP00000028727,10090.ENSMUSP00000029891,10090.ENSMUSP00000030311,10090.ENSMUSP00000053558,10090.ENSMUSP00000053900,10090.ENSMUSP00000059385,10090.ENSMUSP00000064404,10090.ENSMUSP00000069956…	Stx1a,Hcn1,Sptbn4,Capn7,Retreg1,Clic5,Eps8l2,Agap1,Snap25,Tmem68,Ift74,Abhd12,Zmpste24,Nipbl,Grm7,Tmod2,Gria3,Dhtkd1,Slc5a7,Lmo7,Dlg2,Lrba,Dpysl5,Srsf11,Grm5,Oplah,Pitrm1
MP:0010769	Abnormal survival	65	5157	0.21	0.31	0.0190	10090.ENSMUSP00000000349,10090.ENSMUSP00000000642,10090.ENSMUSP00000002840,10090.ENSMUSP00000003183,10090.ENSMUSP00000005509,10090.ENSMUSP00000005830,10090.ENSMUSP00000011895,10090.ENSMUSP00000020649,10090.ENSMUSP00000021706,10090.ENSMUSP00000022451,10090.ENSMUSP00000023600,10090.ENSMUSP00000027396,10090.ENSMUSP00000027521,10090.ENSMUSP00000028727,10090.ENSMUSP00000029214,10090.ENSMUSP00000030852…	Dbt,Hk2,Pex6,Ppp5c,Stx1a,Bcas2,Sptbn4,Rad50,Traf3,Capn7,Robo1,Abcb6,Agap1,Snap25,Actl6a,Rint1,Cmas,Ikbkb,Rexo2,Atxn2l,Gorab,Rxrb,Hdac3,Snx13,Neurod2,Dars2,Ago2,Cc2d2a,Rims2,Trim37,Bptf,Zmpste24,Bbs1,Gnai2,Nipbl,Glrx3,Bckdk,Togaram1,Chat,Sf3b4,Ppp1r10,Ccdc134,Slc5a7,Lmo7,Ube4b,Pold2,Adar,Nsun2,Ptk2,Usp8,Itga6,Prkcd,Zbtb20,Kcnq5,Srsf11,Mrps25,Ldb1,Naa38,Mark2,Fga,Ubtf,Sept11,Cryab,Nap1l1,Pitrm1
MP:0004924	Abnormal behavior	57	4323	0.23	0.32	0.0192	10090.ENSMUSP00000005509,10090.ENSMUSP00000006991,10090.ENSMUSP00000011895,10090.ENSMUSP00000022451,10090.ENSMUSP00000022881,10090.ENSMUSP00000023600,10090.ENSMUSP00000024755,10090.ENSMUSP00000026577,10090.ENSMUSP00000027487,10090.ENSMUSP00000027521,10090.ENSMUSP00000028727,10090.ENSMUSP00000029891,10090.ENSMUSP00000030311,10090.ENSMUSP00000030852,10090.ENSMUSP00000031117,10090.ENSMUSP00000036253…	Stx1a,Hcn1,Sptbn4,Capn7,Retreg1,Robo1,Clic5,Eps8l2,Rnpepl1,Agap1,Snap25,Tmem68,Ift74,Rint1,Gnpda2,Gorab,Hdac3,Rbm4b,Camkv,Neurod2,Mllt6,Fbxo38,Rims2,Trim37,Trim2,Abhd12,Zmpste24,Bbs1,C1ql3,Nipbl,Grm7,Tmod2,Bckdk,Chat,Gria3,Ppp1r1b,Ctnnd2,Dhtkd1,Slc5a7,Psd,Lmo7,Ptgfrn,Pold2,Dlg2,Lrba,Nsun2,Dpysl5,Srsf11,Grm4,Grm5,Naa38,Nwd2,Tecpr2,Oplah,Cryab,Crhbp,Pitrm1
MP:0000598	Abnormal liver morphology	20	920	0.45	0.33	0.0309	10090.ENSMUSP00000020649,10090.ENSMUSP00000024755,10090.ENSMUSP00000033939,10090.ENSMUSP00000037981,10090.ENSMUSP00000047541,10090.ENSMUSP00000049057,10090.ENSMUSP00000055743,10090.ENSMUSP00000070345,10090.ENSMUSP00000086578,10090.ENSMUSP00000093379,10090.ENSMUSP00000097254,10090.ENSMUSP00000103028,10090.ENSMUSP00000105663,10090.ENSMUSP00000106046,10090.ENSMUSP00000107830,10090.ENSMUSP00000110342…	Rad50,Clic5,Ikbkb,Hdac3,Fbxo38,Trim37,Tst,Bckdk,Ccdc134,Slc5a7,Nrbf2,Adar,Ptk2,Usp8,Prkcd,Zbtb20,Naa38,Mark2,Fga,Cryab
MP:0000609	Abnormal liver physiology	9	192	0.78	0.38	0.0309	10090.ENSMUSP00000020649,10090.ENSMUSP00000033939,10090.ENSMUSP00000037981,10090.ENSMUSP00000086578,10090.ENSMUSP00000097254,10090.ENSMUSP00000103028,10090.ENSMUSP00000105663,10090.ENSMUSP00000106046,10090.ENSMUSP00000133117	Rad50,Ikbkb,Hdac3,Ccdc134,Nrbf2,Adar,Ptk2,Usp8,Fga
MP:0005386	Behavior/neurological phenotype	58	4534	0.22	0.29	0.0309	10090.ENSMUSP00000005509,10090.ENSMUSP00000006991,10090.ENSMUSP00000011895,10090.ENSMUSP00000020500,10090.ENSMUSP00000022451,10090.ENSMUSP00000022881,10090.ENSMUSP00000023600,10090.ENSMUSP00000024755,10090.ENSMUSP00000026577,10090.ENSMUSP00000027487,10090.ENSMUSP00000027521,10090.ENSMUSP00000028727,10090.ENSMUSP00000029891,10090.ENSMUSP00000030311,10090.ENSMUSP00000030852,10090.ENSMUSP00000031117…	Stx1a,Hcn1,Sptbn4,Appl2,Capn7,Retreg1,Robo1,Clic5,Eps8l2,Rnpepl1,Agap1,Snap25,Tmem68,Ift74,Rint1,Gnpda2,Gorab,Hdac3,Rbm4b,Camkv,Neurod2,Mllt6,Fbxo38,Rims2,Trim37,Trim2,Abhd12,Zmpste24,Bbs1,C1ql3,Nipbl,Grm7,Tmod2,Bckdk,Chat,Gria3,Ppp1r1b,Ctnnd2,Dhtkd1,Slc5a7,Psd,Lmo7,Ptgfrn,Pold2,Dlg2,Lrba,Nsun2,Dpysl5,Srsf11,Grm4,Grm5,Naa38,Nwd2,Tecpr2,Oplah,Cryab,Crhbp,Pitrm1
MP:0010768	Mortality/aging	67	5554	0.2	0.28	0.0309	10090.ENSMUSP00000000349,10090.ENSMUSP00000000642,10090.ENSMUSP00000002840,10090.ENSMUSP00000003183,10090.ENSMUSP00000005509,10090.ENSMUSP00000005830,10090.ENSMUSP00000011895,10090.ENSMUSP00000020649,10090.ENSMUSP00000021706,10090.ENSMUSP00000022451,10090.ENSMUSP00000023600,10090.ENSMUSP00000027396,10090.ENSMUSP00000027521,10090.ENSMUSP00000028727,10090.ENSMUSP00000029214,10090.ENSMUSP00000030852…	Dbt,Hk2,Pex6,Ppp5c,Stx1a,Bcas2,Sptbn4,Rad50,Traf3,Capn7,Robo1,Abcb6,Agap1,Snap25,Actl6a,Rint1,Cmas,Ikbkb,Rexo2,Atxn2l,Gorab,Rxrb,Hdac3,Snx13,Neurod2,Dars2,Ago2,Cc2d2a,Rims2,Trim37,Bptf,Zmpste24,Bbs1,Gnai2,Nipbl,Grm7,Glrx3,Bckdk,Togaram1,Chat,Sf3b4,Ppp1r10,Ccdc134,Slc5a7,Lmo7,Ube4b,Pold2,Adar,Nsun2,Ptk2,Usp8,Itga6,Prkcd,Zbtb20,Kcnq5,Srsf11,Mrps25,Ldb1,Naa38,Mark2,Fga,Ubtf,Plekha7,Sept11,Cryab,Nap1…
MP:0002138	Abnormal hepatobiliary system morphology	21	1020	0.43	0.32	0.0368	10090.ENSMUSP00000020649,10090.ENSMUSP00000024755,10090.ENSMUSP00000030852,10090.ENSMUSP00000033939,10090.ENSMUSP00000037981,10090.ENSMUSP00000047541,10090.ENSMUSP00000049057,10090.ENSMUSP00000055743,10090.ENSMUSP00000070345,10090.ENSMUSP00000086578,10090.ENSMUSP00000093379,10090.ENSMUSP00000097254,10090.ENSMUSP00000103028,10090.ENSMUSP00000105663,10090.ENSMUSP00000106046,10090.ENSMUSP00000107830…	Rad50,Clic5,Rint1,Ikbkb,Hdac3,Fbxo38,Trim37,Tst,Bckdk,Ccdc134,Slc5a7,Nrbf2,Adar,Ptk2,Usp8,Prkcd,Zbtb20,Naa38,Mark2,Fga,Cryab

## Sheet: SubcellularLocalization
#term ID	term description	observed gene count	background gene count	strength	signal	false discovery rate	matching proteins in your network (IDs)	matching proteins in your network (labels)
GOCC:0005622	Intracellular	125	10948	0.17	0.55	2.85e-07	10090.ENSMUSP00000000349,10090.ENSMUSP00000000449,10090.ENSMUSP00000000642,10090.ENSMUSP00000000939,10090.ENSMUSP00000001834,10090.ENSMUSP00000002840,10090.ENSMUSP00000003183,10090.ENSMUSP00000005509,10090.ENSMUSP00000005830,10090.ENSMUSP00000006991,10090.ENSMUSP00000009256,10090.ENSMUSP00000011895,10090.ENSMUSP00000011896,10090.ENSMUSP00000014370,10090.ENSMUSP00000018561,10090.ENSMUSP00000019482…	Dbt,Mkrn2,Hk2,Hip1r,Rtcb,Pex6,Ppp5c,Stx1a,Bcas2,Hcn1,Bcl2l13,Sptbn4,Pgam1,Cacybp,Myo1b,Zfp687,Wdr82,Appl2,Nsg2,Rad50,Ccnh,Capn7,Retreg1,Mrpl14,Clic5,Eps8l2,Abcb6,Agap1,Nvl,Snap25,Actl6a,Pmvk,Ift74,Cc2d1b,Lurap1,Ak2,Rint1,Cmas,Rps3,Rp2,Ikbkb,Rexo2,Atxn2l,Gorab,Rxrb,Hdac3,Snx13,Neurod2,Dars2,Ago2,Fbxo38,Rims2,Trim37,Alkbh5,Trim2,Bptf,Abhd12,Zmpste24,Bbs1,Tst,Gnai2,Nipbl,Grm7,Glrx3,Actn2,Nt5c1a,Tmod…
GOCC:0036477	Somatodendritic compartment	24	758	0.61	0.89	5.43e-06	10090.ENSMUSP00000003183,10090.ENSMUSP00000006991,10090.ENSMUSP00000011895,10090.ENSMUSP00000023600,10090.ENSMUSP00000028727,10090.ENSMUSP00000042207,10090.ENSMUSP00000053558,10090.ENSMUSP00000057543,10090.ENSMUSP00000064404,10090.ENSMUSP00000070865,10090.ENSMUSP00000075687,10090.ENSMUSP00000077760,10090.ENSMUSP00000080427,10090.ENSMUSP00000080808,10090.ENSMUSP00000093379,10090.ENSMUSP00000093729…	Ppp5c,Hcn1,Sptbn4,Robo1,Snap25,Ago2,Abhd12,Gnai2,Grm7,Chat,Gria3,Ppp1r1b,Ctnnd2,Fat3,Slc5a7,Psd,Dlg2,Ptk2,Usp8,Dpysl5,Grm4,Grm5,Cryab,Crhbp
GOCC:0120025	Plasma membrane bounded cell projection	40	1905	0.44	0.74	5.43e-06	10090.ENSMUSP00000000939,10090.ENSMUSP00000002840,10090.ENSMUSP00000003183,10090.ENSMUSP00000005509,10090.ENSMUSP00000006991,10090.ENSMUSP00000011895,10090.ENSMUSP00000011896,10090.ENSMUSP00000018561,10090.ENSMUSP00000020500,10090.ENSMUSP00000023600,10090.ENSMUSP00000024755,10090.ENSMUSP00000026577,10090.ENSMUSP00000028727,10090.ENSMUSP00000030311,10090.ENSMUSP00000030583,10090.ENSMUSP00000032998…	Hip1r,Pex6,Ppp5c,Stx1a,Hcn1,Sptbn4,Pgam1,Myo1b,Appl2,Robo1,Clic5,Eps8l2,Snap25,Ift74,Ak2,Rps3,Rp2,Ago2,Cc2d2a,Abhd12,Bbs1,Gnai2,Grm7,Actn2,Tmod2,Togaram1,Chat,Gria3,Ppp1r1b,Fat3,Psd,Dlg2,Cyth2,Ptk2,Usp8,Dpysl5,Grm4,Grm5,Cryab,Crhbp
GOCC:0110165	Cellular anatomical entity	135	13279	0.12	0.46	2.14e-05	10090.ENSMUSP00000000349,10090.ENSMUSP00000000449,10090.ENSMUSP00000000642,10090.ENSMUSP00000000939,10090.ENSMUSP00000001834,10090.ENSMUSP00000002840,10090.ENSMUSP00000003183,10090.ENSMUSP00000005509,10090.ENSMUSP00000005830,10090.ENSMUSP00000006991,10090.ENSMUSP00000009256,10090.ENSMUSP00000011895,10090.ENSMUSP00000011896,10090.ENSMUSP00000014370,10090.ENSMUSP00000018561,10090.ENSMUSP00000019482…	Dbt,Mkrn2,Hk2,Hip1r,Rtcb,Pex6,Ppp5c,Stx1a,Bcas2,Hcn1,Bcl2l13,Sptbn4,Pgam1,Cacybp,Myo1b,Zfp687,Wdr82,Appl2,Nsg2,Rad50,Traf3,Ccnh,Capn7,Retreg1,Robo1,Slc15a2,Mrpl14,Clic5,Slit1,Eps8l2,Abcb6,Agap1,Nvl,Snap25,Actl6a,Pmvk,Ift74,Lurap1,Ak2,Rint1,Rps3,Rp2,Ikbkb,Rexo2,Atxn2l,Gorab,Rxrb,Hdac3,Snx13,Neurod2,Dars2,Ago2,Ano10,Fbxo38,Cc2d2a,Rims2,Trim37,Alkbh5,Bptf,Abhd12,Zmpste24,Bbs1,Tst,C1ql3,Gnai2,Nipbl,G…
GOCC:0005737	Cytoplasm	90	7282	0.21	0.52	2.31e-05	10090.ENSMUSP00000000349,10090.ENSMUSP00000000642,10090.ENSMUSP00000000939,10090.ENSMUSP00000001834,10090.ENSMUSP00000002840,10090.ENSMUSP00000003183,10090.ENSMUSP00000005509,10090.ENSMUSP00000009256,10090.ENSMUSP00000011895,10090.ENSMUSP00000011896,10090.ENSMUSP00000014370,10090.ENSMUSP00000018561,10090.ENSMUSP00000020500,10090.ENSMUSP00000020537,10090.ENSMUSP00000022451,10090.ENSMUSP00000022881…	Dbt,Hk2,Hip1r,Rtcb,Pex6,Ppp5c,Stx1a,Bcl2l13,Sptbn4,Pgam1,Cacybp,Myo1b,Appl2,Nsg2,Capn7,Retreg1,Mrpl14,Clic5,Eps8l2,Abcb6,Agap1,Snap25,Pmvk,Ak2,Rint1,Rps3,Rp2,Ikbkb,Rexo2,Atxn2l,Gorab,Hdac3,Snx13,Dars2,Ago2,Fbxo38,Rims2,Trim37,Abhd12,Tst,Gnai2,Grm7,Glrx3,Actn2,Tmod2,Bckdk,Togaram1,Chat,Tiam2,Pdia4,Ppp1r1b,Stk24,Tacc1,Dhtkd1,Slc5a7,Psd,Lmo7,Ube4b,Kif1c,Kpna6,Myl4,Dlg2,Adar,Lrba,Cyth2,Nsun2,Ptk2,Usp…
GOCC:0043226	Organelle	106	9352	0.17	0.48	3.45e-05	10090.ENSMUSP00000000349,10090.ENSMUSP00000000449,10090.ENSMUSP00000000642,10090.ENSMUSP00000000939,10090.ENSMUSP00000001834,10090.ENSMUSP00000002840,10090.ENSMUSP00000005509,10090.ENSMUSP00000005830,10090.ENSMUSP00000009256,10090.ENSMUSP00000011895,10090.ENSMUSP00000011896,10090.ENSMUSP00000014370,10090.ENSMUSP00000018561,10090.ENSMUSP00000019482,10090.ENSMUSP00000020490,10090.ENSMUSP00000020500…	Dbt,Mkrn2,Hk2,Hip1r,Rtcb,Pex6,Stx1a,Bcas2,Bcl2l13,Sptbn4,Pgam1,Cacybp,Myo1b,Zfp687,Wdr82,Appl2,Nsg2,Rad50,Ccnh,Retreg1,Mrpl14,Clic5,Eps8l2,Abcb6,Nvl,Snap25,Actl6a,Ift74,Lurap1,Ak2,Rint1,Rps3,Rp2,Ikbkb,Rexo2,Atxn2l,Gorab,Rxrb,Hdac3,Snx13,Neurod2,Dars2,Ago2,Fbxo38,Cc2d2a,Rims2,Trim37,Alkbh5,Bptf,Abhd12,Zmpste24,Bbs1,Tst,Nipbl,Grm7,Glrx3,Actn2,Tmod2,Bckdk,Togaram1,Chat,Gria3,Sf3b4,Pdia4,Ppp1r1b,Ctnn…
GOCC:0043005	Neuron projection	27	1122	0.5	0.7	4.98e-05	10090.ENSMUSP00000002840,10090.ENSMUSP00000003183,10090.ENSMUSP00000005509,10090.ENSMUSP00000006991,10090.ENSMUSP00000011895,10090.ENSMUSP00000023600,10090.ENSMUSP00000024755,10090.ENSMUSP00000026577,10090.ENSMUSP00000028727,10090.ENSMUSP00000042207,10090.ENSMUSP00000053558,10090.ENSMUSP00000057543,10090.ENSMUSP00000064404,10090.ENSMUSP00000069956,10090.ENSMUSP00000070865,10090.ENSMUSP00000075687…	Pex6,Ppp5c,Stx1a,Hcn1,Sptbn4,Robo1,Clic5,Eps8l2,Snap25,Ago2,Abhd12,Gnai2,Grm7,Tmod2,Chat,Gria3,Ppp1r1b,Fat3,Psd,Dlg2,Ptk2,Usp8,Dpysl5,Grm4,Grm5,Cryab,Crhbp
GOCC:0030425	Dendrite	18	536	0.64	0.79	6.44e-05	10090.ENSMUSP00000003183,10090.ENSMUSP00000006991,10090.ENSMUSP00000042207,10090.ENSMUSP00000053558,10090.ENSMUSP00000057543,10090.ENSMUSP00000064404,10090.ENSMUSP00000075687,10090.ENSMUSP00000077760,10090.ENSMUSP00000080808,10090.ENSMUSP00000093729,10090.ENSMUSP00000102814,10090.ENSMUSP00000105663,10090.ENSMUSP00000106046,10090.ENSMUSP00000110377,10090.ENSMUSP00000113819,10090.ENSMUSP00000114927…	Ppp5c,Hcn1,Ago2,Abhd12,Gnai2,Grm7,Gria3,Ppp1r1b,Fat3,Psd,Dlg2,Ptk2,Usp8,Dpysl5,Grm4,Grm5,Cryab,Crhbp
GOCC:0098794	Postsynapse	18	598	0.59	0.69	0.00024	10090.ENSMUSP00000005509,10090.ENSMUSP00000028727,10090.ENSMUSP00000064404,10090.ENSMUSP00000067708,10090.ENSMUSP00000075687,10090.ENSMUSP00000077760,10090.ENSMUSP00000080427,10090.ENSMUSP00000093729,10090.ENSMUSP00000101449,10090.ENSMUSP00000102814,10090.ENSMUSP00000103357,10090.ENSMUSP00000105067,10090.ENSMUSP00000105663,10090.ENSMUSP00000106046,10090.ENSMUSP00000107830,10090.ENSMUSP00000114927…	Stx1a,Snap25,Grm7,Actn2,Gria3,Ppp1r1b,Ctnnd2,Psd,Sh2d5,Dlg2,Cyth2,Ptprt,Ptk2,Usp8,Prkcd,Grm5,Sept11,Cryab
GOCC:0032991	Protein-containing complex	68	5305	0.22	0.45	0.00054	10090.ENSMUSP00000000349,10090.ENSMUSP00000000642,10090.ENSMUSP00000001834,10090.ENSMUSP00000002840,10090.ENSMUSP00000003183,10090.ENSMUSP00000005509,10090.ENSMUSP00000005830,10090.ENSMUSP00000006991,10090.ENSMUSP00000011895,10090.ENSMUSP00000014370,10090.ENSMUSP00000018561,10090.ENSMUSP00000020490,10090.ENSMUSP00000020649,10090.ENSMUSP00000021706,10090.ENSMUSP00000022030,10090.ENSMUSP00000023600…	Dbt,Hk2,Rtcb,Pex6,Ppp5c,Stx1a,Bcas2,Hcn1,Sptbn4,Cacybp,Myo1b,Wdr82,Rad50,Traf3,Ccnh,Robo1,Mrpl14,Clic5,Nvl,Snap25,Actl6a,Ift74,Rint1,Rps3,Ikbkb,Hdac3,Dars2,Ago2,Cc2d2a,Trim37,Alkbh5,Bptf,Abhd12,Bbs1,Gnai2,Nipbl,Grm7,Glrx3,Bckdk,Gria3,Sf3b4,Pdia4,Ppp1r10,Nrbf2,Tbcd,Ube4b,Kif1c,Kpna6,Pold2,Myl4,Adar,Srp54b,Itga6,Mlec,Lrrc8b,Wdr5,Kcnq5,Mrps25,Ldb1,Naa38,Cox6c,Fga,Spcs3,Plekha7,Rbm8a,Sept11,Sntb2,Nap…
GOCC:0045202	Synapse	24	1074	0.46	0.58	0.00056	10090.ENSMUSP00000005509,10090.ENSMUSP00000006991,10090.ENSMUSP00000028727,10090.ENSMUSP00000048719,10090.ENSMUSP00000064404,10090.ENSMUSP00000067708,10090.ENSMUSP00000075687,10090.ENSMUSP00000077760,10090.ENSMUSP00000080427,10090.ENSMUSP00000093379,10090.ENSMUSP00000093729,10090.ENSMUSP00000101449,10090.ENSMUSP00000102814,10090.ENSMUSP00000103357,10090.ENSMUSP00000105067,10090.ENSMUSP00000105663…	Stx1a,Hcn1,Snap25,Rims2,Grm7,Actn2,Gria3,Ppp1r1b,Ctnnd2,Slc5a7,Psd,Sh2d5,Dlg2,Cyth2,Ptprt,Ptk2,Usp8,Prkcd,Grm4,Grm5,Sept11,Sntb2,Cryab,Crhbp
GOCC:0043229	Intracellular organelle	97	8917	0.15	0.39	0.0013	10090.ENSMUSP00000000349,10090.ENSMUSP00000000449,10090.ENSMUSP00000000642,10090.ENSMUSP00000000939,10090.ENSMUSP00000001834,10090.ENSMUSP00000002840,10090.ENSMUSP00000005509,10090.ENSMUSP00000005830,10090.ENSMUSP00000009256,10090.ENSMUSP00000011895,10090.ENSMUSP00000014370,10090.ENSMUSP00000018561,10090.ENSMUSP00000019482,10090.ENSMUSP00000020490,10090.ENSMUSP00000020500,10090.ENSMUSP00000020537…	Dbt,Mkrn2,Hk2,Hip1r,Rtcb,Pex6,Stx1a,Bcas2,Bcl2l13,Sptbn4,Cacybp,Myo1b,Zfp687,Wdr82,Appl2,Nsg2,Rad50,Ccnh,Retreg1,Mrpl14,Clic5,Abcb6,Nvl,Snap25,Actl6a,Ift74,Lurap1,Ak2,Rint1,Rps3,Rp2,Ikbkb,Rexo2,Atxn2l,Gorab,Rxrb,Hdac3,Snx13,Neurod2,Dars2,Ago2,Fbxo38,Rims2,Trim37,Alkbh5,Bptf,Abhd12,Zmpste24,Bbs1,Tst,Nipbl,Grm7,Glrx3,Actn2,Tmod2,Bckdk,Togaram1,Chat,Sf3b4,Pdia4,Ppp1r1b,Ppp1r10,Dhtkd1,Slc5a7,Psd,Lmo7…
GOCC:0098590	Plasma membrane region	23	1066	0.45	0.52	0.0014	10090.ENSMUSP00000000939,10090.ENSMUSP00000005509,10090.ENSMUSP00000006991,10090.ENSMUSP00000020500,10090.ENSMUSP00000023600,10090.ENSMUSP00000023616,10090.ENSMUSP00000026577,10090.ENSMUSP00000028727,10090.ENSMUSP00000032998,10090.ENSMUSP00000033372,10090.ENSMUSP00000055321,10090.ENSMUSP00000064404,10090.ENSMUSP00000067708,10090.ENSMUSP00000075687,10090.ENSMUSP00000093729,10090.ENSMUSP00000097910…	Hip1r,Stx1a,Hcn1,Appl2,Robo1,Slc15a2,Eps8l2,Snap25,Rps3,Rp2,Bbs1,Grm7,Actn2,Gria3,Psd,Lmo7,Dlg2,Cyth2,Ptprt,Ptk2,Itga6,Grm4,Grm5
GOCC:0043231	Intracellular membrane-bounded organelle	84	7393	0.17	0.39	0.0017	10090.ENSMUSP00000000349,10090.ENSMUSP00000000449,10090.ENSMUSP00000000642,10090.ENSMUSP00000000939,10090.ENSMUSP00000001834,10090.ENSMUSP00000002840,10090.ENSMUSP00000005509,10090.ENSMUSP00000005830,10090.ENSMUSP00000009256,10090.ENSMUSP00000011895,10090.ENSMUSP00000014370,10090.ENSMUSP00000018561,10090.ENSMUSP00000019482,10090.ENSMUSP00000020490,10090.ENSMUSP00000020500,10090.ENSMUSP00000020537…	Dbt,Mkrn2,Hk2,Hip1r,Rtcb,Pex6,Stx1a,Bcas2,Bcl2l13,Sptbn4,Cacybp,Myo1b,Zfp687,Wdr82,Appl2,Nsg2,Rad50,Ccnh,Retreg1,Mrpl14,Abcb6,Nvl,Snap25,Actl6a,Ift74,Ak2,Rint1,Rps3,Rp2,Ikbkb,Rexo2,Atxn2l,Gorab,Rxrb,Hdac3,Neurod2,Dars2,Ago2,Fbxo38,Trim37,Alkbh5,Bptf,Abhd12,Zmpste24,Tst,Nipbl,Grm7,Bckdk,Chat,Sf3b4,Pdia4,Ppp1r1b,Ppp1r10,Dhtkd1,Psd,Lmo7,Ube4b,Kif1c,Pold2,Dlg2,Adar,Lrba,Nsun2,Ptk2,Usp8,Mlec,Prkcd,Wdr…
GOCC:0043025	Neuronal cell body	13	395	0.63	0.57	0.0021	10090.ENSMUSP00000003183,10090.ENSMUSP00000011895,10090.ENSMUSP00000023600,10090.ENSMUSP00000028727,10090.ENSMUSP00000070865,10090.ENSMUSP00000075687,10090.ENSMUSP00000077760,10090.ENSMUSP00000080427,10090.ENSMUSP00000093379,10090.ENSMUSP00000102814,10090.ENSMUSP00000110377,10090.ENSMUSP00000149803,10090.ENSMUSP00000152083	Ppp5c,Sptbn4,Robo1,Snap25,Chat,Gria3,Ppp1r1b,Ctnnd2,Slc5a7,Dlg2,Dpysl5,Cryab,Crhbp
GOCC:0030054	Cell junction	28	1534	0.38	0.47	0.0024	10090.ENSMUSP00000005509,10090.ENSMUSP00000006991,10090.ENSMUSP00000011895,10090.ENSMUSP00000028727,10090.ENSMUSP00000048719,10090.ENSMUSP00000064404,10090.ENSMUSP00000067708,10090.ENSMUSP00000075687,10090.ENSMUSP00000077760,10090.ENSMUSP00000080427,10090.ENSMUSP00000093379,10090.ENSMUSP00000093729,10090.ENSMUSP00000099302,10090.ENSMUSP00000101449,10090.ENSMUSP00000102814,10090.ENSMUSP00000103357…	Stx1a,Hcn1,Sptbn4,Snap25,Rims2,Grm7,Actn2,Gria3,Ppp1r1b,Ctnnd2,Slc5a7,Psd,Tbcd,Sh2d5,Dlg2,Cyth2,Ptprt,Ptk2,Usp8,Itga6,Prkcd,Grm4,Grm5,Plekha7,Sept11,Sntb2,Cryab,Crhbp
GOCC:0015629	Actin cytoskeleton	13	408	0.62	0.55	0.0026	10090.ENSMUSP00000005509,10090.ENSMUSP00000011895,10090.ENSMUSP00000018561,10090.ENSMUSP00000024755,10090.ENSMUSP00000028727,10090.ENSMUSP00000030469,10090.ENSMUSP00000067708,10090.ENSMUSP00000069956,10090.ENSMUSP00000102570,10090.ENSMUSP00000105663,10090.ENSMUSP00000131684,10090.ENSMUSP00000144235,10090.ENSMUSP00000149803	Stx1a,Sptbn4,Myo1b,Clic5,Snap25,Lurap1,Actn2,Tmod2,Myl4,Ptk2,Mark2,Sept11,Cryab
GOCC:0043227	Membrane-bounded organelle	89	8117	0.15	0.37	0.0026	10090.ENSMUSP00000000349,10090.ENSMUSP00000000449,10090.ENSMUSP00000000642,10090.ENSMUSP00000000939,10090.ENSMUSP00000001834,10090.ENSMUSP00000002840,10090.ENSMUSP00000005509,10090.ENSMUSP00000005830,10090.ENSMUSP00000009256,10090.ENSMUSP00000011895,10090.ENSMUSP00000014370,10090.ENSMUSP00000018561,10090.ENSMUSP00000019482,10090.ENSMUSP00000020490,10090.ENSMUSP00000020500,10090.ENSMUSP00000020537…	Dbt,Mkrn2,Hk2,Hip1r,Rtcb,Pex6,Stx1a,Bcas2,Bcl2l13,Sptbn4,Cacybp,Myo1b,Zfp687,Wdr82,Appl2,Nsg2,Rad50,Ccnh,Retreg1,Mrpl14,Abcb6,Nvl,Snap25,Actl6a,Ift74,Ak2,Rint1,Rps3,Rp2,Ikbkb,Rexo2,Atxn2l,Gorab,Rxrb,Hdac3,Snx13,Neurod2,Dars2,Ago2,Fbxo38,Cc2d2a,Trim37,Alkbh5,Bptf,Abhd12,Zmpste24,Bbs1,Tst,Nipbl,Grm7,Bckdk,Togaram1,Chat,Sf3b4,Pdia4,Ppp1r1b,Ppp1r10,Dhtkd1,Slc5a7,Psd,Lmo7,Ube4b,Kif1c,Pold2,Dlg2,Adar,L…
GOCC:0044297	Cell body	14	513	0.55	0.48	0.0056	10090.ENSMUSP00000003183,10090.ENSMUSP00000011895,10090.ENSMUSP00000023600,10090.ENSMUSP00000028727,10090.ENSMUSP00000057543,10090.ENSMUSP00000070865,10090.ENSMUSP00000075687,10090.ENSMUSP00000077760,10090.ENSMUSP00000080427,10090.ENSMUSP00000093379,10090.ENSMUSP00000102814,10090.ENSMUSP00000110377,10090.ENSMUSP00000149803,10090.ENSMUSP00000152083	Ppp5c,Sptbn4,Robo1,Snap25,Gnai2,Chat,Gria3,Ppp1r1b,Ctnnd2,Slc5a7,Dlg2,Dpysl5,Cryab,Crhbp
GOCC:0070013	Intracellular organelle lumen	34	2173	0.31	0.4	0.0056	10090.ENSMUSP00000000349,10090.ENSMUSP00000005830,10090.ENSMUSP00000011895,10090.ENSMUSP00000014370,10090.ENSMUSP00000020490,10090.ENSMUSP00000020537,10090.ENSMUSP00000020649,10090.ENSMUSP00000022030,10090.ENSMUSP00000024734,10090.ENSMUSP00000027797,10090.ENSMUSP00000029214,10090.ENSMUSP00000030583,10090.ENSMUSP00000032998,10090.ENSMUSP00000034524,10090.ENSMUSP00000037981,10090.ENSMUSP00000049057…	Dbt,Bcas2,Sptbn4,Cacybp,Wdr82,Nsg2,Rad50,Ccnh,Mrpl14,Nvl,Actl6a,Ak2,Rps3,Rexo2,Hdac3,Trim37,Alkbh5,Bptf,Tst,Nipbl,Bckdk,Ppp1r10,Lmo7,Pold2,Adar,Nsun2,Prkcd,Wdr5,Trmt5,Srsf11,Mrps25,Ubtf,Rbm8a,Pitrm1
GOCC:0098984	Neuron to neuron synapse	11	339	0.63	0.48	0.0073	10090.ENSMUSP00000005509,10090.ENSMUSP00000064404,10090.ENSMUSP00000067708,10090.ENSMUSP00000075687,10090.ENSMUSP00000080427,10090.ENSMUSP00000093729,10090.ENSMUSP00000101449,10090.ENSMUSP00000102814,10090.ENSMUSP00000105067,10090.ENSMUSP00000114927,10090.ENSMUSP00000144235	Stx1a,Grm7,Actn2,Gria3,Ctnnd2,Psd,Sh2d5,Dlg2,Ptprt,Grm5,Sept11
GOCC:0099572	Postsynaptic specialization	11	346	0.62	0.47	0.0083	10090.ENSMUSP00000005509,10090.ENSMUSP00000067708,10090.ENSMUSP00000075687,10090.ENSMUSP00000080427,10090.ENSMUSP00000093729,10090.ENSMUSP00000101449,10090.ENSMUSP00000102814,10090.ENSMUSP00000103357,10090.ENSMUSP00000105067,10090.ENSMUSP00000114927,10090.ENSMUSP00000144235	Stx1a,Actn2,Gria3,Ctnnd2,Psd,Sh2d5,Dlg2,Cyth2,Ptprt,Grm5,Sept11
GOCC:0031252	Cell leading edge	11	360	0.6	0.44	0.0112	10090.ENSMUSP00000000939,10090.ENSMUSP00000006991,10090.ENSMUSP00000020500,10090.ENSMUSP00000023600,10090.ENSMUSP00000026577,10090.ENSMUSP00000028727,10090.ENSMUSP00000032998,10090.ENSMUSP00000093729,10090.ENSMUSP00000103357,10090.ENSMUSP00000105663,10090.ENSMUSP00000118546	Hip1r,Hcn1,Appl2,Robo1,Eps8l2,Snap25,Rps3,Psd,Cyth2,Ptk2,Ldb1
GOCC:0031256	Leading edge membrane	7	142	0.81	0.47	0.0119	10090.ENSMUSP00000000939,10090.ENSMUSP00000006991,10090.ENSMUSP00000020500,10090.ENSMUSP00000023600,10090.ENSMUSP00000026577,10090.ENSMUSP00000032998,10090.ENSMUSP00000093729	Hip1r,Hcn1,Appl2,Robo1,Eps8l2,Rps3,Psd
GOCC:0032279	Asymmetric synapse	10	313	0.62	0.42	0.0149	10090.ENSMUSP00000005509,10090.ENSMUSP00000064404,10090.ENSMUSP00000067708,10090.ENSMUSP00000075687,10090.ENSMUSP00000080427,10090.ENSMUSP00000093729,10090.ENSMUSP00000101449,10090.ENSMUSP00000102814,10090.ENSMUSP00000105067,10090.ENSMUSP00000114927	Stx1a,Grm7,Actn2,Gria3,Ctnnd2,Psd,Sh2d5,Dlg2,Ptprt,Grm5
GOCC:0043198	Dendritic shaft	5	66	0.99	0.47	0.0156	10090.ENSMUSP00000006991,10090.ENSMUSP00000064404,10090.ENSMUSP00000075687,10090.ENSMUSP00000113819,10090.ENSMUSP00000114927	Hcn1,Grm7,Gria3,Grm4,Grm5
GOCC:0032587	Ruffle membrane	5	68	0.98	0.46	0.0172	10090.ENSMUSP00000000939,10090.ENSMUSP00000020500,10090.ENSMUSP00000026577,10090.ENSMUSP00000032998,10090.ENSMUSP00000093729	Hip1r,Appl2,Eps8l2,Rps3,Psd
GOCC:0043228	Non-membrane-bounded organelle	44	3373	0.23	0.32	0.0172	10090.ENSMUSP00000000349,10090.ENSMUSP00000000642,10090.ENSMUSP00000000939,10090.ENSMUSP00000005509,10090.ENSMUSP00000005830,10090.ENSMUSP00000011895,10090.ENSMUSP00000018561,10090.ENSMUSP00000020490,10090.ENSMUSP00000020649,10090.ENSMUSP00000024734,10090.ENSMUSP00000024755,10090.ENSMUSP00000028727,10090.ENSMUSP00000029214,10090.ENSMUSP00000030311,10090.ENSMUSP00000030469,10090.ENSMUSP00000032998…	Dbt,Hk2,Hip1r,Stx1a,Bcas2,Sptbn4,Myo1b,Wdr82,Rad50,Mrpl14,Clic5,Snap25,Actl6a,Ift74,Lurap1,Rps3,Rp2,Atxn2l,Hdac3,Dars2,Ago2,Rims2,Bptf,Bbs1,Nipbl,Glrx3,Actn2,Tmod2,Togaram1,Ppp1r10,Psd,Tbcd,Kif1c,Pold2,Myl4,Adar,Nsun2,Ptk2,Mrps25,Ldb1,Mark2,Ubtf,Sept11,Cryab
GOCC:0005759	Mitochondrial matrix	9	270	0.64	0.4	0.0203	10090.ENSMUSP00000000349,10090.ENSMUSP00000024734,10090.ENSMUSP00000032998,10090.ENSMUSP00000034524,10090.ENSMUSP00000055743,10090.ENSMUSP00000070345,10090.ENSMUSP00000112121,10090.ENSMUSP00000114402,10090.ENSMUSP00000152229	Dbt,Mrpl14,Rps3,Rexo2,Tst,Bckdk,Trmt5,Mrps25,Pitrm1
GOCC:0043232	Intracellular non-membrane-bounded organelle	43	3336	0.22	0.3	0.0249	10090.ENSMUSP00000000349,10090.ENSMUSP00000000642,10090.ENSMUSP00000000939,10090.ENSMUSP00000005509,10090.ENSMUSP00000005830,10090.ENSMUSP00000011895,10090.ENSMUSP00000018561,10090.ENSMUSP00000020490,10090.ENSMUSP00000020649,10090.ENSMUSP00000024734,10090.ENSMUSP00000024755,10090.ENSMUSP00000028727,10090.ENSMUSP00000029214,10090.ENSMUSP00000030311,10090.ENSMUSP00000030469,10090.ENSMUSP00000032998…	Dbt,Hk2,Hip1r,Stx1a,Bcas2,Sptbn4,Myo1b,Wdr82,Rad50,Mrpl14,Clic5,Snap25,Actl6a,Ift74,Lurap1,Rps3,Rp2,Atxn2l,Hdac3,Dars2,Ago2,Rims2,Bptf,Bbs1,Nipbl,Glrx3,Actn2,Tmod2,Togaram1,Ppp1r10,Tbcd,Kif1c,Pold2,Myl4,Adar,Nsun2,Ptk2,Mrps25,Ldb1,Mark2,Ubtf,Sept11,Cryab
GOCC:0043197	Dendritic spine	7	177	0.71	0.36	0.0335	10090.ENSMUSP00000075687,10090.ENSMUSP00000077760,10090.ENSMUSP00000093729,10090.ENSMUSP00000105663,10090.ENSMUSP00000106046,10090.ENSMUSP00000114927,10090.ENSMUSP00000149803	Gria3,Ppp1r1b,Psd,Ptk2,Usp8,Grm5,Cryab
GOCC:0048787	Presynaptic active zone membrane	4	45	2025-06-01	0.39	0.0335	10090.ENSMUSP00000005509,10090.ENSMUSP00000028727,10090.ENSMUSP00000064404,10090.ENSMUSP00000113819	Stx1a,Snap25,Grm7,Grm4
GOCC:0014069	Postsynaptic density	9	305	0.58	0.33	0.0413	10090.ENSMUSP00000005509,10090.ENSMUSP00000067708,10090.ENSMUSP00000075687,10090.ENSMUSP00000080427,10090.ENSMUSP00000093729,10090.ENSMUSP00000101449,10090.ENSMUSP00000102814,10090.ENSMUSP00000105067,10090.ENSMUSP00000114927	Stx1a,Actn2,Gria3,Ctnnd2,Psd,Sh2d5,Dlg2,Ptprt,Grm5
GOCC:0099240	Intrinsic component of synaptic membrane	8	243	0.63	0.33	0.0413	10090.ENSMUSP00000005509,10090.ENSMUSP00000028727,10090.ENSMUSP00000064404,10090.ENSMUSP00000075687,10090.ENSMUSP00000102814,10090.ENSMUSP00000105067,10090.ENSMUSP00000113819,10090.ENSMUSP00000114927	Stx1a,Snap25,Grm7,Gria3,Dlg2,Ptprt,Grm4,Grm5
GOCC:0048786	Presynaptic active zone	5	89	0.86	0.35	0.0419	10090.ENSMUSP00000005509,10090.ENSMUSP00000028727,10090.ENSMUSP00000048719,10090.ENSMUSP00000064404,10090.ENSMUSP00000113819	Stx1a,Snap25,Rims2,Grm7,Grm4
GOCC:0099634	Postsynaptic specialization membrane	6	135	0.76	0.35	0.0419	10090.ENSMUSP00000067708,10090.ENSMUSP00000075687,10090.ENSMUSP00000102814,10090.ENSMUSP00000103357,10090.ENSMUSP00000105067,10090.ENSMUSP00000114927	Actn2,Gria3,Dlg2,Cyth2,Ptprt,Grm5
GOCC:0070032	Synaptobrevin 2-SNAP-25-syntaxin-1a-complexin I complex	2	4	1981-01-01	0.38	0.0447	10090.ENSMUSP00000005509,10090.ENSMUSP00000028727	Stx1a,Snap25
GOCC:0070033	Synaptobrevin 2-SNAP-25-syntaxin-1a-complexin II complex	2	4	1981-01-01	0.38	0.0447	10090.ENSMUSP00000005509,10090.ENSMUSP00000028727	Stx1a,Snap25
GOCC:0043204	Perikaryon	6	140	0.75	0.34	0.0456	10090.ENSMUSP00000003183,10090.ENSMUSP00000075687,10090.ENSMUSP00000080427,10090.ENSMUSP00000093379,10090.ENSMUSP00000149803,10090.ENSMUSP00000152083	Ppp5c,Gria3,Ctnnd2,Slc5a7,Cryab,Crhbp
GOCC:0001726	Ruffle	6	141	0.74	0.34	0.0462	10090.ENSMUSP00000000939,10090.ENSMUSP00000020500,10090.ENSMUSP00000026577,10090.ENSMUSP00000032998,10090.ENSMUSP00000093729,10090.ENSMUSP00000103357	Hip1r,Appl2,Eps8l2,Rps3,Psd,Cyth2
GOCC:0097060	Synaptic membrane	10	387	0.53	0.31	0.0471	10090.ENSMUSP00000005509,10090.ENSMUSP00000028727,10090.ENSMUSP00000064404,10090.ENSMUSP00000067708,10090.ENSMUSP00000075687,10090.ENSMUSP00000102814,10090.ENSMUSP00000103357,10090.ENSMUSP00000105067,10090.ENSMUSP00000113819,10090.ENSMUSP00000114927	Stx1a,Snap25,Grm7,Actn2,Gria3,Dlg2,Cyth2,Ptprt,Grm4,Grm5
GOCC:0005856	Cytoskeleton	24	1564	0.3	0.28	0.0477	10090.ENSMUSP00000000642,10090.ENSMUSP00000000939,10090.ENSMUSP00000005509,10090.ENSMUSP00000011895,10090.ENSMUSP00000018561,10090.ENSMUSP00000024755,10090.ENSMUSP00000028727,10090.ENSMUSP00000030311,10090.ENSMUSP00000030469,10090.ENSMUSP00000032998,10090.ENSMUSP00000033372,10090.ENSMUSP00000037981,10090.ENSMUSP00000048719,10090.ENSMUSP00000055321,10090.ENSMUSP00000067708,10090.ENSMUSP00000069956…	Hk2,Hip1r,Stx1a,Sptbn4,Myo1b,Clic5,Snap25,Ift74,Lurap1,Rps3,Rp2,Hdac3,Rims2,Bbs1,Actn2,Tmod2,Togaram1,Tbcd,Kif1c,Myl4,Ptk2,Mark2,Sept11,Cryab

## Sheet: TissueExpression
#term ID	term description	observed gene count	background gene count	strength	signal	false discovery rate	matching proteins in your network (IDs)	matching proteins in your network (labels)
BTO:0001484	Nervous system	60	2762	0.45	0.99	5.35e-11	10090.ENSMUSP00000005509,10090.ENSMUSP00000006991,10090.ENSMUSP00000011895,10090.ENSMUSP00000011896,10090.ENSMUSP00000014370,10090.ENSMUSP00000020500,10090.ENSMUSP00000020537,10090.ENSMUSP00000021706,10090.ENSMUSP00000023600,10090.ENSMUSP00000023616,10090.ENSMUSP00000025993,10090.ENSMUSP00000028727,10090.ENSMUSP00000029891,10090.ENSMUSP00000030583,10090.ENSMUSP00000031117,10090.ENSMUSP00000035415…	Stx1a,Hcn1,Sptbn4,Pgam1,Cacybp,Appl2,Nsg2,Traf3,Robo1,Slc15a2,Slit1,Snap25,Tmem68,Ak2,Gnpda2,Atxn2l,Hdac3,Camkv,Ago2,Ano10,Rims2,Trim37,Trim2,Stxbp6,Grm7,Glrx3,Tmod2,Bckdk,Chat,Tiam2,Gria3,Ppp1r1b,Ctnnd2,Tacc1,Slc5a7,Psd,Inf2,Ube4b,Kif1c,Dlg2,Adar,Cyth2,Nsun2,Ptk2,Usp8,Prkcd,Lrrc8b,Lingo1,Zbtb20,Dpysl5,Kcnq5,Grm4,Grm5,Phactr1,Ldb1,Ubtf,Sntb2,Cryab,Nap1l1,Crhbp
BTO:0000227	Central nervous system	58	2651	0.45	0.99	6.56e-11	10090.ENSMUSP00000005509,10090.ENSMUSP00000006991,10090.ENSMUSP00000011895,10090.ENSMUSP00000011896,10090.ENSMUSP00000014370,10090.ENSMUSP00000020500,10090.ENSMUSP00000020537,10090.ENSMUSP00000021706,10090.ENSMUSP00000023600,10090.ENSMUSP00000023616,10090.ENSMUSP00000025993,10090.ENSMUSP00000028727,10090.ENSMUSP00000029891,10090.ENSMUSP00000031117,10090.ENSMUSP00000035415,10090.ENSMUSP00000037981…	Stx1a,Hcn1,Sptbn4,Pgam1,Cacybp,Appl2,Nsg2,Traf3,Robo1,Slc15a2,Slit1,Snap25,Tmem68,Gnpda2,Atxn2l,Hdac3,Camkv,Ago2,Ano10,Rims2,Trim37,Trim2,Stxbp6,Grm7,Glrx3,Tmod2,Bckdk,Chat,Tiam2,Gria3,Ppp1r1b,Ctnnd2,Tacc1,Slc5a7,Psd,Inf2,Ube4b,Dlg2,Adar,Cyth2,Nsun2,Ptk2,Usp8,Prkcd,Lrrc8b,Lingo1,Zbtb20,Dpysl5,Kcnq5,Grm4,Grm5,Phactr1,Ldb1,Ubtf,Sntb2,Cryab,Nap1l1,Crhbp
BTO:0000282	Head	65	3283	0.41	0.93	6.65e-11	10090.ENSMUSP00000000642,10090.ENSMUSP00000005509,10090.ENSMUSP00000006991,10090.ENSMUSP00000011895,10090.ENSMUSP00000011896,10090.ENSMUSP00000014370,10090.ENSMUSP00000020500,10090.ENSMUSP00000020537,10090.ENSMUSP00000021706,10090.ENSMUSP00000023600,10090.ENSMUSP00000023616,10090.ENSMUSP00000025993,10090.ENSMUSP00000026577,10090.ENSMUSP00000028727,10090.ENSMUSP00000029891,10090.ENSMUSP00000030311…	Hk2,Stx1a,Hcn1,Sptbn4,Pgam1,Cacybp,Appl2,Nsg2,Traf3,Robo1,Slc15a2,Slit1,Eps8l2,Snap25,Tmem68,Ift74,Ak2,Gnpda2,Atxn2l,Hdac3,Camkv,Ago2,Cc2d2a,Rims2,Trim37,Trim2,Stxbp6,Grm7,Glrx3,Tmod2,Bckdk,Chat,Tiam2,Gria3,Pdia4,Ppp1r1b,Ctnnd2,Tacc1,Slc5a7,Psd,Inf2,Ube4b,Kif1c,Dlg2,Adar,Cyth2,Nsun2,Ptk2,Usp8,Prkcd,Lrrc8b,Wdr5,Lingo1,Zbtb20,Dpysl5,Kcnq5,Grm4,Grm5,Phactr1,Ldb1,Ubtf,Sntb2,Cryab,Nap1l1,Crhbp
BTO:0000142	Brain	56	2575	0.45	0.98	1.20e-10	10090.ENSMUSP00000005509,10090.ENSMUSP00000006991,10090.ENSMUSP00000011895,10090.ENSMUSP00000011896,10090.ENSMUSP00000014370,10090.ENSMUSP00000020500,10090.ENSMUSP00000020537,10090.ENSMUSP00000021706,10090.ENSMUSP00000023600,10090.ENSMUSP00000023616,10090.ENSMUSP00000025993,10090.ENSMUSP00000028727,10090.ENSMUSP00000029891,10090.ENSMUSP00000035415,10090.ENSMUSP00000037981,10090.ENSMUSP00000040430…	Stx1a,Hcn1,Sptbn4,Pgam1,Cacybp,Appl2,Nsg2,Traf3,Robo1,Slc15a2,Slit1,Snap25,Tmem68,Atxn2l,Hdac3,Camkv,Ago2,Rims2,Trim37,Trim2,Stxbp6,Grm7,Glrx3,Tmod2,Bckdk,Chat,Tiam2,Gria3,Ppp1r1b,Ctnnd2,Tacc1,Slc5a7,Psd,Inf2,Ube4b,Dlg2,Adar,Cyth2,Nsun2,Ptk2,Usp8,Prkcd,Lrrc8b,Lingo1,Zbtb20,Dpysl5,Kcnq5,Grm4,Grm5,Phactr1,Ldb1,Ubtf,Sntb2,Cryab,Nap1l1,Crhbp
BTO:0001489	Whole body	116	8947	0.23	0.68	1.20e-10	10090.ENSMUSP00000000349,10090.ENSMUSP00000000642,10090.ENSMUSP00000001834,10090.ENSMUSP00000002840,10090.ENSMUSP00000005509,10090.ENSMUSP00000005830,10090.ENSMUSP00000006991,10090.ENSMUSP00000009256,10090.ENSMUSP00000011895,10090.ENSMUSP00000011896,10090.ENSMUSP00000014370,10090.ENSMUSP00000018561,10090.ENSMUSP00000020490,10090.ENSMUSP00000020500,10090.ENSMUSP00000020537,10090.ENSMUSP00000021706…	Dbt,Hk2,Rtcb,Pex6,Stx1a,Bcas2,Hcn1,Bcl2l13,Sptbn4,Pgam1,Cacybp,Myo1b,Wdr82,Appl2,Nsg2,Traf3,Ccnh,Cab39l,Retreg1,Robo1,Slc15a2,Clic5,Slit1,Smndc1,Eps8l2,Snap25,Actl6a,Pmvk,Tmem68,Ift74,Cc2d1b,Ak2,Gnpda2,Cmas,Rps3,Rp2,Ikbkb,Atxn2l,Gorab,Hdhd3,Rxrb,Hdac3,Camkv,Neurod2,Dars2,Ago2,Ano10,Fbxo38,Cc2d2a,Rims2,Trim37,Alkbh5,Trim2,Stxbp6,Zmpste24,Tst,Gnai2,Nipbl,Grm7,Glrx3,Actn2,Tmod2,Bckdk,Chat,Tiam2,Gria…
BTO:0001491	Viscus	50	3850	0.23	0.31	0.0230	10090.ENSMUSP00000000349,10090.ENSMUSP00000001834,10090.ENSMUSP00000002840,10090.ENSMUSP00000005830,10090.ENSMUSP00000011896,10090.ENSMUSP00000018561,10090.ENSMUSP00000020500,10090.ENSMUSP00000022030,10090.ENSMUSP00000022881,10090.ENSMUSP00000023600,10090.ENSMUSP00000023616,10090.ENSMUSP00000024755,10090.ENSMUSP00000026577,10090.ENSMUSP00000029214,10090.ENSMUSP00000029891,10090.ENSMUSP00000030583…	Dbt,Rtcb,Pex6,Bcas2,Pgam1,Myo1b,Appl2,Ccnh,Retreg1,Robo1,Slc15a2,Clic5,Eps8l2,Actl6a,Tmem68,Ak2,Rps3,Rp2,Ikbkb,Atxn2l,Hdhd3,Rxrb,Hdac3,Alkbh5,Trim2,Zmpste24,Tst,Nipbl,Bckdk,Sf3b4,Ppp1r1b,Tacc1,Ccdc134,Dhtkd1,Inf2,Ube4b,Kpna6,Ptgfrn,Pold2,Adar,Nsun2,Ptk2,Prkcd,Wdr5,Zbtb20,Ldb1,Oplah,Mark2,Spcs3,Cryab

## Sheet: ReactomePathways
#term ID	term description	observed gene count	background gene count	strength	signal	false discovery rate	matching proteins in your network (IDs)	matching proteins in your network (labels)
MMU-264642	Acetylcholine Neurotransmitter Release Cycle	5	17	1958-01-01	0.82	0.00097	10090.ENSMUSP00000005509,10090.ENSMUSP00000028727,10090.ENSMUSP00000070865,10090.ENSMUSP00000093379,10090.ENSMUSP00000128314	Stx1a,Snap25,Chat,Slc5a7,Ppfia4
MMU-112316	Neuronal System	12	339	0.66	0.43	0.0144	10090.ENSMUSP00000005509,10090.ENSMUSP00000006991,10090.ENSMUSP00000028727,10090.ENSMUSP00000057543,10090.ENSMUSP00000067708,10090.ENSMUSP00000070865,10090.ENSMUSP00000075687,10090.ENSMUSP00000093379,10090.ENSMUSP00000102814,10090.ENSMUSP00000110955,10090.ENSMUSP00000114927,10090.ENSMUSP00000128314	Stx1a,Hcn1,Snap25,Gnai2,Actn2,Chat,Gria3,Slc5a7,Dlg2,Kcnq5,Grm5,Ppfia4
MMU-112315	Transmission across Chemical Synapses	9	213	0.74	0.37	0.0304	10090.ENSMUSP00000005509,10090.ENSMUSP00000028727,10090.ENSMUSP00000057543,10090.ENSMUSP00000067708,10090.ENSMUSP00000070865,10090.ENSMUSP00000075687,10090.ENSMUSP00000093379,10090.ENSMUSP00000102814,10090.ENSMUSP00000128314	Stx1a,Snap25,Gnai2,Actn2,Chat,Gria3,Slc5a7,Dlg2,Ppfia4

## Sheet: CellularComponent
#term ID	term description	observed gene count	background gene count	strength	signal	false discovery rate	matching proteins in your network (IDs)	matching proteins in your network (labels)
GO:0005622	Intracellular anatomical structure	150	14759	0.12	0.53	3.93e-08	10090.ENSMUSP00000000349,10090.ENSMUSP00000000449,10090.ENSMUSP00000000642,10090.ENSMUSP00000000939,10090.ENSMUSP00000001834,10090.ENSMUSP00000002840,10090.ENSMUSP00000003183,10090.ENSMUSP00000005509,10090.ENSMUSP00000005830,10090.ENSMUSP00000006991,10090.ENSMUSP00000009256,10090.ENSMUSP00000011895,10090.ENSMUSP00000011896,10090.ENSMUSP00000014370,10090.ENSMUSP00000016901,10090.ENSMUSP00000018561…	Dbt,Mkrn2,Hk2,Hip1r,Rtcb,Pex6,Ppp5c,Stx1a,Bcas2,Hcn1,Bcl2l13,Sptbn4,Pgam1,Cacybp,Ttll12,Myo1b,Zfp687,Wdr82,Appl2,Nsg2,Rad50,Traf3,Ccnh,Capn7,Retreg1,Robo1,Mrpl14,Clic5,Smndc1,Eps8l2,Abcb6,Agap1,Nvl,Snap25,Actl6a,Pmvk,Ift74,Cc2d1b,Lurap1,Ak2,Rint1,Gnpda2,Cmas,Rps3,Rp2,Ikbkb,Rexo2,Atxn2l,Gorab,Hdhd3,Rxrb,Hdac3,Rbm4b,Snx13,Camkv,Neurod2,Dars2,Ago2,Ano10,Mllt6,Leng8,Fbxo38,Fchsd1,Cc2d2a,Rims2,Trim37,…
GO:0036477	Somatodendritic compartment	34	1168	0.58	2025-03-01	3.93e-08	10090.ENSMUSP00000000939,10090.ENSMUSP00000003183,10090.ENSMUSP00000006991,10090.ENSMUSP00000011895,10090.ENSMUSP00000020537,10090.ENSMUSP00000023600,10090.ENSMUSP00000028727,10090.ENSMUSP00000032998,10090.ENSMUSP00000042207,10090.ENSMUSP00000047878,10090.ENSMUSP00000053558,10090.ENSMUSP00000057543,10090.ENSMUSP00000064404,10090.ENSMUSP00000066621,10090.ENSMUSP00000070865,10090.ENSMUSP00000072020…	Hip1r,Ppp5c,Hcn1,Sptbn4,Nsg2,Robo1,Snap25,Rps3,Ago2,Fchsd1,Abhd12,Gnai2,Grm7,Glrx3,Chat,Tiam2,Gria3,Ppp1r1b,Ctnnd2,Fat3,Slc5a7,Psd,Kif1c,Dlg2,Ptk2,Usp8,Dpysl5,Grm4,Grm5,Mark2,Rbm8a,Sept11,Cryab,Crhbp
GO:0043005	Neuron projection	42	1721	0.5	0.94	3.93e-08	10090.ENSMUSP00000000939,10090.ENSMUSP00000002840,10090.ENSMUSP00000003183,10090.ENSMUSP00000005509,10090.ENSMUSP00000006991,10090.ENSMUSP00000011895,10090.ENSMUSP00000014370,10090.ENSMUSP00000020537,10090.ENSMUSP00000023600,10090.ENSMUSP00000024755,10090.ENSMUSP00000026577,10090.ENSMUSP00000028727,10090.ENSMUSP00000032998,10090.ENSMUSP00000042207,10090.ENSMUSP00000048719,10090.ENSMUSP00000053558…	Hip1r,Pex6,Ppp5c,Stx1a,Hcn1,Sptbn4,Cacybp,Nsg2,Robo1,Clic5,Eps8l2,Snap25,Rps3,Ago2,Rims2,Abhd12,Gnai2,Grm7,Glrx3,Tmod2,Chat,Tiam2,Gria3,Ppp1r1b,Ctnnd2,Fat3,Slc5a7,Psd,Kif1c,Dlg2,Cyth2,Ptk2,Usp8,Dpysl5,Grm4,Grm5,Mark2,Rbm8a,Sept11,Cryab,Nap1l1,Crhbp
GO:0005737	Cytoplasm	131	11788	0.16	0.56	4.07e-08	10090.ENSMUSP00000000349,10090.ENSMUSP00000000449,10090.ENSMUSP00000000642,10090.ENSMUSP00000000939,10090.ENSMUSP00000001834,10090.ENSMUSP00000002840,10090.ENSMUSP00000003183,10090.ENSMUSP00000005509,10090.ENSMUSP00000006991,10090.ENSMUSP00000009256,10090.ENSMUSP00000011895,10090.ENSMUSP00000011896,10090.ENSMUSP00000014370,10090.ENSMUSP00000016901,10090.ENSMUSP00000018561,10090.ENSMUSP00000019482…	Dbt,Mkrn2,Hk2,Hip1r,Rtcb,Pex6,Ppp5c,Stx1a,Hcn1,Bcl2l13,Sptbn4,Pgam1,Cacybp,Ttll12,Myo1b,Zfp687,Appl2,Nsg2,Rad50,Traf3,Capn7,Retreg1,Robo1,Mrpl14,Clic5,Smndc1,Eps8l2,Abcb6,Agap1,Snap25,Pmvk,Ift74,Lurap1,Ak2,Rint1,Gnpda2,Rps3,Rp2,Ikbkb,Rexo2,Atxn2l,Gorab,Hdhd3,Rxrb,Hdac3,Rbm4b,Snx13,Camkv,Dars2,Ago2,Fbxo38,Fchsd1,Cc2d2a,Rims2,Trim37,Alkbh5,Trim2,Stxbp6,Abhd12,Zmpste24,Bbs1,Tst,Gnai2,Nipbl,Grm7,Sec1…
GO:0030425	Dendrite	28	832	0.64	2025-01-01	4.07e-08	10090.ENSMUSP00000000939,10090.ENSMUSP00000003183,10090.ENSMUSP00000006991,10090.ENSMUSP00000020537,10090.ENSMUSP00000032998,10090.ENSMUSP00000042207,10090.ENSMUSP00000053558,10090.ENSMUSP00000057543,10090.ENSMUSP00000064404,10090.ENSMUSP00000066621,10090.ENSMUSP00000075687,10090.ENSMUSP00000077760,10090.ENSMUSP00000080427,10090.ENSMUSP00000080808,10090.ENSMUSP00000093379,10090.ENSMUSP00000093729…	Hip1r,Ppp5c,Hcn1,Nsg2,Rps3,Ago2,Abhd12,Gnai2,Grm7,Glrx3,Gria3,Ppp1r1b,Ctnnd2,Fat3,Slc5a7,Psd,Kif1c,Dlg2,Ptk2,Usp8,Dpysl5,Grm4,Grm5,Mark2,Rbm8a,Sept11,Cryab,Crhbp
GO:0042995	Cell projection	53	2723	0.4	0.82	4.07e-08	10090.ENSMUSP00000000939,10090.ENSMUSP00000002840,10090.ENSMUSP00000003183,10090.ENSMUSP00000005509,10090.ENSMUSP00000006991,10090.ENSMUSP00000011895,10090.ENSMUSP00000011896,10090.ENSMUSP00000014370,10090.ENSMUSP00000018561,10090.ENSMUSP00000020500,10090.ENSMUSP00000020537,10090.ENSMUSP00000023600,10090.ENSMUSP00000024755,10090.ENSMUSP00000026577,10090.ENSMUSP00000028727,10090.ENSMUSP00000030311…	Hip1r,Pex6,Ppp5c,Stx1a,Hcn1,Sptbn4,Pgam1,Cacybp,Myo1b,Appl2,Nsg2,Robo1,Clic5,Eps8l2,Snap25,Ift74,Ak2,Rps3,Rp2,Ago2,Fchsd1,Cc2d2a,Rims2,Abhd12,Bbs1,Gnai2,Grm7,Glrx3,Actn2,Tmod2,Togaram1,Chat,Tiam2,Gria3,Ppp1r1b,Ctnnd2,Fat3,Slc5a7,Psd,Kif1c,Dlg2,Cyth2,Ptk2,Usp8,Dpysl5,Grm4,Grm5,Mark2,Rbm8a,Sept11,Cryab,Nap1l1,Crhbp
GO:0120025	Plasma membrane bounded cell projection	52	2622	0.41	0.83	4.07e-08	10090.ENSMUSP00000000939,10090.ENSMUSP00000002840,10090.ENSMUSP00000003183,10090.ENSMUSP00000005509,10090.ENSMUSP00000006991,10090.ENSMUSP00000011895,10090.ENSMUSP00000011896,10090.ENSMUSP00000014370,10090.ENSMUSP00000018561,10090.ENSMUSP00000020500,10090.ENSMUSP00000020537,10090.ENSMUSP00000023600,10090.ENSMUSP00000024755,10090.ENSMUSP00000026577,10090.ENSMUSP00000028727,10090.ENSMUSP00000030311…	Hip1r,Pex6,Ppp5c,Stx1a,Hcn1,Sptbn4,Pgam1,Cacybp,Myo1b,Appl2,Nsg2,Robo1,Clic5,Eps8l2,Snap25,Ift74,Ak2,Rps3,Rp2,Ago2,Cc2d2a,Rims2,Abhd12,Bbs1,Gnai2,Grm7,Glrx3,Actn2,Tmod2,Togaram1,Chat,Tiam2,Gria3,Ppp1r1b,Ctnnd2,Fat3,Slc5a7,Psd,Kif1c,Dlg2,Cyth2,Ptk2,Usp8,Dpysl5,Grm4,Grm5,Mark2,Rbm8a,Sept11,Cryab,Nap1l1,Crhbp
GO:0043226	Organelle	139	13445	0.13	0.51	5.34e-07	10090.ENSMUSP00000000349,10090.ENSMUSP00000000449,10090.ENSMUSP00000000642,10090.ENSMUSP00000000939,10090.ENSMUSP00000001834,10090.ENSMUSP00000002840,10090.ENSMUSP00000003183,10090.ENSMUSP00000005509,10090.ENSMUSP00000005830,10090.ENSMUSP00000009256,10090.ENSMUSP00000011895,10090.ENSMUSP00000011896,10090.ENSMUSP00000014370,10090.ENSMUSP00000016901,10090.ENSMUSP00000018561,10090.ENSMUSP00000019482…	Dbt,Mkrn2,Hk2,Hip1r,Rtcb,Pex6,Ppp5c,Stx1a,Bcas2,Bcl2l13,Sptbn4,Pgam1,Cacybp,Ttll12,Myo1b,Zfp687,Wdr82,Appl2,Nsg2,Rad50,Traf3,Ccnh,Capn7,Retreg1,Robo1,Mrpl14,Clic5,Smndc1,Eps8l2,Abcb6,Nvl,Snap25,Actl6a,Ift74,Cc2d1b,Lurap1,Ak2,Rint1,Cmas,Rps3,Rp2,Ikbkb,Rexo2,Atxn2l,Gorab,Hdhd3,Rxrb,Hdac3,Rbm4b,Snx13,Camkv,Neurod2,Dars2,Ago2,Ano10,Mllt6,Leng8,Fbxo38,Fchsd1,Cc2d2a,Rims2,Trim37,Alkbh5,Bptf,Abhd12,Zmps…
GO:0045202	Synapse	35	1589	0.46	0.77	3.60e-06	10090.ENSMUSP00000000939,10090.ENSMUSP00000005509,10090.ENSMUSP00000006991,10090.ENSMUSP00000028727,10090.ENSMUSP00000032998,10090.ENSMUSP00000040430,10090.ENSMUSP00000047878,10090.ENSMUSP00000048719,10090.ENSMUSP00000057543,10090.ENSMUSP00000064404,10090.ENSMUSP00000067708,10090.ENSMUSP00000069956,10090.ENSMUSP00000070865,10090.ENSMUSP00000072020,10090.ENSMUSP00000075687,10090.ENSMUSP00000077760…	Hip1r,Stx1a,Hcn1,Snap25,Rps3,Camkv,Fchsd1,Rims2,Gnai2,Grm7,Actn2,Tmod2,Chat,Tiam2,Gria3,Ppp1r1b,Ctnnd2,Slc5a7,Psd,Sh2d5,Dlg2,Cyth2,Ptprt,Ptk2,Usp8,Prkcd,Grm4,Grm5,Phactr1,Ppfia4,Fga,Sept11,Sntb2,Cryab,Crhbp
GO:0030054	Cell junction	41	2232	0.38	0.65	2.22e-05	10090.ENSMUSP00000000939,10090.ENSMUSP00000005509,10090.ENSMUSP00000006991,10090.ENSMUSP00000011895,10090.ENSMUSP00000028727,10090.ENSMUSP00000032998,10090.ENSMUSP00000034524,10090.ENSMUSP00000040430,10090.ENSMUSP00000047878,10090.ENSMUSP00000048719,10090.ENSMUSP00000057543,10090.ENSMUSP00000064404,10090.ENSMUSP00000067708,10090.ENSMUSP00000069956,10090.ENSMUSP00000070865,10090.ENSMUSP00000072020…	Hip1r,Stx1a,Hcn1,Sptbn4,Snap25,Rps3,Rexo2,Camkv,Fchsd1,Rims2,Gnai2,Grm7,Actn2,Tmod2,Chat,Tiam2,Gria3,Ppp1r1b,Ctnnd2,Slc5a7,Psd,Lmo7,Tbcd,Sh2d5,Dlg2,Cyth2,Ptprt,Ptk2,Usp8,Itga6,Prkcd,Grm4,Grm5,Phactr1,Ppfia4,Fga,Plekha7,Sept11,Sntb2,Cryab,Crhbp
GO:0043229	Intracellular organelle	133	13119	0.12	0.46	2.22e-05	10090.ENSMUSP00000000349,10090.ENSMUSP00000000449,10090.ENSMUSP00000000642,10090.ENSMUSP00000000939,10090.ENSMUSP00000001834,10090.ENSMUSP00000002840,10090.ENSMUSP00000003183,10090.ENSMUSP00000005509,10090.ENSMUSP00000005830,10090.ENSMUSP00000009256,10090.ENSMUSP00000011895,10090.ENSMUSP00000011896,10090.ENSMUSP00000014370,10090.ENSMUSP00000016901,10090.ENSMUSP00000018561,10090.ENSMUSP00000019482…	Dbt,Mkrn2,Hk2,Hip1r,Rtcb,Pex6,Ppp5c,Stx1a,Bcas2,Bcl2l13,Sptbn4,Pgam1,Cacybp,Ttll12,Myo1b,Zfp687,Wdr82,Appl2,Nsg2,Rad50,Traf3,Ccnh,Capn7,Retreg1,Robo1,Mrpl14,Clic5,Smndc1,Abcb6,Nvl,Snap25,Actl6a,Ift74,Cc2d1b,Lurap1,Ak2,Rint1,Cmas,Rps3,Rp2,Ikbkb,Rexo2,Atxn2l,Gorab,Hdhd3,Rxrb,Hdac3,Rbm4b,Snx13,Camkv,Neurod2,Dars2,Ago2,Ano10,Mllt6,Leng8,Fbxo38,Fchsd1,Cc2d2a,Rims2,Trim37,Alkbh5,Bptf,Abhd12,Zmpste24,Bb…
GO:0043231	Intracellular membrane-bounded organelle	124	11954	0.13	0.45	4.70e-05	10090.ENSMUSP00000000349,10090.ENSMUSP00000000449,10090.ENSMUSP00000000642,10090.ENSMUSP00000000939,10090.ENSMUSP00000001834,10090.ENSMUSP00000002840,10090.ENSMUSP00000003183,10090.ENSMUSP00000005509,10090.ENSMUSP00000005830,10090.ENSMUSP00000009256,10090.ENSMUSP00000011895,10090.ENSMUSP00000011896,10090.ENSMUSP00000014370,10090.ENSMUSP00000016901,10090.ENSMUSP00000018561,10090.ENSMUSP00000019482…	Dbt,Mkrn2,Hk2,Hip1r,Rtcb,Pex6,Ppp5c,Stx1a,Bcas2,Bcl2l13,Sptbn4,Pgam1,Cacybp,Ttll12,Myo1b,Zfp687,Wdr82,Appl2,Nsg2,Rad50,Traf3,Ccnh,Capn7,Retreg1,Robo1,Mrpl14,Clic5,Smndc1,Abcb6,Nvl,Snap25,Actl6a,Ift74,Cc2d1b,Lurap1,Ak2,Rint1,Cmas,Rps3,Rp2,Ikbkb,Rexo2,Atxn2l,Gorab,Hdhd3,Rxrb,Hdac3,Rbm4b,Snx13,Camkv,Neurod2,Dars2,Ago2,Ano10,Mllt6,Leng8,Fbxo38,Fchsd1,Trim37,Alkbh5,Bptf,Abhd12,Zmpste24,Tst,Gnai2,Nipbl…
GO:0043227	Membrane-bounded organelle	127	12435	0.12	0.44	5.90e-05	10090.ENSMUSP00000000349,10090.ENSMUSP00000000449,10090.ENSMUSP00000000642,10090.ENSMUSP00000000939,10090.ENSMUSP00000001834,10090.ENSMUSP00000002840,10090.ENSMUSP00000003183,10090.ENSMUSP00000005509,10090.ENSMUSP00000005830,10090.ENSMUSP00000009256,10090.ENSMUSP00000011895,10090.ENSMUSP00000011896,10090.ENSMUSP00000014370,10090.ENSMUSP00000016901,10090.ENSMUSP00000018561,10090.ENSMUSP00000019482…	Dbt,Mkrn2,Hk2,Hip1r,Rtcb,Pex6,Ppp5c,Stx1a,Bcas2,Bcl2l13,Sptbn4,Pgam1,Cacybp,Ttll12,Myo1b,Zfp687,Wdr82,Appl2,Nsg2,Rad50,Traf3,Ccnh,Capn7,Retreg1,Robo1,Mrpl14,Clic5,Smndc1,Abcb6,Nvl,Snap25,Actl6a,Ift74,Cc2d1b,Lurap1,Ak2,Rint1,Cmas,Rps3,Rp2,Ikbkb,Rexo2,Atxn2l,Gorab,Hdhd3,Rxrb,Hdac3,Rbm4b,Snx13,Camkv,Neurod2,Dars2,Ago2,Ano10,Mllt6,Leng8,Fbxo38,Fchsd1,Cc2d2a,Trim37,Alkbh5,Bptf,Abhd12,Zmpste24,Bbs1,Tst…
GO:0098794	Postsynapse	21	801	0.53	0.67	0.00018	10090.ENSMUSP00000000939,10090.ENSMUSP00000005509,10090.ENSMUSP00000028727,10090.ENSMUSP00000032998,10090.ENSMUSP00000040430,10090.ENSMUSP00000064404,10090.ENSMUSP00000067708,10090.ENSMUSP00000075687,10090.ENSMUSP00000077760,10090.ENSMUSP00000080427,10090.ENSMUSP00000093729,10090.ENSMUSP00000101449,10090.ENSMUSP00000102814,10090.ENSMUSP00000103357,10090.ENSMUSP00000105067,10090.ENSMUSP00000105663…	Hip1r,Stx1a,Snap25,Rps3,Camkv,Grm7,Actn2,Gria3,Ppp1r1b,Ctnnd2,Psd,Sh2d5,Dlg2,Cyth2,Ptprt,Ptk2,Usp8,Prkcd,Grm5,Sept11,Cryab
GO:0098984	Neuron to neuron synapse	15	466	0.62	0.65	0.00058	10090.ENSMUSP00000000939,10090.ENSMUSP00000005509,10090.ENSMUSP00000032998,10090.ENSMUSP00000064404,10090.ENSMUSP00000067708,10090.ENSMUSP00000075687,10090.ENSMUSP00000080427,10090.ENSMUSP00000093729,10090.ENSMUSP00000101449,10090.ENSMUSP00000102814,10090.ENSMUSP00000105067,10090.ENSMUSP00000106046,10090.ENSMUSP00000114927,10090.ENSMUSP00000144235,10090.ENSMUSP00000149803	Hip1r,Stx1a,Rps3,Grm7,Actn2,Gria3,Ctnnd2,Psd,Sh2d5,Dlg2,Ptprt,Usp8,Grm5,Sept11,Cryab
GO:0099572	Postsynaptic specialization	15	467	0.62	0.65	0.00058	10090.ENSMUSP00000000939,10090.ENSMUSP00000005509,10090.ENSMUSP00000032998,10090.ENSMUSP00000067708,10090.ENSMUSP00000075687,10090.ENSMUSP00000080427,10090.ENSMUSP00000093729,10090.ENSMUSP00000101449,10090.ENSMUSP00000102814,10090.ENSMUSP00000103357,10090.ENSMUSP00000105067,10090.ENSMUSP00000106046,10090.ENSMUSP00000114927,10090.ENSMUSP00000144235,10090.ENSMUSP00000149803	Hip1r,Stx1a,Rps3,Actn2,Gria3,Ctnnd2,Psd,Sh2d5,Dlg2,Cyth2,Ptprt,Usp8,Grm5,Sept11,Cryab
GO:0044297	Cell body	21	877	0.49	0.59	0.00059	10090.ENSMUSP00000000939,10090.ENSMUSP00000003183,10090.ENSMUSP00000006991,10090.ENSMUSP00000011895,10090.ENSMUSP00000014370,10090.ENSMUSP00000023600,10090.ENSMUSP00000028727,10090.ENSMUSP00000047878,10090.ENSMUSP00000057543,10090.ENSMUSP00000064404,10090.ENSMUSP00000070865,10090.ENSMUSP00000072020,10090.ENSMUSP00000075687,10090.ENSMUSP00000077760,10090.ENSMUSP00000080427,10090.ENSMUSP00000093379…	Hip1r,Ppp5c,Hcn1,Sptbn4,Cacybp,Robo1,Snap25,Fchsd1,Gnai2,Grm7,Chat,Tiam2,Gria3,Ppp1r1b,Ctnnd2,Slc5a7,Dlg2,Dpysl5,Rbm8a,Cryab,Crhbp
GO:0032991	Protein-containing complex	71	5743	0.21	0.44	0.00063	10090.ENSMUSP00000000349,10090.ENSMUSP00000001834,10090.ENSMUSP00000003183,10090.ENSMUSP00000005509,10090.ENSMUSP00000005830,10090.ENSMUSP00000006991,10090.ENSMUSP00000011895,10090.ENSMUSP00000014370,10090.ENSMUSP00000018561,10090.ENSMUSP00000020490,10090.ENSMUSP00000020649,10090.ENSMUSP00000021706,10090.ENSMUSP00000022030,10090.ENSMUSP00000024734,10090.ENSMUSP00000024755,10090.ENSMUSP00000025997…	Dbt,Rtcb,Ppp5c,Stx1a,Bcas2,Hcn1,Sptbn4,Cacybp,Myo1b,Wdr82,Rad50,Traf3,Ccnh,Mrpl14,Clic5,Smndc1,Eps8l2,Nvl,Snap25,Actl6a,Ift74,Rint1,Rps3,Ikbkb,Rxrb,Hdac3,Rbm4b,Ago2,Cc2d2a,Rims2,Trim37,Bptf,Stxbp6,Abhd12,Zmpste24,Bbs1,C1ql3,Gnai2,Nipbl,Grm7,Glrx3,Bckdk,Gria3,Sf3b4,Pdia4,Ppp1r10,Nrbf2,Ube4b,Kif1c,Kpna6,Pold2,Myl4,Adar,Srp54b,Itga6,Mlec,Lrrc8b,Wdr5,Dpysl5,Kcnq5,Mrps25,Ldb1,Naa38,Cox6c,Fga,Spcs3,Ple…
GO:0032279	Asymmetric synapse	14	438	0.62	0.61	0.0011	10090.ENSMUSP00000000939,10090.ENSMUSP00000005509,10090.ENSMUSP00000032998,10090.ENSMUSP00000064404,10090.ENSMUSP00000067708,10090.ENSMUSP00000075687,10090.ENSMUSP00000080427,10090.ENSMUSP00000093729,10090.ENSMUSP00000101449,10090.ENSMUSP00000102814,10090.ENSMUSP00000105067,10090.ENSMUSP00000106046,10090.ENSMUSP00000114927,10090.ENSMUSP00000149803	Hip1r,Stx1a,Rps3,Grm7,Actn2,Gria3,Ctnnd2,Psd,Sh2d5,Dlg2,Ptprt,Usp8,Grm5,Cryab
GO:0043025	Neuronal cell body	19	784	0.5	0.55	0.0013	10090.ENSMUSP00000000939,10090.ENSMUSP00000003183,10090.ENSMUSP00000006991,10090.ENSMUSP00000011895,10090.ENSMUSP00000023600,10090.ENSMUSP00000028727,10090.ENSMUSP00000047878,10090.ENSMUSP00000064404,10090.ENSMUSP00000070865,10090.ENSMUSP00000072020,10090.ENSMUSP00000075687,10090.ENSMUSP00000077760,10090.ENSMUSP00000080427,10090.ENSMUSP00000093379,10090.ENSMUSP00000102814,10090.ENSMUSP00000110377…	Hip1r,Ppp5c,Hcn1,Sptbn4,Robo1,Snap25,Fchsd1,Grm7,Chat,Tiam2,Gria3,Ppp1r1b,Ctnnd2,Slc5a7,Dlg2,Dpysl5,Rbm8a,Cryab,Crhbp
GO:0098590	Plasma membrane region	27	1433	0.39	0.5	0.0015	10090.ENSMUSP00000000939,10090.ENSMUSP00000005509,10090.ENSMUSP00000006991,10090.ENSMUSP00000020500,10090.ENSMUSP00000023600,10090.ENSMUSP00000023616,10090.ENSMUSP00000024755,10090.ENSMUSP00000026577,10090.ENSMUSP00000028727,10090.ENSMUSP00000032998,10090.ENSMUSP00000033372,10090.ENSMUSP00000048719,10090.ENSMUSP00000055321,10090.ENSMUSP00000064404,10090.ENSMUSP00000067708,10090.ENSMUSP00000075687…	Hip1r,Stx1a,Hcn1,Appl2,Robo1,Slc15a2,Clic5,Eps8l2,Snap25,Rps3,Rp2,Rims2,Bbs1,Grm7,Actn2,Gria3,Slc5a7,Psd,Lmo7,Dlg2,Cyth2,Ptprt,Ptk2,Itga6,Grm4,Grm5,Cryab
GO:0098978	Glutamatergic synapse	15	522	0.57	0.57	0.0015	10090.ENSMUSP00000005509,10090.ENSMUSP00000028727,10090.ENSMUSP00000040430,10090.ENSMUSP00000048719,10090.ENSMUSP00000064404,10090.ENSMUSP00000067708,10090.ENSMUSP00000075687,10090.ENSMUSP00000077760,10090.ENSMUSP00000102814,10090.ENSMUSP00000105067,10090.ENSMUSP00000105663,10090.ENSMUSP00000106046,10090.ENSMUSP00000113819,10090.ENSMUSP00000114927,10090.ENSMUSP00000144235	Stx1a,Snap25,Camkv,Rims2,Grm7,Actn2,Gria3,Ppp1r1b,Dlg2,Ptprt,Ptk2,Usp8,Grm4,Grm5,Sept11
GO:0043232	Intracellular non-membrane-bounded organelle	61	4826	0.22	0.41	0.0018	10090.ENSMUSP00000000349,10090.ENSMUSP00000000642,10090.ENSMUSP00000000939,10090.ENSMUSP00000005509,10090.ENSMUSP00000005830,10090.ENSMUSP00000011895,10090.ENSMUSP00000016901,10090.ENSMUSP00000018561,10090.ENSMUSP00000020490,10090.ENSMUSP00000020649,10090.ENSMUSP00000022451,10090.ENSMUSP00000022881,10090.ENSMUSP00000024734,10090.ENSMUSP00000024755,10090.ENSMUSP00000027797,10090.ENSMUSP00000028727…	Dbt,Hk2,Hip1r,Stx1a,Bcas2,Sptbn4,Ttll12,Myo1b,Wdr82,Rad50,Capn7,Retreg1,Mrpl14,Clic5,Nvl,Snap25,Actl6a,Ift74,Lurap1,Rps3,Rp2,Rexo2,Atxn2l,Gorab,Hdhd3,Hdac3,Rbm4b,Ago2,Cc2d2a,Rims2,Bptf,Bbs1,Gnai2,Nipbl,Glrx3,Actn2,Tmod2,Togaram1,Stk24,Tacc1,Ppp1r10,Psd,Tbcd,Kif1c,Pold2,Myl4,Adar,Nsun2,Ptk2,Wdr5,Mrps25,Ldb1,Mvp,Mark2,Ubtf,Plekha7,Sept11,Sntb2,Cryab,Nap1l1,Crhbp
GO:0005856	Cytoskeleton	37	2401	0.3	0.44	0.0025	10090.ENSMUSP00000000349,10090.ENSMUSP00000000642,10090.ENSMUSP00000000939,10090.ENSMUSP00000005509,10090.ENSMUSP00000005830,10090.ENSMUSP00000011895,10090.ENSMUSP00000016901,10090.ENSMUSP00000018561,10090.ENSMUSP00000022451,10090.ENSMUSP00000024755,10090.ENSMUSP00000028727,10090.ENSMUSP00000030311,10090.ENSMUSP00000030469,10090.ENSMUSP00000032998,10090.ENSMUSP00000033372,10090.ENSMUSP00000037981…	Dbt,Hk2,Hip1r,Stx1a,Bcas2,Sptbn4,Ttll12,Myo1b,Capn7,Clic5,Snap25,Ift74,Lurap1,Rps3,Rp2,Hdac3,Cc2d2a,Rims2,Bbs1,Gnai2,Actn2,Tmod2,Togaram1,Tacc1,Tbcd,Kif1c,Myl4,Nsun2,Ptk2,Wdr5,Mvp,Mark2,Plekha7,Sept11,Sntb2,Cryab,Crhbp
GO:0014069	Postsynaptic density	13	431	0.59	0.54	0.0029	10090.ENSMUSP00000000939,10090.ENSMUSP00000005509,10090.ENSMUSP00000032998,10090.ENSMUSP00000067708,10090.ENSMUSP00000075687,10090.ENSMUSP00000080427,10090.ENSMUSP00000093729,10090.ENSMUSP00000101449,10090.ENSMUSP00000102814,10090.ENSMUSP00000105067,10090.ENSMUSP00000106046,10090.ENSMUSP00000114927,10090.ENSMUSP00000149803	Hip1r,Stx1a,Rps3,Actn2,Gria3,Ctnnd2,Psd,Sh2d5,Dlg2,Ptprt,Usp8,Grm5,Cryab
GO:0070013	Intracellular organelle lumen	60	4848	0.21	0.38	0.0036	10090.ENSMUSP00000000349,10090.ENSMUSP00000001834,10090.ENSMUSP00000005830,10090.ENSMUSP00000011895,10090.ENSMUSP00000014370,10090.ENSMUSP00000019482,10090.ENSMUSP00000020490,10090.ENSMUSP00000020537,10090.ENSMUSP00000020649,10090.ENSMUSP00000022030,10090.ENSMUSP00000022881,10090.ENSMUSP00000024734,10090.ENSMUSP00000025997,10090.ENSMUSP00000027396,10090.ENSMUSP00000027797,10090.ENSMUSP00000029214…	Dbt,Rtcb,Bcas2,Sptbn4,Cacybp,Zfp687,Wdr82,Nsg2,Rad50,Ccnh,Retreg1,Mrpl14,Smndc1,Abcb6,Nvl,Actl6a,Cc2d1b,Ak2,Rps3,Rp2,Rexo2,Atxn2l,Gorab,Hdhd3,Rxrb,Hdac3,Rbm4b,Dars2,Trim37,Alkbh5,Bptf,Tst,Gnai2,Nipbl,Sec14l3,Bckdk,Pdia4,Stk24,Ppp1r10,Lmo7,Kpna6,Pold2,Adar,Nsun2,Ptk2,Srp54b,Prkcd,Wdr5,Zbtb20,Trmt5,Srsf11,Mrps25,Ldb1,Naa38,Mark2,Ubtf,Plekha7,Rbm8a,Sntb2,Pitrm1
GO:0043204	Perikaryon	9	215	0.74	0.55	0.0038	10090.ENSMUSP00000003183,10090.ENSMUSP00000047878,10090.ENSMUSP00000072020,10090.ENSMUSP00000075687,10090.ENSMUSP00000080427,10090.ENSMUSP00000093379,10090.ENSMUSP00000102814,10090.ENSMUSP00000149803,10090.ENSMUSP00000152083	Ppp5c,Fchsd1,Tiam2,Gria3,Ctnnd2,Slc5a7,Dlg2,Cryab,Crhbp
GO:0005634	Nucleus	82	7541	0.15	0.34	0.0063	10090.ENSMUSP00000000449,10090.ENSMUSP00000001834,10090.ENSMUSP00000003183,10090.ENSMUSP00000005509,10090.ENSMUSP00000005830,10090.ENSMUSP00000011895,10090.ENSMUSP00000011896,10090.ENSMUSP00000014370,10090.ENSMUSP00000016901,10090.ENSMUSP00000019482,10090.ENSMUSP00000020490,10090.ENSMUSP00000020500,10090.ENSMUSP00000020649,10090.ENSMUSP00000022030,10090.ENSMUSP00000022451,10090.ENSMUSP00000022881…	Mkrn2,Rtcb,Ppp5c,Stx1a,Bcas2,Sptbn4,Pgam1,Cacybp,Ttll12,Zfp687,Wdr82,Appl2,Rad50,Ccnh,Capn7,Retreg1,Smndc1,Abcb6,Nvl,Actl6a,Ift74,Cc2d1b,Ak2,Cmas,Rps3,Rp2,Ikbkb,Rexo2,Atxn2l,Gorab,Hdhd3,Rxrb,Hdac3,Rbm4b,Neurod2,Dars2,Ago2,Mllt6,Leng8,Fbxo38,Trim37,Alkbh5,Bptf,Zmpste24,Gnai2,Nipbl,Sec14l3,Glrx3,Sf3b4,Ppp1r1b,Stk24,Ctnnd2,Tacc1,Ppp1r10,Ccdc134,Nrbf2,Lmo7,Ube4b,Kpna6,Pold2,Adar,Nsun2,Ptk2,Usp8,Srp54…
GO:0043197	Dendritic spine	9	231	0.7	0.51	0.0063	10090.ENSMUSP00000000939,10090.ENSMUSP00000075687,10090.ENSMUSP00000077760,10090.ENSMUSP00000093729,10090.ENSMUSP00000105663,10090.ENSMUSP00000106046,10090.ENSMUSP00000114927,10090.ENSMUSP00000144235,10090.ENSMUSP00000149803	Hip1r,Gria3,Ppp1r1b,Psd,Ptk2,Usp8,Grm5,Sept11,Cryab
GO:0005938	Cell cortex	11	351	0.61	0.48	0.0065	10090.ENSMUSP00000000939,10090.ENSMUSP00000011895,10090.ENSMUSP00000024755,10090.ENSMUSP00000048719,10090.ENSMUSP00000052639,10090.ENSMUSP00000064404,10090.ENSMUSP00000066621,10090.ENSMUSP00000067708,10090.ENSMUSP00000131684,10090.ENSMUSP00000133117,10090.ENSMUSP00000144235	Hip1r,Sptbn4,Clic5,Rims2,Stxbp6,Grm7,Glrx3,Actn2,Mark2,Fga,Sept11
GO:0030424	Axon	18	847	0.44	0.44	0.0065	10090.ENSMUSP00000005509,10090.ENSMUSP00000006991,10090.ENSMUSP00000011895,10090.ENSMUSP00000023600,10090.ENSMUSP00000028727,10090.ENSMUSP00000064404,10090.ENSMUSP00000069956,10090.ENSMUSP00000070865,10090.ENSMUSP00000072020,10090.ENSMUSP00000075687,10090.ENSMUSP00000093379,10090.ENSMUSP00000099614,10090.ENSMUSP00000102814,10090.ENSMUSP00000103357,10090.ENSMUSP00000113819,10090.ENSMUSP00000144235…	Stx1a,Hcn1,Sptbn4,Robo1,Snap25,Grm7,Tmod2,Chat,Tiam2,Gria3,Slc5a7,Kif1c,Dlg2,Cyth2,Grm4,Sept11,Cryab,Crhbp
GO:0097060	Synaptic membrane	13	479	0.55	0.47	0.0065	10090.ENSMUSP00000000939,10090.ENSMUSP00000005509,10090.ENSMUSP00000028727,10090.ENSMUSP00000048719,10090.ENSMUSP00000064404,10090.ENSMUSP00000067708,10090.ENSMUSP00000075687,10090.ENSMUSP00000102814,10090.ENSMUSP00000103357,10090.ENSMUSP00000105067,10090.ENSMUSP00000113819,10090.ENSMUSP00000114927,10090.ENSMUSP00000149803	Hip1r,Stx1a,Snap25,Rims2,Grm7,Actn2,Gria3,Dlg2,Cyth2,Ptprt,Grm4,Grm5,Cryab
GO:0015629	Actin cytoskeleton	13	510	0.52	0.43	0.0103	10090.ENSMUSP00000005509,10090.ENSMUSP00000011895,10090.ENSMUSP00000018561,10090.ENSMUSP00000024755,10090.ENSMUSP00000028727,10090.ENSMUSP00000030469,10090.ENSMUSP00000067708,10090.ENSMUSP00000069956,10090.ENSMUSP00000102570,10090.ENSMUSP00000105663,10090.ENSMUSP00000131684,10090.ENSMUSP00000144235,10090.ENSMUSP00000149803	Stx1a,Sptbn4,Myo1b,Clic5,Snap25,Lurap1,Actn2,Tmod2,Myl4,Ptk2,Mark2,Sept11,Cryab
GO:0015630	Microtubule cytoskeleton	24	1390	0.35	0.38	0.0103	10090.ENSMUSP00000000349,10090.ENSMUSP00000000642,10090.ENSMUSP00000005830,10090.ENSMUSP00000016901,10090.ENSMUSP00000022451,10090.ENSMUSP00000024755,10090.ENSMUSP00000030311,10090.ENSMUSP00000032998,10090.ENSMUSP00000033372,10090.ENSMUSP00000037981,10090.ENSMUSP00000055321,10090.ENSMUSP00000057543,10090.ENSMUSP00000070382,10090.ENSMUSP00000081043,10090.ENSMUSP00000099302,10090.ENSMUSP00000099614…	Dbt,Hk2,Bcas2,Ttll12,Capn7,Clic5,Ift74,Rps3,Rp2,Hdac3,Bbs1,Gnai2,Togaram1,Tacc1,Tbcd,Kif1c,Nsun2,Ptk2,Wdr5,Plekha7,Sept11,Sntb2,Cryab,Crhbp
GO:0048786	Presynaptic active zone	6	103	0.88	0.49	0.0103	10090.ENSMUSP00000005509,10090.ENSMUSP00000028727,10090.ENSMUSP00000048719,10090.ENSMUSP00000064404,10090.ENSMUSP00000113819,10090.ENSMUSP00000128314	Stx1a,Snap25,Rims2,Grm7,Grm4,Ppfia4
GO:0043198	Dendritic shaft	5	69	0.97	0.48	0.0129	10090.ENSMUSP00000006991,10090.ENSMUSP00000064404,10090.ENSMUSP00000075687,10090.ENSMUSP00000113819,10090.ENSMUSP00000114927	Hcn1,Grm7,Gria3,Grm4,Grm5
GO:0031252	Cell leading edge	12	471	0.52	0.39	0.0171	10090.ENSMUSP00000000939,10090.ENSMUSP00000006991,10090.ENSMUSP00000020500,10090.ENSMUSP00000023600,10090.ENSMUSP00000026577,10090.ENSMUSP00000028727,10090.ENSMUSP00000032998,10090.ENSMUSP00000072020,10090.ENSMUSP00000093729,10090.ENSMUSP00000103357,10090.ENSMUSP00000105663,10090.ENSMUSP00000118546	Hip1r,Hcn1,Appl2,Robo1,Eps8l2,Snap25,Rps3,Tiam2,Psd,Cyth2,Ptk2,Ldb1
GO:0070161	Anchoring junction	21	1193	0.36	0.35	0.0186	10090.ENSMUSP00000005509,10090.ENSMUSP00000011895,10090.ENSMUSP00000028727,10090.ENSMUSP00000034524,10090.ENSMUSP00000048719,10090.ENSMUSP00000067708,10090.ENSMUSP00000075687,10090.ENSMUSP00000080427,10090.ENSMUSP00000093379,10090.ENSMUSP00000097910,10090.ENSMUSP00000099302,10090.ENSMUSP00000101449,10090.ENSMUSP00000102814,10090.ENSMUSP00000103357,10090.ENSMUSP00000105663,10090.ENSMUSP00000107729…	Stx1a,Sptbn4,Snap25,Rexo2,Rims2,Actn2,Gria3,Ctnnd2,Slc5a7,Lmo7,Tbcd,Sh2d5,Dlg2,Cyth2,Ptk2,Itga6,Prkcd,Phactr1,Plekha7,Sept11,Sntb2
GO:0005759	Mitochondrial matrix	10	361	0.56	0.36	0.0273	10090.ENSMUSP00000000349,10090.ENSMUSP00000024734,10090.ENSMUSP00000032998,10090.ENSMUSP00000034524,10090.ENSMUSP00000041851,10090.ENSMUSP00000055743,10090.ENSMUSP00000070345,10090.ENSMUSP00000112121,10090.ENSMUSP00000114402,10090.ENSMUSP00000152229	Dbt,Mrpl14,Rps3,Rexo2,Dars2,Tst,Bckdk,Trmt5,Mrps25,Pitrm1
GO:0048787	Presynaptic active zone membrane	4	50	2025-02-01	0.38	0.0350	10090.ENSMUSP00000005509,10090.ENSMUSP00000028727,10090.ENSMUSP00000064404,10090.ENSMUSP00000113819	Stx1a,Snap25,Grm7,Grm4
GO:0016604	Nuclear body	16	831	0.4	0.31	0.0354	10090.ENSMUSP00000005830,10090.ENSMUSP00000011895,10090.ENSMUSP00000022881,10090.ENSMUSP00000025997,10090.ENSMUSP00000033372,10090.ENSMUSP00000035415,10090.ENSMUSP00000038256,10090.ENSMUSP00000049116,10090.ENSMUSP00000065084,10090.ENSMUSP00000084461,10090.ENSMUSP00000103028,10090.ENSMUSP00000105663,10090.ENSMUSP00000106336,10090.ENSMUSP00000110342,10090.ENSMUSP00000113685,10090.ENSMUSP00000143190	Bcas2,Sptbn4,Retreg1,Smndc1,Rp2,Atxn2l,Rbm4b,Alkbh5,Sec14l3,Ppp1r10,Adar,Ptk2,Srp54b,Zbtb20,Srsf11,Rbm8a
GO:0070032	Synaptobrevin 2-SNAP-25-syntaxin-1a-complexin I complex	2	4	1981-01-01	0.4	0.0371	10090.ENSMUSP00000005509,10090.ENSMUSP00000028727	Stx1a,Snap25
GO:0070033	Synaptobrevin 2-SNAP-25-syntaxin-1a-complexin II complex	2	4	1981-01-01	0.4	0.0371	10090.ENSMUSP00000005509,10090.ENSMUSP00000028727	Stx1a,Snap25
GO:0099240	Intrinsic component of synaptic membrane	8	252	0.62	0.34	0.0373	10090.ENSMUSP00000005509,10090.ENSMUSP00000028727,10090.ENSMUSP00000064404,10090.ENSMUSP00000075687,10090.ENSMUSP00000102814,10090.ENSMUSP00000105067,10090.ENSMUSP00000113819,10090.ENSMUSP00000114927	Stx1a,Snap25,Grm7,Gria3,Dlg2,Ptprt,Grm4,Grm5
GO:0031256	Leading edge membrane	7	195	0.67	0.35	0.0386	10090.ENSMUSP00000000939,10090.ENSMUSP00000006991,10090.ENSMUSP00000020500,10090.ENSMUSP00000023600,10090.ENSMUSP00000026577,10090.ENSMUSP00000032998,10090.ENSMUSP00000093729	Hip1r,Hcn1,Appl2,Robo1,Eps8l2,Rps3,Psd
GO:0032587	Ruffle membrane	5	96	0.83	0.35	0.0431	10090.ENSMUSP00000000939,10090.ENSMUSP00000020500,10090.ENSMUSP00000026577,10090.ENSMUSP00000032998,10090.ENSMUSP00000093729	Hip1r,Appl2,Eps8l2,Rps3,Psd
GO:0070044	Synaptobrevin 2-SNAP-25-syntaxin-1a complex	2	5	1972-01-01	0.37	0.0467	10090.ENSMUSP00000005509,10090.ENSMUSP00000028727	Stx1a,Snap25
GO:0031981	Nuclear lumen	50	4306	0.18	0.25	0.0490	10090.ENSMUSP00000001834,10090.ENSMUSP00000005830,10090.ENSMUSP00000011895,10090.ENSMUSP00000014370,10090.ENSMUSP00000019482,10090.ENSMUSP00000020490,10090.ENSMUSP00000020649,10090.ENSMUSP00000022030,10090.ENSMUSP00000022881,10090.ENSMUSP00000025997,10090.ENSMUSP00000027396,10090.ENSMUSP00000027797,10090.ENSMUSP00000029214,10090.ENSMUSP00000030320,10090.ENSMUSP00000032998,10090.ENSMUSP00000033372…	Rtcb,Bcas2,Sptbn4,Cacybp,Zfp687,Wdr82,Rad50,Ccnh,Retreg1,Smndc1,Abcb6,Nvl,Actl6a,Cc2d1b,Rps3,Rp2,Rexo2,Atxn2l,Gorab,Hdhd3,Rxrb,Hdac3,Rbm4b,Dars2,Trim37,Alkbh5,Bptf,Gnai2,Nipbl,Sec14l3,Stk24,Ppp1r10,Lmo7,Kpna6,Pold2,Adar,Nsun2,Ptk2,Srp54b,Prkcd,Wdr5,Zbtb20,Srsf11,Ldb1,Naa38,Mark2,Ubtf,Plekha7,Rbm8a,Sntb2

## Sheet: MolecularFunction
#term ID	term description	observed gene count	background gene count	strength	signal	false discovery rate	matching proteins in your network (IDs)	matching proteins in your network (labels)
GO:0008092	Cytoskeletal protein binding	28	1033	0.55	0.75	4.36e-05	10090.ENSMUSP00000000939,10090.ENSMUSP00000001834,10090.ENSMUSP00000003183,10090.ENSMUSP00000005509,10090.ENSMUSP00000011895,10090.ENSMUSP00000014370,10090.ENSMUSP00000016901,10090.ENSMUSP00000018561,10090.ENSMUSP00000026577,10090.ENSMUSP00000028727,10090.ENSMUSP00000030311,10090.ENSMUSP00000032998,10090.ENSMUSP00000049902,10090.ENSMUSP00000067708,10090.ENSMUSP00000069956,10090.ENSMUSP00000070382…	Hip1r,Rtcb,Ppp5c,Stx1a,Sptbn4,Cacybp,Ttll12,Myo1b,Eps8l2,Snap25,Ift74,Rps3,Trim2,Actn2,Tmod2,Togaram1,Lmo7,Inf2,Tbcd,Kif1c,Myl4,Ptprt,Ptk2,Dpysl5,Phactr1,Mark2,Sntb2,Cryab
GO:0005488	Binding	130	13419	0.1	0.28	0.0212	10090.ENSMUSP00000000349,10090.ENSMUSP00000000449,10090.ENSMUSP00000000642,10090.ENSMUSP00000000939,10090.ENSMUSP00000001834,10090.ENSMUSP00000002840,10090.ENSMUSP00000003183,10090.ENSMUSP00000005509,10090.ENSMUSP00000006991,10090.ENSMUSP00000011895,10090.ENSMUSP00000011896,10090.ENSMUSP00000014370,10090.ENSMUSP00000016901,10090.ENSMUSP00000018561,10090.ENSMUSP00000019482,10090.ENSMUSP00000020490…	Dbt,Mkrn2,Hk2,Hip1r,Rtcb,Pex6,Ppp5c,Stx1a,Hcn1,Sptbn4,Pgam1,Cacybp,Ttll12,Myo1b,Zfp687,Wdr82,Appl2,Nsg2,Rad50,Traf3,Capn7,Robo1,Slit1,Smndc1,Eps8l2,Abcb6,Rnpepl1,Agap1,Nvl,Snap25,Actl6a,Pmvk,Ift74,Cc2d1b,Ak2,Gnpda2,Rps3,Rp2,Ikbkb,Rexo2,Atxn2l,Rxrb,Hdac3,Rbm4b,Snx13,Camkv,Neurod2,Dars2,Ago2,Mllt6,Fchsd1,Rims2,Trim37,Alkbh5,Trim2,Bptf,Stxbp6,Zmpste24,Bbs1,Tst,C1ql3,Gnai2,Nipbl,Grm7,Glrx3,Actn2,Nt5c…
GO:0005515	Protein binding	86	7635	0.17	0.29	0.0212	10090.ENSMUSP00000000349,10090.ENSMUSP00000000449,10090.ENSMUSP00000000939,10090.ENSMUSP00000001834,10090.ENSMUSP00000002840,10090.ENSMUSP00000003183,10090.ENSMUSP00000005509,10090.ENSMUSP00000006991,10090.ENSMUSP00000011895,10090.ENSMUSP00000011896,10090.ENSMUSP00000014370,10090.ENSMUSP00000016901,10090.ENSMUSP00000018561,10090.ENSMUSP00000020500,10090.ENSMUSP00000020537,10090.ENSMUSP00000020649…	Dbt,Mkrn2,Hip1r,Rtcb,Pex6,Ppp5c,Stx1a,Hcn1,Sptbn4,Pgam1,Cacybp,Ttll12,Myo1b,Appl2,Nsg2,Rad50,Traf3,Capn7,Robo1,Slit1,Eps8l2,Snap25,Ift74,Gnpda2,Rps3,Ikbkb,Rxrb,Hdac3,Camkv,Neurod2,Dars2,Ago2,Mllt6,Rims2,Trim37,Trim2,Bptf,Bbs1,C1ql3,Gnai2,Nipbl,Grm7,Glrx3,Actn2,Tmod2,Togaram1,Gria3,Sf3b4,Ppp1r1b,Ctnnd2,Tacc1,Ppp1r10,Nrbf2,Lmo7,Inf2,Tbcd,Ube4b,Kif1c,Myl4,Arhgap27,Dlg2,Lrba,Ptprt,Ptk2,Usp8,Itga6,Mle…
GO:0019904	Protein domain specific binding	19	844	0.47	0.31	0.0423	10090.ENSMUSP00000000449,10090.ENSMUSP00000000939,10090.ENSMUSP00000005509,10090.ENSMUSP00000014370,10090.ENSMUSP00000022451,10090.ENSMUSP00000023600,10090.ENSMUSP00000028727,10090.ENSMUSP00000048719,10090.ENSMUSP00000059385,10090.ENSMUSP00000064404,10090.ENSMUSP00000067708,10090.ENSMUSP00000075687,10090.ENSMUSP00000081043,10090.ENSMUSP00000102639,10090.ENSMUSP00000102814,10090.ENSMUSP00000105663…	Mkrn2,Hip1r,Stx1a,Cacybp,Capn7,Robo1,Snap25,Rims2,Nipbl,Grm7,Actn2,Gria3,Tacc1,Arhgap27,Dlg2,Ptk2,Usp8,Prkcd,Ldb1

## Sheet: BiologicalProcess
#term ID	term description	observed gene count	background gene count	strength	signal	false discovery rate	matching proteins in your network (IDs)	matching proteins in your network (labels)
GO:0006807	Nitrogen compound metabolic process	80	6657	0.19	0.28	0.0341	10090.ENSMUSP00000000349,10090.ENSMUSP00000000449,10090.ENSMUSP00000000642,10090.ENSMUSP00000001834,10090.ENSMUSP00000003183,10090.ENSMUSP00000005509,10090.ENSMUSP00000005830,10090.ENSMUSP00000011896,10090.ENSMUSP00000020490,10090.ENSMUSP00000020649,10090.ENSMUSP00000021706,10090.ENSMUSP00000022030,10090.ENSMUSP00000022451,10090.ENSMUSP00000024734,10090.ENSMUSP00000024755,10090.ENSMUSP00000025997…	Dbt,Mkrn2,Hk2,Rtcb,Ppp5c,Stx1a,Bcas2,Pgam1,Wdr82,Rad50,Traf3,Ccnh,Capn7,Mrpl14,Clic5,Smndc1,Abcb6,Rnpepl1,Nvl,Actl6a,Pmvk,Ak2,Gnpda2,Cmas,Rps3,Ikbkb,Rexo2,Atxn2l,Rxrb,Hdac3,Rbm4b,Camkv,Neurod2,Dars2,Ago2,Mllt6,Fbxo38,Trim37,Alkbh5,Trim2,Abhd12,Zmpste24,Tst,Nipbl,Glrx3,Nt5c1a,Bckdk,Chat,Sf3b4,Ppp1r1b,Stk24,Dhtkd1,Slc5a7,Ube4b,Kpna6,Pold2,Adar,Ptprt,Nsun2,Ptk2,Usp8,Mlec,Prkcd,Wdr5,Trmt5,Srsf11,Pigg…
GO:0007268	Chemical synaptic transmission	13	379	0.65	0.35	0.0341	10090.ENSMUSP00000005509,10090.ENSMUSP00000028727,10090.ENSMUSP00000047878,10090.ENSMUSP00000048719,10090.ENSMUSP00000064404,10090.ENSMUSP00000069956,10090.ENSMUSP00000070865,10090.ENSMUSP00000075687,10090.ENSMUSP00000093379,10090.ENSMUSP00000102814,10090.ENSMUSP00000113819,10090.ENSMUSP00000114927,10090.ENSMUSP00000152083	Stx1a,Snap25,Fchsd1,Rims2,Grm7,Tmod2,Chat,Gria3,Slc5a7,Dlg2,Grm4,Grm5,Crhbp
GO:0008152	Metabolic process	89	8096	0.16	0.27	0.0341	10090.ENSMUSP00000000349,10090.ENSMUSP00000000449,10090.ENSMUSP00000000642,10090.ENSMUSP00000001834,10090.ENSMUSP00000003183,10090.ENSMUSP00000005509,10090.ENSMUSP00000005830,10090.ENSMUSP00000011896,10090.ENSMUSP00000020490,10090.ENSMUSP00000020500,10090.ENSMUSP00000020649,10090.ENSMUSP00000021706,10090.ENSMUSP00000022030,10090.ENSMUSP00000022451,10090.ENSMUSP00000022881,10090.ENSMUSP00000024734…	Dbt,Mkrn2,Hk2,Rtcb,Ppp5c,Stx1a,Bcas2,Pgam1,Wdr82,Appl2,Rad50,Traf3,Ccnh,Capn7,Retreg1,Mrpl14,Clic5,Smndc1,Abcb6,Rnpepl1,Nvl,Actl6a,Pmvk,Ak2,Gnpda2,Cmas,Rps3,Ikbkb,Rexo2,Atxn2l,Rxrb,Hdac3,Rbm4b,Camkv,Neurod2,Dars2,Ago2,Mllt6,Fbxo38,Trim37,Alkbh5,Trim2,Abhd12,Zmpste24,Bbs1,Tst,Nipbl,Grm7,Glrx3,Nt5c1a,Bckdk,Chat,Sf3b4,Ppp1r1b,Stk24,Dhtkd1,Slc5a7,Nrbf2,Ube4b,Kpna6,Pold2,Adar,Lrba,Ptprt,Nsun2,Ptk2,Usp…
GO:0016043	Cellular component organization	70	5482	0.22	0.28	0.0341	10090.ENSMUSP00000000642,10090.ENSMUSP00000000939,10090.ENSMUSP00000002840,10090.ENSMUSP00000005509,10090.ENSMUSP00000006991,10090.ENSMUSP00000011895,10090.ENSMUSP00000018561,10090.ENSMUSP00000020500,10090.ENSMUSP00000020537,10090.ENSMUSP00000020649,10090.ENSMUSP00000022881,10090.ENSMUSP00000023600,10090.ENSMUSP00000024755,10090.ENSMUSP00000025993,10090.ENSMUSP00000027396,10090.ENSMUSP00000028727…	Hk2,Hip1r,Pex6,Stx1a,Hcn1,Sptbn4,Myo1b,Appl2,Nsg2,Rad50,Retreg1,Robo1,Clic5,Slit1,Abcb6,Snap25,Actl6a,Ift74,Lurap1,Rps3,Ikbkb,Atxn2l,Gorab,Hdac3,Ago2,Fchsd1,Cc2d2a,Rims2,Trim37,Bptf,Stxbp6,Zmpste24,Bbs1,Nipbl,Grm7,Glrx3,Actn2,Tmod2,Togaram1,Chat,Arhgef26,Ctnnd2,Fat3,Tacc1,Psd,Inf2,Tbcd,Ube4b,Ptgfrn,Dlg2,Adar,Lrba,Ptk2,Usp8,Itga6,Prkcd,Wdr5,Lingo1,Dpysl5,Xkr6,Grm5,Phactr1,Ldb1,Ppfia4,Mark2,Fga,Ubt…
GO:0022607	Cellular component assembly	37	2396	0.3	0.3	0.0341	10090.ENSMUSP00000000939,10090.ENSMUSP00000005509,10090.ENSMUSP00000006991,10090.ENSMUSP00000018561,10090.ENSMUSP00000020500,10090.ENSMUSP00000020537,10090.ENSMUSP00000027396,10090.ENSMUSP00000028727,10090.ENSMUSP00000030311,10090.ENSMUSP00000032998,10090.ENSMUSP00000035415,10090.ENSMUSP00000036253,10090.ENSMUSP00000037981,10090.ENSMUSP00000042207,10090.ENSMUSP00000048320,10090.ENSMUSP00000048719…	Hip1r,Stx1a,Hcn1,Myo1b,Appl2,Nsg2,Abcb6,Snap25,Ift74,Rps3,Atxn2l,Gorab,Hdac3,Ago2,Cc2d2a,Rims2,Trim37,Stxbp6,Bbs1,Glrx3,Actn2,Tmod2,Togaram1,Arhgef26,Ctnnd2,Tbcd,Adar,Lrba,Ptk2,Itga6,Phactr1,Ldb1,Fga,Ubtf,Plekha7,Cryab,Nap1l1
GO:0031175	Neuron projection development	18	763	0.49	0.33	0.0341	10090.ENSMUSP00000011895,10090.ENSMUSP00000023600,10090.ENSMUSP00000024755,10090.ENSMUSP00000025993,10090.ENSMUSP00000033939,10090.ENSMUSP00000055321,10090.ENSMUSP00000064404,10090.ENSMUSP00000070865,10090.ENSMUSP00000080427,10090.ENSMUSP00000080808,10090.ENSMUSP00000093729,10090.ENSMUSP00000099501,10090.ENSMUSP00000105663,10090.ENSMUSP00000109585,10090.ENSMUSP00000109894,10090.ENSMUSP00000110377…	Sptbn4,Robo1,Clic5,Slit1,Ikbkb,Bbs1,Grm7,Chat,Ctnnd2,Fat3,Psd,Ube4b,Ptk2,Wdr5,Lingo1,Dpysl5,Phactr1,Mark2
GO:0044237	Cellular metabolic process	76	6530	0.18	0.27	0.0341	10090.ENSMUSP00000000349,10090.ENSMUSP00000000449,10090.ENSMUSP00000000642,10090.ENSMUSP00000001834,10090.ENSMUSP00000003183,10090.ENSMUSP00000005830,10090.ENSMUSP00000011896,10090.ENSMUSP00000020490,10090.ENSMUSP00000020649,10090.ENSMUSP00000022030,10090.ENSMUSP00000022881,10090.ENSMUSP00000024734,10090.ENSMUSP00000024755,10090.ENSMUSP00000025997,10090.ENSMUSP00000027396,10090.ENSMUSP00000027797…	Dbt,Mkrn2,Hk2,Rtcb,Ppp5c,Bcas2,Pgam1,Wdr82,Rad50,Ccnh,Retreg1,Mrpl14,Clic5,Smndc1,Abcb6,Nvl,Actl6a,Pmvk,Ak2,Gnpda2,Cmas,Rps3,Ikbkb,Rexo2,Atxn2l,Rxrb,Hdac3,Rbm4b,Camkv,Dars2,Ago2,Mllt6,Fbxo38,Alkbh5,Trim2,Abhd12,Zmpste24,Bbs1,Tst,Nipbl,Glrx3,Nt5c1a,Bckdk,Chat,Sf3b4,Ppp1r1b,Stk24,Dhtkd1,Slc5a7,Nrbf2,Ube4b,Kpna6,Pold2,Adar,Lrba,Ptprt,Nsun2,Ptk2,Usp8,Mlec,Prkcd,Wdr5,Trmt5,Srsf11,Pigg,Mrps25,Grm5,Ldb1…
GO:0046907	Intracellular transport	27	1342	0.42	0.32	0.0341	10090.ENSMUSP00000000642,10090.ENSMUSP00000000939,10090.ENSMUSP00000002840,10090.ENSMUSP00000005509,10090.ENSMUSP00000018561,10090.ENSMUSP00000020500,10090.ENSMUSP00000020537,10090.ENSMUSP00000025993,10090.ENSMUSP00000028727,10090.ENSMUSP00000030311,10090.ENSMUSP00000030852,10090.ENSMUSP00000038430,10090.ENSMUSP00000048719,10090.ENSMUSP00000049116,10090.ENSMUSP00000053900,10090.ENSMUSP00000055321…	Hk2,Hip1r,Pex6,Stx1a,Myo1b,Appl2,Nsg2,Slit1,Snap25,Ift74,Rint1,Snx13,Rims2,Alkbh5,Zmpste24,Bbs1,Tacc1,Kif1c,Kpna6,Dlg2,Adar,Lrba,Ptk2,Srp54b,Tecpr2,Spcs3,Rbm8a
GO:0048666	Neuron development	22	943	0.48	0.33	0.0341	10090.ENSMUSP00000006991,10090.ENSMUSP00000011895,10090.ENSMUSP00000023600,10090.ENSMUSP00000024755,10090.ENSMUSP00000025993,10090.ENSMUSP00000033939,10090.ENSMUSP00000041373,10090.ENSMUSP00000055321,10090.ENSMUSP00000064404,10090.ENSMUSP00000070865,10090.ENSMUSP00000080427,10090.ENSMUSP00000080808,10090.ENSMUSP00000093729,10090.ENSMUSP00000099302,10090.ENSMUSP00000099501,10090.ENSMUSP00000102814…	Hcn1,Sptbn4,Robo1,Clic5,Slit1,Ikbkb,Neurod2,Bbs1,Grm7,Chat,Ctnnd2,Fat3,Psd,Tbcd,Ube4b,Dlg2,Ptk2,Wdr5,Lingo1,Dpysl5,Phactr1,Mark2
GO:0051128	Regulation of cellular component organization	40	2546	0.31	0.3	0.0341	10090.ENSMUSP00000000939,10090.ENSMUSP00000005509,10090.ENSMUSP00000011895,10090.ENSMUSP00000020500,10090.ENSMUSP00000020649,10090.ENSMUSP00000023600,10090.ENSMUSP00000025993,10090.ENSMUSP00000026577,10090.ENSMUSP00000028727,10090.ENSMUSP00000029214,10090.ENSMUSP00000032998,10090.ENSMUSP00000033939,10090.ENSMUSP00000040430,10090.ENSMUSP00000041373,10090.ENSMUSP00000047541,10090.ENSMUSP00000047878…	Hip1r,Stx1a,Sptbn4,Appl2,Rad50,Robo1,Slit1,Eps8l2,Snap25,Actl6a,Rps3,Ikbkb,Camkv,Neurod2,Fbxo38,Fchsd1,Rims2,Trim37,Stxbp6,Zmpste24,C1ql3,Actn2,Tmod2,Togaram1,Tiam2,Stk24,Fat3,Ppp1r10,Inf2,Tbcd,Cyth2,Ptprt,Ptk2,Itga6,Prkcd,Dpysl5,Ldb1,Mark2,Sept11,Cryab
GO:0071840	Cellular component organization or biogenesis	71	5681	0.21	0.28	0.0341	10090.ENSMUSP00000000642,10090.ENSMUSP00000000939,10090.ENSMUSP00000002840,10090.ENSMUSP00000005509,10090.ENSMUSP00000006991,10090.ENSMUSP00000011895,10090.ENSMUSP00000018561,10090.ENSMUSP00000020500,10090.ENSMUSP00000020537,10090.ENSMUSP00000020649,10090.ENSMUSP00000022881,10090.ENSMUSP00000023600,10090.ENSMUSP00000024755,10090.ENSMUSP00000025993,10090.ENSMUSP00000027396,10090.ENSMUSP00000027797…	Hk2,Hip1r,Pex6,Stx1a,Hcn1,Sptbn4,Myo1b,Appl2,Nsg2,Rad50,Retreg1,Robo1,Clic5,Slit1,Abcb6,Nvl,Snap25,Actl6a,Ift74,Lurap1,Rps3,Ikbkb,Atxn2l,Gorab,Hdac3,Ago2,Fchsd1,Cc2d2a,Rims2,Trim37,Bptf,Stxbp6,Zmpste24,Bbs1,Nipbl,Grm7,Glrx3,Actn2,Tmod2,Togaram1,Chat,Arhgef26,Ctnnd2,Fat3,Tacc1,Psd,Inf2,Tbcd,Ube4b,Ptgfrn,Dlg2,Adar,Lrba,Ptk2,Usp8,Itga6,Prkcd,Wdr5,Lingo1,Dpysl5,Xkr6,Grm5,Phactr1,Ldb1,Ppfia4,Mark2,Fga…
GO:0099536	Synaptic signaling	14	438	0.62	0.35	0.0341	10090.ENSMUSP00000005509,10090.ENSMUSP00000028727,10090.ENSMUSP00000047878,10090.ENSMUSP00000048719,10090.ENSMUSP00000057543,10090.ENSMUSP00000064404,10090.ENSMUSP00000069956,10090.ENSMUSP00000070865,10090.ENSMUSP00000075687,10090.ENSMUSP00000093379,10090.ENSMUSP00000102814,10090.ENSMUSP00000113819,10090.ENSMUSP00000114927,10090.ENSMUSP00000152083	Stx1a,Snap25,Fchsd1,Rims2,Gnai2,Grm7,Tmod2,Chat,Gria3,Slc5a7,Dlg2,Grm4,Grm5,Crhbp
GO:0120036	Plasma membrane bounded cell projection organization	25	1210	0.43	0.32	0.0341	10090.ENSMUSP00000011895,10090.ENSMUSP00000023600,10090.ENSMUSP00000024755,10090.ENSMUSP00000025993,10090.ENSMUSP00000030311,10090.ENSMUSP00000033939,10090.ENSMUSP00000036253,10090.ENSMUSP00000048320,10090.ENSMUSP00000055321,10090.ENSMUSP00000064404,10090.ENSMUSP00000067708,10090.ENSMUSP00000070382,10090.ENSMUSP00000070865,10090.ENSMUSP00000078281,10090.ENSMUSP00000080427,10090.ENSMUSP00000080808…	Sptbn4,Robo1,Clic5,Slit1,Ift74,Ikbkb,Gorab,Cc2d2a,Bbs1,Grm7,Actn2,Togaram1,Chat,Arhgef26,Ctnnd2,Fat3,Psd,Ube4b,Ptk2,Itga6,Wdr5,Lingo1,Dpysl5,Phactr1,Mark2
GO:0065008	Regulation of biological quality	52	3943	0.23	0.28	0.0360	10090.ENSMUSP00000000642,10090.ENSMUSP00000000939,10090.ENSMUSP00000002840,10090.ENSMUSP00000005509,10090.ENSMUSP00000006991,10090.ENSMUSP00000011895,10090.ENSMUSP00000020500,10090.ENSMUSP00000022030,10090.ENSMUSP00000025993,10090.ENSMUSP00000027396,10090.ENSMUSP00000028727,10090.ENSMUSP00000033939,10090.ENSMUSP00000037981,10090.ENSMUSP00000040430,10090.ENSMUSP00000041373,10090.ENSMUSP00000042207…	Hk2,Hip1r,Pex6,Stx1a,Hcn1,Sptbn4,Appl2,Ccnh,Slit1,Abcb6,Snap25,Ikbkb,Hdac3,Camkv,Neurod2,Ago2,Mllt6,Fchsd1,Rims2,Alkbh5,Zmpste24,Bbs1,C1ql3,Gnai2,Grm7,Glrx3,Actn2,Tmod2,Chat,Gria3,Ppp1r1b,Ctnnd2,Slc5a7,Inf2,Myl4,Dlg2,Adar,Ptprt,Nsun2,Ptk2,Usp8,Prkcd,Zbtb20,Xkr6,Grm4,Grm5,Ldb1,Fga,Sept11,Cryab,Inpp4b,Crhbp
GO:0006139	Nucleobase-containing compound metabolic process	39	2638	0.28	0.29	0.0400	10090.ENSMUSP00000000449,10090.ENSMUSP00000000642,10090.ENSMUSP00000001834,10090.ENSMUSP00000005830,10090.ENSMUSP00000011896,10090.ENSMUSP00000020490,10090.ENSMUSP00000020649,10090.ENSMUSP00000022030,10090.ENSMUSP00000025997,10090.ENSMUSP00000027797,10090.ENSMUSP00000029214,10090.ENSMUSP00000029564,10090.ENSMUSP00000030583,10090.ENSMUSP00000031117,10090.ENSMUSP00000032419,10090.ENSMUSP00000032998…	Mkrn2,Hk2,Rtcb,Bcas2,Pgam1,Wdr82,Rad50,Ccnh,Smndc1,Nvl,Actl6a,Pmvk,Ak2,Gnpda2,Cmas,Rps3,Rexo2,Atxn2l,Rxrb,Hdac3,Rbm4b,Dars2,Ago2,Alkbh5,Zmpste24,Nipbl,Nt5c1a,Sf3b4,Ppp1r1b,Dhtkd1,Kpna6,Pold2,Adar,Nsun2,Trmt5,Srsf11,Ldb1,Ubtf,Rbm8a
GO:0030182	Neuron differentiation	23	1180	0.4	0.31	0.0400	10090.ENSMUSP00000006991,10090.ENSMUSP00000011895,10090.ENSMUSP00000023600,10090.ENSMUSP00000024755,10090.ENSMUSP00000025993,10090.ENSMUSP00000033939,10090.ENSMUSP00000041373,10090.ENSMUSP00000055321,10090.ENSMUSP00000064404,10090.ENSMUSP00000070865,10090.ENSMUSP00000080427,10090.ENSMUSP00000080808,10090.ENSMUSP00000093729,10090.ENSMUSP00000099302,10090.ENSMUSP00000099501,10090.ENSMUSP00000102814…	Hcn1,Sptbn4,Robo1,Clic5,Slit1,Ikbkb,Neurod2,Bbs1,Grm7,Chat,Ctnnd2,Fat3,Psd,Tbcd,Ube4b,Dlg2,Ptk2,Wdr5,Lingo1,Dpysl5,Phactr1,Ldb1,Mark2
GO:0009987	Cellular process	146	16238	0.07	0.24	0.0444	10090.ENSMUSP00000000349,10090.ENSMUSP00000000449,10090.ENSMUSP00000000642,10090.ENSMUSP00000000939,10090.ENSMUSP00000001834,10090.ENSMUSP00000002840,10090.ENSMUSP00000003183,10090.ENSMUSP00000005509,10090.ENSMUSP00000005830,10090.ENSMUSP00000006991,10090.ENSMUSP00000009256,10090.ENSMUSP00000011895,10090.ENSMUSP00000011896,10090.ENSMUSP00000014370,10090.ENSMUSP00000018561,10090.ENSMUSP00000020490…	Dbt,Mkrn2,Hk2,Hip1r,Rtcb,Pex6,Ppp5c,Stx1a,Bcas2,Hcn1,Bcl2l13,Sptbn4,Pgam1,Cacybp,Myo1b,Wdr82,Appl2,Nsg2,Rad50,Traf3,Ccnh,Cab39l,Retreg1,Robo1,Slc15a2,Mrpl14,Clic5,Slit1,Smndc1,Eps8l2,Abcb6,Agap1,Nvl,Snap25,Actl6a,Pmvk,Ift74,Lurap1,Ak2,Rint1,Gnpda2,Cmas,Rps3,Rp2,Ikbkb,Rexo2,Atxn2l,Gorab,Rxrb,Hdac3,Rbm4b,Snx13,Camkv,Neurod2,Dars2,Ago2,Ano10,Mllt6,Fbxo38,Fchsd1,Cc2d2a,Rims2,Trim37,Alkbh5,Trim2,Bptf,…
GO:0051641	Cellular localization	40	2778	0.27	0.27	0.0487	10090.ENSMUSP00000000642,10090.ENSMUSP00000000939,10090.ENSMUSP00000002840,10090.ENSMUSP00000005509,10090.ENSMUSP00000006991,10090.ENSMUSP00000011895,10090.ENSMUSP00000018561,10090.ENSMUSP00000020500,10090.ENSMUSP00000020537,10090.ENSMUSP00000023616,10090.ENSMUSP00000024755,10090.ENSMUSP00000025993,10090.ENSMUSP00000027521,10090.ENSMUSP00000028727,10090.ENSMUSP00000030311,10090.ENSMUSP00000030852…	Hk2,Hip1r,Pex6,Stx1a,Hcn1,Sptbn4,Myo1b,Appl2,Nsg2,Slc15a2,Clic5,Slit1,Agap1,Snap25,Ift74,Rint1,Rp2,Ikbkb,Hdac3,Snx13,Cc2d2a,Rims2,Alkbh5,Stxbp6,Zmpste24,Bbs1,Nipbl,Actn2,Tacc1,Kif1c,Kpna6,Dlg2,Adar,Lrba,Ptk2,Srp54b,Tecpr2,Spcs3,Rbm8a,Sept11

## Sheet: ProteinDomainsFeaturesInterPro
#term ID	term description	observed gene count	background gene count	strength	signal	false discovery rate	matching proteins in your network (IDs)	matching proteins in your network (labels)
IPR011993	PH-like domain superfamily	14	417	0.64	0.33	0.0423	10090.ENSMUSP00000011895,10090.ENSMUSP00000020500,10090.ENSMUSP00000026577,10090.ENSMUSP00000027521,10090.ENSMUSP00000072020,10090.ENSMUSP00000078281,10090.ENSMUSP00000093729,10090.ENSMUSP00000101449,10090.ENSMUSP00000102639,10090.ENSMUSP00000103261,10090.ENSMUSP00000103357,10090.ENSMUSP00000105663,10090.ENSMUSP00000138575,10090.ENSMUSP00000148684	Sptbn4,Appl2,Eps8l2,Agap1,Tiam2,Arhgef26,Psd,Sh2d5,Arhgap27,Lrba,Cyth2,Ptk2,Plekha7,Sntb2

## Sheet: ProteinDomainsSMART
#term ID	term description	observed gene count	background gene count	strength	signal	false discovery rate	matching proteins in your network (IDs)	matching proteins in your network (labels)
SM00233	Pleckstrin homology domain.	10	261	0.7	0.35	0.0375	10090.ENSMUSP00000011895,10090.ENSMUSP00000020500,10090.ENSMUSP00000027521,10090.ENSMUSP00000072020,10090.ENSMUSP00000078281,10090.ENSMUSP00000093729,10090.ENSMUSP00000102639,10090.ENSMUSP00000103357,10090.ENSMUSP00000138575,10090.ENSMUSP00000148684	Sptbn4,Appl2,Agap1,Tiam2,Arhgef26,Psd,Arhgap27,Cyth2,Plekha7,Sntb2
