# Supplementary material for: Conditional ATXN2L-Null in Adult Frontal Cortex CamK2a+ Neurons Does Not Cause Cell Death but Restricts Spontaneous Mobility and Affects the Alternative Splicing Pathway
Source: Cells. 2025 Sep 30;14(19):1532. doi: 10.3390/cells14191532 (PMC12524157; doi:10.3390/cells14191532)
Supplement: Supplementary file 1 [file cells-14-01532-s001.zip › KeyAlmaguerAuburger_TableS1_primers_used_for_genotyping.xlsx]

## Sheet: Tabelle1
Purpose	Primer name	Primer sequence	Amplification products
flox genotyping	4.29	GATGAGTGTGATGGTCAACCTTTTGTAGTTC	PCR in WT: 315 bp PCR in het flox: 315 bp + 405 bp PCR in hom flox: 405 bp
	4.33	TGTAACTAAATCACTAGTTCAAACCTGTGGCA
CamK2a-Cre genotyping	control forward	AGT GGC CTC TTC CAG AAA TG	PCR in WT: 521 bp
	control reverse	TGC GAC TGT GTC TGA TTT CC
	CamK2a forward	GAC CTG GAT GCT GAC GAA G	PCR in CamK2a-Cre Tg: 200 bp
	CamK2a reverse	AGG CAA ATT TTG GTG TAC GG
KO genotyping	4.48	CCCATGAGTACATCAGTTAAAGCCACGT	PCR in WT: 151 bp + 3808** bp PCR in het KO: 151 bp + 3808* bp + 276 bp PCR in hom KO: 276 bp
	4.49	AGATGAGTGTGATGGTCAACCTTTTGTAGTTC
			** the large band of 3.8 kb may not be amplified due to its large size
tamoxifen effect in tissue	TAM1F	GTGACAGCAACAGTGACGAC	PCR in WT: 1.3* kb with 163 bp PCR in KO: 168 bp
	TAM1R	GCCCTGGTGAAGTTGGAGTA
	TAM2F	AGACCACCTATGACAGCAGT
	TAM2R	CTGTACAGCTGGTCCCATGT
			* the large band of 1.3 kb may not be amplified due to its large size
