# Supplementary material for: Conditional ATXN2L-Null in Adult Frontal Cortex CamK2a+ Neurons Does Not Cause Cell Death but Restricts Spontaneous Mobility and Affects the Alternative Splicing Pathway
Source: Cells. 2025 Sep 30;14(19):1532. doi: 10.3390/cells14191532 (PMC12524157; doi:10.3390/cells14191532)
Supplement: Supplementary file 1 [file cells-14-01532-s001.zip › KeyAlmaguerAuburger_TableS2_ProteomeFrontalCortex.xlsx]

## Sheet: FC KO vs WT Lcortex
Significant	-Log Student's T-test p-value ATXN2L-KO_Lcortex_WT_Lcortex	Difference	Genes	Symbol color	Symbol type	Symbol size	Show label	Student's T-test Significant ATXN2L-KO_Lcortex_WT_Lcortex	Student's T-test significant	#Imputations	-Log Student's T-test p-value ATXN2L-KO_Lcortex_WT_Lcortex	Student's T-test q-value ATXN2L-KO_Lcortex_WT_Lcortex	Student's T-test Difference ATXN2L-KO_Lcortex_WT_Lcortex	Student's T-test Test statistic ATXN2L-KO_Lcortex_WT_Lcortex	31993_Lcortex_S2-C6_1_5981	31986_Lcortex_S2-B7_1_5988	28731_Lcortex_S2-E4_1_5967	28730_Lcortex_S2-H1_1_5946	27934_Lcortex_S2-D5_1_5974	27931_Lcortex_S2-G2_1_5953	27426_Lcortex_S2-F3_1_5960	27362_Lcortex_S2-A1_1_5939
	0.0287722	-0.0293391	AACS	Color2 [DarkGray]	1	4				0	0.0287722	0.999639	-0.0293391	-0.083859	13.5893	13.8091	13.6902	14.1422	13.3016	13.7412	14.3662	14.7158
	0.16197	0.0806108	AAK1	Color2 [DarkGray]	1	4				0	0.16197	0.999639	0.0806108	0.420594	18.6521	19.218	18.9404	18.8781	19.218	18.9613	19.0476	19.4854
	0.190894	-0.126735	AAMDC	Color2 [DarkGray]	1	4				0	0.190894	0.999639	-0.126735	-0.48582	14.6119	14.2758	14.6304	15.0139	14.3207	14.6963	15.061	15.2396
	0.538532	0.2355	AAMP	Color2 [DarkGray]	1	4				0	0.538532	0.999639	0.2355	1.16196	17.2147	17.8569	17.3558	17.0382	17.5989	17.1821	17.1864	16.9859
	0.760236	0.138911	AARS1	Color2 [DarkGray]	1	4				0	0.760236	0.999639	0.138911	1.54337	19.1012	19.3658	19.2347	19.0957	19.1707	19.1148	19.2835	18.9093
	0.293312	0.111971	AARSD1	Color2 [DarkGray]	1	4				0	0.293312	0.999639	0.111971	0.702028	12.8283	12.6664	13.0568	13.272	12.9191	12.8102	13.2721	12.9864
	0.705553	0.372725	AASS	Color2 [DarkGray]	1	4				0	0.705553	0.999639	0.372725	1.45094	14.1943	14.2945	14.0072	13.8189	14.6388	14.0014	14.2532	13.3116
	1.21936	0.579692	AATF	Color2 [DarkGray]	1	4				1	1.21936	0.999639	0.579692	2.30908	12.2192	12.67	12.4463	12.4477	12.5094	11.8755	12.5452	11.3125
	0.0502656	0.0345736	ABAT	Color2 [DarkGray]	1	4				0	0.0502656	0.999639	0.0345736	0.143351	19.3456	19.6757	19.6249	20.1194	19.7244	19.6828	19.6225	20.3504
	0.139067	-0.071147	ABCA1	Color2 [DarkGray]	1	4				0	0.139067	0.999639	-0.071147	-0.367312	15.2922	14.7752	15.0337	14.5691	15.1363	14.5969	15.0274	14.8698
	0.12484	-0.0556507	ABCA2	Color2 [DarkGray]	1	4				0	0.12484	0.999639	-0.0556507	-0.333406	15.2329	14.8481	14.5553	14.5976	14.625	14.6473	14.8079	14.6657
	0.0894186	0.0723617	ABCA5	Color2 [DarkGray]	1	4				0	0.0894186	0.999639	0.0723617	0.245949	14.2598	14.7955	15.2276	15.0879	15.3775	15.0751	15.1061	15.515
	0.530112	-0.740435	ABCA8	Color2 [DarkGray]	1	4				1	0.530112	0.999639	-0.740435	-1.14702	12.67	10.7295	13.1607	13.1829	12.7263	13.7452	13.3607	13.3853
	0.0301106	-0.0177355	ABCB1	Color2 [DarkGray]	1	4				0	0.0301106	0.999639	-0.0177355	-0.0876373	14.7532	14.7477	14.8764	14.7447	15.2455	14.73	14.9797	15.4289
	0.294766	0.407595	ABCB5	Color2 [DarkGray]	1	4				1	0.294766	0.999639	0.407595	0.704961	12.3582	14.2564	14.5288	14.475	14.7181	14.8549	14.3673	14.4445
	1.26235	-0.767329	ABCB6	Color2 [DarkGray]	1	4				0	1.26235	0.999639	-0.767329	-2.38147	16.3329	16.6978	17.4472	15.8274	16.4541	17.2549	16.4106	17.4243
	0.449121	0.0859213	ABCB7	Color2 [DarkGray]	1	4				0	0.449121	0.999639	0.0859213	1.00086	16.3918	16.5128	16.2446	16.4927	16.2354	16.2542	16.4712	16.4777
	0.124024	-0.222003	ABCB8	Color2 [DarkGray]	1	4				0	0.124024	0.999639	-0.222003	-0.331441	14.7231	14.8692	15.4603	16.0536	15.9151	15.7838	15.8476	17.6064
	0.229162	0.126984	ABCB9	Color2 [DarkGray]	1	4				0	0.229162	0.999639	0.126984	0.569037	14.8743	15.2384	15.347	14.7375	15.503	15.3042	15.2883	14.7337
	0.426256	0.302598	ABCC1	Color2 [DarkGray]	1	4				1	0.426256	0.999639	0.302598	0.958656	11.5165	11.7678	12.3673	11.8008	12.2373	12.0249	12.5245	11.2112
	0.624525	0.174434	ABCC4	Color2 [DarkGray]	1	4				0	0.624525	0.999639	0.174434	1.31226	13.7362	13.8034	13.3368	13.8209	13.9608	13.9359	13.9046	13.7831
	0.463272	0.281407	ABCC5	Color2 [DarkGray]	1	4				2	0.463272	0.999639	0.281407	1.02676	10.662	11.1704	10.2446	11.0727	11.2647	11.3178	11.2122	11.3699
	0.511305	-0.11959	ABCC8	Color2 [DarkGray]	1	4				0	0.511305	0.999639	-0.11959	-1.1135	15.1684	14.8312	14.9531	14.7164	14.7353	14.8149	14.8785	14.7031
	0.184943	-0.107353	ABCD1	Color2 [DarkGray]	1	4				0	0.184943	0.999639	-0.107353	-0.472575	12.9491	12.6023	12.8521	12.7194	12.254	12.9315	13.2278	12.5002
	0.384187	-0.215662	ABCD2	Color2 [DarkGray]	1	4				0	0.384187	0.999639	-0.215662	-0.879689	13.5448	12.6903	13.3291	13.1882	12.6526	12.9621	13.5137	13.0715
	0.349848	-0.116781	ABCD3	Color2 [DarkGray]	1	4				0	0.349848	0.999639	-0.116781	-0.813808	15.9024	15.7421	15.934	15.728	16.1672	15.9714	16.0155	16.3122
	0.241351	-0.102742	ABCE1	Color2 [DarkGray]	1	4				0	0.241351	0.999639	-0.102742	-0.594888	15.6938	15.7721	15.4448	15.7625	15.5449	15.8448	15.723	16.23
	0.0204298	-0.0194254	ABCF1	Color2 [DarkGray]	1	4				0	0.0204298	0.999639	-0.0194254	-0.0600737	16.3405	16.5845	16.1947	16.7979	16.4827	16.8876	17.004	17.524
	0.473299	0.0805292	ABCF2	Color2 [DarkGray]	1	4				0	0.473299	0.999639	0.0805292	1.04501	17.7168	17.5448	17.5524	17.6941	17.717	17.5897	17.6192	17.3942
	0.0481345	0.0251422	ABCF3	Color2 [DarkGray]	1	4				0	0.0481345	0.999639	0.0251422	0.137561	16.1155	16.5196	16.5257	16.5961	16.7533	16.6888	16.123	16.5613
	0.0123494	-0.00788093	ABCG1	Color2 [DarkGray]	1	4				0	0.0123494	0.999639	-0.00788093	-0.0366345	13.1883	13.276	12.7817	12.7956	13.1323	13.1646	12.5413	12.6422
	0.282152	-0.230883	ABCG2	Color2 [DarkGray]	1	4				0	0.282152	0.999639	-0.230883	-0.679406	14.6802	14.469	14.1218	14.7009	14.9276	14.8827	14.2838	15.6202
	0.29322	-0.109621	ABCG4	Color2 [DarkGray]	1	4				0	0.29322	0.999639	-0.109621	-0.701843	14.1619	13.6491	13.9664	13.775	14.2123	14.0709	14.2387	14.1144
	0.211448	-0.0461931	ABHD12	Color2 [DarkGray]	1	4				0	0.211448	0.999639	-0.0461931	-0.530919	17.4034	17.5257	17.6961	17.5314	17.4088	17.5928	17.6933	17.6517
	0.0758092	-0.0912027	ABHD16A	Color2 [DarkGray]	1	4				0	0.0758092	0.999639	-0.0912027	-0.211057	15.1048	15.8112	16.3053	16.3338	16.4308	16.5008	16.0049	17.0347
	0.230958	0.566567	ABHD17A	Color2 [DarkGray]	1	4				1	0.230958	0.999639	0.566567	0.572865	11.4367	14.3224	15.4716	14.981	15.364	15.2161	14.9033	15.18
	0.652138	-0.433321	ABHD17B	Color2 [DarkGray]	1	4				0	0.652138	0.999639	-0.433321	-1.35979	14.7726	13.8577	14.3826	14.5152	14.5878	14.1381	13.8859	15.2865
	0.595494	0.225753	ABHD17C	Color2 [DarkGray]	1	4				0	0.595494	0.999639	0.225753	1.26193	12.6568	12.7196	12.1564	12.7451	13.0468	12.6936	12.4087	12.5104
	0.152065	-0.0677409	ABHD4	Color2 [DarkGray]	1	4				0	0.152065	0.999639	-0.0677409	-0.397738	14.4295	14.0328	14.6044	14.4545	14.663	14.5391	14.7804	14.6287
	0.303318	0.070302	ABHD6	Color2 [DarkGray]	1	4				0	0.303318	0.999639	0.070302	0.722144	16.9527	17.2939	16.8891	16.8599	16.9898	16.9734	16.9383	16.9854
	0.150656	-0.0892377	ABI1	Color2 [DarkGray]	1	4				0	0.150656	0.999639	-0.0892377	-0.394464	19.9558	19.773	19.5521	19.0632	19.5232	19.4146	19.3462	19.1401
	0.3195	0.133552	ABI2	Color2 [DarkGray]	1	4				0	0.3195	0.999639	0.133552	0.754363	16.943	16.6384	16.9063	17.1149	17.1921	17.1682	17.3655	16.7592
	0.0527321	0.0293305	ABL1	Color2 [DarkGray]	1	4				0	0.0527321	0.999639	0.0293305	0.150024	14.2314	13.6465	13.9682	14.0522	14.0995	14.089	14.0918	13.4841
	0.168272	-0.0355325	ABL2	Color2 [DarkGray]	1	4				0	0.168272	0.999639	-0.0355325	-0.434992	16.9947	16.9589	16.9643	16.8725	17.0293	17.1622	17.1957	17.0774
	0.399617	-0.256783	ABLIM1	Color2 [DarkGray]	1	4				0	0.399617	0.999639	-0.256783	-0.908861	16.5151	16.255	17.0269	17.1614	16.7866	17.1813	16.9825	17.4893
	0.515839	-0.124055	ABLIM2	Color2 [DarkGray]	1	4				0	0.515839	0.999639	-0.124055	-1.1216	18.0159	17.7086	17.8924	17.7725	18.0006	17.8265	17.9665	18.2097
	0.281593	0.121809	ABLIM3	Color2 [DarkGray]	1	4				0	0.281593	0.999639	0.121809	0.678266	15.526	15.6431	15.4778	15.3984	15.5042	14.8791	15.4766	15.6521
	0.4149	-0.0711727	ABR	Color2 [DarkGray]	1	4				0	0.4149	0.999639	-0.0711727	-0.937513	16.9303	16.9497	16.8445	16.7923	16.73	16.7464	16.7901	17.0256
	0.219846	-0.619915	ABRACL	Color2 [DarkGray]	1	4				0	0.219846	0.999639	-0.619915	-0.549074	11.9316	11.4014	12.6849	15.0769	12.2271	14.2503	13.2159	15.5341
	0.0877075	-0.0400414	ABRAXAS2	Color2 [DarkGray]	1	4				0	0.0877075	0.999639	-0.0400414	-0.241604	16.5802	16.8569	17.0242	16.9047	17.1953	17.2371	16.8526	17.1283
	1.08349	0.417222	ABTB2	Color2 [DarkGray]	1	4				0	1.08349	0.999639	0.417222	2.08196	11.205	11.604	11.1539	11.6724	11.0442	11.2234	11.5727	10.6421
	0.127696	0.0196261	ABTB3	Color2 [DarkGray]	1	4				0	0.127696	0.999639	0.0196261	0.340264	14.6605	14.6115	14.7462	14.6278	14.7879	14.6751	14.6775	14.5446
	0.208834	0.0894551	ACAA1	Color2 [DarkGray]	1	4				0	0.208834	0.999639	0.0894551	0.525238	17.08	17.416	17.1917	17.5077	16.8398	17.1976	17.0111	16.9476
	0.231609	-0.150289	ACAA2	Color2 [DarkGray]	1	4				0	0.231609	0.999639	-0.150289	-0.57425	17.548	17.3574	18.0438	18.1212	17.6896	18.2319	18.2683	18.214
	0.181493	-0.0836301	ACACA	Color2 [DarkGray]	1	4				0	0.181493	0.999639	-0.0836301	-0.464855	16.7102	16.8315	16.4673	16.6773	16.6923	16.7113	16.6445	17.2914
	0.283863	0.302788	ACAD10	Color2 [DarkGray]	1	4				1	0.283863	0.999639	0.302788	0.682887	12.2912	11.642	12.1738	11.967	12.1543	11.9462	12.3539	10.4948
	0.18899	-0.0645289	ACAD8	Color2 [DarkGray]	1	4				0	0.18899	0.999639	-0.0645289	-0.48159	15.918	16.1188	16.2723	16.2874	16.257	16.4365	15.9423	16.2368
	0.0955212	0.0595338	ACAD9	Color2 [DarkGray]	1	4				0	0.0955212	0.999639	0.0595338	0.26135	15.6266	16.1907	16.2778	16.4609	16.2167	16.1961	16.1485	16.6781
	0.0622806	0.0367661	ACADL	Color2 [DarkGray]	1	4				0	0.0622806	0.999639	0.0367661	0.175577	19.1337	19.3481	19.0117	19.3962	19.2142	19.3867	18.613	18.8924
	1.27767	0.232063	ACADM	Color2 [DarkGray]	1	4				0	1.27767	0.999639	0.232063	2.40736	17.2819	17.7574	17.594	17.5459	17.6277	17.5219	17.6438	17.2488
	0.251365	-0.190974	ACADS	Color2 [DarkGray]	1	4				0	0.251365	0.999639	-0.190974	-0.61591	15.1444	15.2197	15.6924	15.9739	15.4495	15.9956	15.7982	16.3728
	0.00900198	-0.0135956	ACADSB	Color2 [DarkGray]	1	4				0	0.00900198	0.999639	-0.0135956	-0.0268037	14.2338	15.2675	15.862	15.8473	16.0414	16.0681	15.1767	16.2233
	0.372456	-0.276174	ACADVL	Color2 [DarkGray]	1	4				0	0.372456	0.999639	-0.276174	-0.857338	15.7148	15.7519	16.5726	16.6153	16.1375	16.6541	16.2963	16.9642
	0.0790741	-0.0761585	ACAN	Color2 [DarkGray]	1	4				0	0.0790741	0.999639	-0.0761585	-0.219498	16.0305	16.6094	17.2301	16.7811	17.2019	17.188	17.0155	17.464
	0.207334	0.0708122	ACAP2	Color2 [DarkGray]	1	4				0	0.207334	0.999639	0.0708122	0.521972	17.6531	18.0039	17.4822	17.4391	17.7652	17.6142	17.5232	17.6985
	0.00587593	0.00336027	ACAP3	Color2 [DarkGray]	1	4				0	0.00587593	0.999639	0.00336027	0.0175573	13.3134	13.8573	13.6831	13.5932	13.9626	14.004	13.6522	14.0513
	0.390904	-0.533286	ACAT1	Color2 [DarkGray]	1	4				0	0.390904	0.999639	-0.533286	-0.892419	18.726	18.1471	18.6049	18.9542	18.6905	19.5707	19.7386	20.7619
	0.0490652	0.0490551	ACAT2	Color2 [DarkGray]	1	4				0	0.0490652	0.999639	0.0490551	0.140093	18.4725	18.2388	18.0009	17.3665	17.6532	17.4152	17.9976	17.1712
	0.00861947	0.00420237	ACBD3	Color2 [DarkGray]	1	4				0	0.00861947	0.999639	0.00420237	0.0256758	15.7333	15.9367	15.8647	16.2701	15.7697	15.8824	15.7924	16.2717
	0.24397	-0.142397	ACBD5	Color2 [DarkGray]	1	4				0	0.24397	0.999639	-0.142397	-0.600405	15.5613	15.3368	15.1857	14.6268	15.6022	15.193	15.3727	15.5682
	0.557383	0.290154	ACBD6	Color2 [DarkGray]	1	4				0	0.557383	0.999639	0.290154	1.19524	15.1629	14.818	14.5285	15.1139	14.587	14.529	14.988	14.1258
	0.396501	-0.234632	ACE	Color2 [DarkGray]	1	4				1	0.396501	0.999639	-0.234632	-0.90299	12.175	11.409	11.9487	12.1747	12.2358	12.2092	12.2757	12.7009
	0.547647	-0.390134	ACHE	Color2 [DarkGray]	1	4				0	0.547647	0.999639	-0.390134	-1.17808	14.7017	14.2639	14.3863	14.7513	14.0385	14.6349	14.7599	15.6513
	0.1258	0.0556064	ACIN1	Color2 [DarkGray]	1	4				0	0.1258	0.999639	0.0556064	0.335716	16.5538	16.4537	16.0807	16.5555	16.3626	16.4434	16.7164	16.7879
	0.566137	-0.0808868	ACLY	Color2 [DarkGray]	1	4				0	0.566137	0.999639	-0.0808868	-1.21063	19.4636	19.3179	19.2402	19.2499	19.3025	19.3102	19.3349	19.5147
	0.275765	-0.108788	ACO1	Color2 [DarkGray]	1	4				0	0.275765	0.999639	-0.108788	-0.666366	18.3949	18.0907	17.8028	17.9843	17.7654	17.879	18.0728	18.2716
	0.355923	-0.147416	ACO2	Color2 [DarkGray]	1	4				0	0.355923	0.999639	-0.147416	-0.825566	21.5611	21.2851	21.3773	21.5809	21.4708	21.4846	21.605	22.1086
	0.106836	-0.053113	ACOT11	Color2 [DarkGray]	1	4				0	0.106836	0.999639	-0.053113	-0.289527	16.1143	16.2771	15.5848	15.6302	15.8151	16.0601	15.7887	15.9644
	0.274355	0.797405	ACOT13	Color2 [DarkGray]	1	4				1	0.274355	0.999639	0.797405	0.663479	11.819	14.7892	16.1935	16.0831	16.8279	16.695	16.1196	15.9227
	0.154007	-0.0665379	ACOT7	Color2 [DarkGray]	1	4				0	0.154007	0.999639	-0.0665379	-0.402242	20.2129	19.8859	20.1727	20.2513	20.1668	20.1323	20.5206	20.5728
	0.504667	0.914403	ACOT8	Color2 [DarkGray]	1	4				1	0.504667	0.999639	0.914403	1.10161	14.5089	14.4022	13.7872	14.5396	13.6165	13.9974	14.3325	10.9397
	0.0113367	0.00904131	ACOT9	Color2 [DarkGray]	1	4				0	0.0113367	0.999639	0.00904131	0.033668	14.7257	15.7508	15.466	14.8965	15.3092	15.6749	15.266	15.3198
	1.02678	-0.624026	ACOX1	Color2 [DarkGray]	1	4				0	1.02678	0.999639	-0.624026	-1.98766	13.2091	12.8669	13.4572	13.2906	13.487	13.7332	12.5621	14.3031
	0.19098	-0.0371327	ACP1	Color2 [DarkGray]	1	4				0	0.19098	0.999639	-0.0371327	-0.486011	18.7199	18.7688	18.5168	18.6487	18.6657	18.7666	18.6027	18.8311
	0.0990196	0.0400052	ACP2	Color2 [DarkGray]	1	4				0	0.0990196	0.999639	0.0400052	0.270113	13.3665	13.3618	13.6693	13.6421	13.8641	13.637	13.3453	13.3804
	0.170811	0.271667	ACSBG1	Color2 [DarkGray]	1	4				0	0.170811	0.999639	0.271667	0.440764	14.6768	16.3877	16.9189	16.6679	17.1895	17.0847	16.6447	17.1227
	0.94427	0.374736	ACSF2	Color2 [DarkGray]	1	4				0	0.94427	0.999639	0.374736	1.85062	15.782	15.6754	15.8995	16.228	15.9463	15.5091	15.9831	15.1434
	0.0927226	-0.0555739	ACSL1	Color2 [DarkGray]	1	4				0	0.0927226	0.999639	-0.0555739	-0.254305	16.5254	17.0939	17.1222	17.0681	17.0643	17.0326	16.7339	17.5022
	0.210723	-0.169905	ACSL3	Color2 [DarkGray]	1	4				0	0.210723	0.999639	-0.169905	-0.529347	15.5203	15.7882	15.8675	16.0676	16.0391	16.0182	15.8117	16.9801
	0.687476	-0.239315	ACSL4	Color2 [DarkGray]	1	4				0	0.687476	0.999639	-0.239315	-1.4202	15.9554	16.2407	16.4037	16.0807	15.7624	16.5513	16.2207	16.3513
	0.407433	-0.429505	ACSL5	Color2 [DarkGray]	1	4				0	0.407433	0.999639	-0.429505	-0.923545	13.695	14.5021	14.0943	13.7237	14.2586	14.5847	13.8489	15.6773
	0.572697	-0.228782	ACSL6	Color2 [DarkGray]	1	4				0	0.572697	0.999639	-0.228782	-1.22213	17.9282	17.6509	17.5135	17.4873	17.6116	17.5728	17.6551	18.3055
	0.352238	-0.241021	ACSS1	Color2 [DarkGray]	1	4				0	0.352238	0.999639	-0.241021	-0.818441	14.6479	14.2892	14.8753	15.0937	14.3874	14.6164	14.9499	15.5447
	0.429893	-0.208329	ACSS2	Color2 [DarkGray]	1	4				0	0.429893	0.999639	-0.208329	-0.965401	16.1012	16.3364	16.4142	15.8983	16.4256	16.1015	15.6187	16.4954
	0.356599	-0.46462	ACTG2	Color2 [DarkGray]	1	4				0	0.356599	0.999639	-0.46462	-0.826872	16.4876	15.7697	16.2168	14.1238	16.0235	15.9308	15.7146	14.8548
	1.27444	-0.415791	ACTL6A	Color2 [DarkGray]	1	4				0	1.27444	0.999639	-0.415791	-2.4019	12.7919	12.3592	12.8692	12.2897	12.4581	13.0593	12.9943	13.0441
	0.250091	0.129751	ACTL6B	Color2 [DarkGray]	1	4				0	0.250091	0.999639	0.129751	0.613247	15.5009	15.9281	16.0569	15.6661	15.9989	16.1897	16.1392	15.4657
	0.615261	-0.152857	ACTN1	Color2 [DarkGray]	1	4				0	0.615261	0.999639	-0.152857	-1.29624	21.2254	21.0079	21.1415	20.8284	21.1547	20.9608	21.1271	21.4018
	0.405496	-0.132573	ACTN2	Color2 [DarkGray]	1	4				0	0.405496	0.999639	-0.132573	-0.91991	18.1994	18.3123	18.5431	18.0295	18.3169	18.5595	18.6026	18.4897
	0.454957	1.95972	ACTN3	Color2 [DarkGray]	1	4				2	0.454957	0.999639	1.95972	1.01156	12.6833	17.379	18.5293	16.9493	16.6372	18.8838	18.7413	11.7716
	0.311161	0.0397301	ACTN4	Color2 [DarkGray]	1	4				0	0.311161	0.999639	0.0397301	0.737808	20.1517	20.1667	20.1788	20.1945	20.2995	20.3028	20.3466	20.2151
	0.123028	0.129735	ACTR10	Color2 [DarkGray]	1	4				0	0.123028	0.999639	0.129735	0.329042	16.8576	17.7823	18.1095	18.2743	18.0806	18.1772	18.1565	18.6305
	0.410141	0.115488	ACTR1A	Color2 [DarkGray]	1	4				0	0.410141	0.999639	0.115488	0.928617	18.5277	18.8131	18.6277	18.3621	18.9177	18.5252	18.6215	18.5719
	0.193801	-0.107049	ACTR1B	Color2 [DarkGray]	1	4				0	0.193801	0.999639	-0.107049	-0.492259	17.0696	17.0171	17.0441	16.7098	17.1621	17.0049	16.3524	16.5509
	0.244903	-0.102004	ACTR2	Color2 [DarkGray]	1	4				0	0.244903	0.999639	-0.102004	-0.602368	20.5514	20.8278	20.9095	20.6008	21.0542	20.9415	20.7486	21.2371
	0.32313	-0.0868402	ACTR3	Color2 [DarkGray]	1	4				0	0.32313	0.999639	-0.0868402	-0.761539	19.0158	19.0656	18.9597	18.6455	19.1073	18.9304	18.8594	19.1192
	0.233876	-0.148817	ACTR3B	Color2 [DarkGray]	1	4				0	0.233876	0.999639	-0.148817	-0.57907	18.951	18.5553	18.014	17.8412	18.4482	18.2969	18.4111	18.5891
	0.204171	0.170285	ACTR6	Color2 [DarkGray]	1	4				1	0.204171	0.999639	0.170285	0.515064	13.2228	13.4087	12.3702	12.4019	13.5498	12.8297	13.0031	13.2597
	0.25589	-0.253195	ACVR1B	Color2 [DarkGray]	1	4				0	0.25589	0.999639	-0.253195	-0.625348	11.9626	12.9431	13.1033	12.7886	12.7749	13.1398	12.5785	13.8923
	0.127911	-0.144496	ACVR2A	Color2 [DarkGray]	1	4				1	0.127911	0.999639	-0.144496	-0.340781	12.1973	11.2831	11.2856	11.1675	11.6885	10.4793	11.4062	12.1611
	0.0291187	-0.0995855	ACYP1	Color2 [DarkGray]	1	4				0	0.0291187	0.999639	-0.0995855	-0.0848381	16.204	16.2072	14.9297	18.4302	16.0931	18.3522	17.7944	19.4373
	0.305475	-0.296616	ACYP2	Color2 [DarkGray]	1	4				0	0.305475	0.999639	-0.296616	-0.726461	16.1166	15.6674	15.2364	14.1649	15.2949	15.2989	15.3365	14.9982
	0.804193	1.14486	ADAL	Color2 [DarkGray]	1	4				1	0.804193	0.999639	1.14486	1.61718	10.9859	14.3777	14.0018	14.4664	13.7174	13.7303	13.9367	13.2008
	0.675307	0.112594	ADAM10	Color2 [DarkGray]	1	4				0	0.675307	0.999639	0.112594	1.39944	15.7992	15.9927	15.7756	15.7704	15.9387	15.8215	15.7413	15.5964
	0.714608	-0.180227	ADAM11	Color2 [DarkGray]	1	4				0	0.714608	0.999639	-0.180227	-1.4663	16.2819	15.8494	16.1195	16.2697	15.835	16.1025	16.1534	16.3245
	0.402673	-0.135503	ADAM22	Color2 [DarkGray]	1	4				0	0.402673	0.999639	-0.135503	-0.91461	18.537	18.2771	18.3086	18.4663	18.3217	18.389	18.5431	18.9155
	0.356769	-0.147699	ADAM23	Color2 [DarkGray]	1	4				0	0.356769	0.999639	-0.147699	-0.8272	17.6368	17.5965	18.0669	18.0884	17.8797	18.2404	18.0204	18.2316
	0.0802318	-0.0700035	ADAM9	Color2 [DarkGray]	1	4				0	0.0802318	0.999639	-0.0700035	-0.22248	14.6275	15.1687	15.1119	13.938	15.1066	14.7202	15.0117	15.0453
	0.377628	0.134978	ADAP1	Color2 [DarkGray]	1	4				0	0.377628	0.999639	0.134978	0.867212	17.4916	17.8394	17.6876	17.7564	18.0167	17.6371	17.9072	18.1635
	0.427548	0.217404	ADAR	Color2 [DarkGray]	1	4				0	0.427548	0.999639	0.217404	0.961052	15.076	14.9536	14.3396	15.0016	14.5684	14.3744	14.469	14.333
	0.849378	0.263027	ADARB1	Color2 [DarkGray]	1	4				0	0.849378	0.999639	0.263027	1.69271	14.1863	13.9964	13.6107	14.3977	14.1425	13.7684	14.1312	14.0503
	0.160388	-0.158665	ADAT2	Color2 [DarkGray]	1	4				0	0.160388	0.999639	-0.158665	-0.416962	14.0211	14.523	14.265	13.242	14.6876	14.3374	13.4522	13.916
	0.265215	-0.149506	ADCK1	Color2 [DarkGray]	1	4				0	0.265215	0.999639	-0.149506	-0.64468	13.9598	14.2414	14.3804	14.2455	14.4318	14.2574	14.0914	15.0105
	0.15763	-0.0819323	ADCY1	Color2 [DarkGray]	1	4				0	0.15763	0.999639	-0.0819323	-0.410613	14.5993	14.8266	14.7088	14.7575	15.0692	15.1428	14.8745	15.4045
	0.86448	-0.226089	ADCY2	Color2 [DarkGray]	1	4				0	0.86448	0.999639	-0.226089	-1.71789	16.1223	16.0718	15.9227	15.7068	15.9121	16.0074	15.8758	16.4183
	0.0342386	0.0219026	ADCY3	Color2 [DarkGray]	1	4				0	0.0342386	0.999639	0.0219026	0.099227	15.9816	15.8694	15.7814	15.3796	15.7155	15.738	15.7064	15.0823
	0.272161	-0.140839	ADCY5	Color2 [DarkGray]	1	4				0	0.272161	0.999639	-0.140839	-0.658981	18.2921	18.7529	18.8487	17.9358	18.5008	18.6647	18.6154	18.5627
	0.0793238	0.0736847	ADCY6	Color2 [DarkGray]	1	4				1	0.0793238	0.999639	0.0736847	0.220142	11.8238	12.7921	12.8302	12.6618	13.1097	12.8092	12.4701	13.2759
	0.164901	0.0654588	ADCY8	Color2 [DarkGray]	1	4				0	0.164901	0.999639	0.0654588	0.427304	16.1578	15.9024	15.7506	15.615	15.9324	15.7491	16.0705	15.6009
	0.64298	-0.16202	ADCY9	Color2 [DarkGray]	1	4				0	0.64298	0.999639	-0.16202	-1.34406	16.8131	17.015	17.0299	16.7839	16.9331	17.0873	16.9012	17.351
	0.0205778	-0.00907373	ADD1	Color2 [DarkGray]	1	4				0	0.0205778	0.999639	-0.00907373	-0.0604993	20.6888	20.8762	20.7319	21.0673	20.5788	20.9385	20.9574	21.1568
	0.524607	-0.208292	ADD2	Color2 [DarkGray]	1	4				0	0.524607	0.999639	-0.208292	-1.13723	20.4278	19.8234	20.0688	20.1418	20.1057	20.2272	20.4717	20.6519
	0.661102	-0.207945	ADD3	Color2 [DarkGray]	1	4				0	0.661102	0.999639	-0.207945	-1.37515	17.2756	17.2189	17.8505	17.4849	17.4988	17.521	17.4378	17.8251
	0.0158517	0.00957394	ADGRB1	Color2 [DarkGray]	1	4				0	0.0158517	0.999639	0.00957394	0.0468434	17.3288	17.2867	16.961	16.6205	16.8046	16.7523	17.0693	16.7006
	0.507385	-0.178953	ADGRB2	Color2 [DarkGray]	1	4				0	0.507385	0.999639	-0.178953	-1.10648	16.184	15.8741	15.6986	15.4018	15.6101	15.5995	15.618	15.7377
	0.24332	-0.0600867	ADGRB3	Color2 [DarkGray]	1	4				0	0.24332	0.999639	-0.0600867	-0.599037	16.6646	16.6796	17.0621	16.8145	16.9008	16.8539	16.9078	16.9624
	0.0576424	0.0678899	ADGRG1	Color2 [DarkGray]	1	4				0	0.0576424	0.999639	0.0678899	0.163219	12.818	13.2997	13.233	13.6226	14.0691	13.4222	13.3256	14.5723
	0.377154	-0.0716882	ADGRL1	Color2 [DarkGray]	1	4				0	0.377154	0.999639	-0.0716882	-0.866308	18.2805	18.2988	18.381	18.1173	18.358	18.2776	18.3922	18.514
	0.790488	-0.163043	ADGRL2	Color2 [DarkGray]	1	4				0	0.790488	0.999639	-0.163043	-1.59421	15.5765	15.2726	15.2721	15.2671	15.3018	15.2652	15.278	15.6579
	0.201595	-0.0582314	ADGRL3	Color2 [DarkGray]	1	4				0	0.201595	0.999639	-0.0582314	-0.509423	16.7737	16.9431	16.7892	16.9013	16.8461	17.0377	16.9229	17.2457
	0.380873	0.201485	ADH5	Color2 [DarkGray]	1	4				0	0.380873	0.999639	0.201485	0.873391	17.86	17.8988	18.468	18.4618	18.7905	18.0084	18.2122	18.221
	0.0800461	-0.071523	ADHFE1	Color2 [DarkGray]	1	4				0	0.0800461	0.999639	-0.071523	-0.222002	14.5387	14.5546	14.4621	14.724	13.5157	14.7294	14.6882	14.0385
	0.590159	0.346602	ADI1	Color2 [DarkGray]	1	4				0	0.590159	0.999639	0.346602	1.25264	13.7829	14.5744	14.6332	15.096	14.2282	14.6666	14.8183	14.2478
	0.0528013	-0.0323229	ADK	Color2 [DarkGray]	1	4				0	0.0528013	0.999639	-0.0323229	-0.150211	17.4378	17.5698	17.5719	17.3911	17.5751	17.2265	17.7428	18.172
	0.232905	-0.0578895	ADNP	Color2 [DarkGray]	1	4				0	0.232905	0.999639	-0.0578895	-0.577007	15.7614	15.5621	15.6926	15.4367	15.5534	15.4215	15.4724	15.3806
	0.46175	0.738632	ADO	Color2 [DarkGray]	1	4				0	0.46175	0.999639	0.738632	1.02398	16.5529	16.8293	16.5519	16.4254	16.6751	16.335	16.1317	13.6673
	0.0477569	-0.0603101	ADPRS	Color2 [DarkGray]	1	4				0	0.0477569	0.999639	-0.0603101	-0.136533	14.0126	14.2616	15.3248	15.0409	15.5312	15.663	14.9049	14.9795
	0.0296814	0.0140762	ADRM1	Color2 [DarkGray]	1	4				0	0.0296814	0.999639	0.0140762	0.0864269	16.936	16.9318	16.6558	16.9551	16.5489	16.6779	16.4074	16.5171
	0.552255	0.160093	ADSL	Color2 [DarkGray]	1	4				0	0.552255	0.999639	0.160093	1.18621	16.2483	16.433	16.2184	16.0481	16.1508	15.8656	16.4646	16.124
	0.589673	-0.0882936	ADSS1	Color2 [DarkGray]	1	4				0	0.589673	0.999639	-0.0882936	-1.2518	16.4615	16.3344	16.4024	16.1844	16.4855	16.3516	16.2337	16.3757
	0.220617	0.275264	ADSS2	Color2 [DarkGray]	1	4				0	0.220617	0.999639	0.275264	0.550734	17.0082	16.7423	18.1403	18.1833	17.8811	18.0438	18.1837	16.697
	0.733761	0.926277	AFAP1	Color2 [DarkGray]	1	4				1	0.733761	0.999639	0.926277	1.49872	11.8204	14.6801	14.0625	13.9075	14.8301	14.4302	14.1101	13.5095
	0.130154	-0.068017	AFAP1L2	Color2 [DarkGray]	1	4				0	0.130154	0.999639	-0.068017	-0.346146	13.1619	13.0164	12.9775	12.667	12.4412	12.6861	13.1419	12.7132
	0.0902102	-0.0225835	AFDN	Color2 [DarkGray]	1	4				0	0.0902102	0.999639	-0.0225835	-0.247955	16.2973	16.269	16.3259	16.2853	16.494	16.2527	16.3231	16.5859
	0.192574	0.100149	AFF4	Color2 [DarkGray]	1	4				0	0.192574	0.999639	0.100149	0.489542	13.8975	13.9303	13.514	13.2602	13.8457	13.3076	13.8615	13.7781
	0.32036	-0.10626	AFG1L	Color2 [DarkGray]	1	4				0	0.32036	0.999639	-0.10626	-0.756064	16.2988	15.7702	16.1784	16.0012	15.9192	15.9354	16.0183	15.7212
	0.0720606	0.0181422	AFG3L2	Color2 [DarkGray]	1	4				0	0.0720606	0.999639	0.0181422	0.201308	18.6413	18.8532	18.7695	18.802	18.7496	18.7692	18.891	19.0432
	1.67224	-2.30324	MAF1	Color2 [DarkGray]	1	4				3	1.67224	0.999639	-2.30324	-3.09434	15.0222	10.8948	14.2742	14.0987	11.2809	14.3017	12.1736	14.0628
	0.448036	-0.114408	AGAP2	Color2 [DarkGray]	1	4				0	0.448036	0.999639	-0.114408	-0.998872	17.0125	16.9728	16.9453	16.9249	16.9614	16.836	16.8199	17.3428
	0.301759	-0.245411	AGAP3	Color2 [DarkGray]	1	4				0	0.301759	0.999639	-0.245411	-0.719021	16.744	16.5102	16.8424	16.8431	17.289	16.8227	16.7886	18.0034
	0.0689405	-0.0743923	AGBL4	Color2 [DarkGray]	1	4				0	0.0689405	0.999639	-0.0743923	-0.193146	13.2009	13.9686	13.2934	13.6977	13.2547	13.8489	13.8579	14.7332
	0.565095	-0.169357	AGFG1	Color2 [DarkGray]	1	4				0	0.565095	0.999639	-0.169357	-1.2088	15.8826	16.1328	16.3526	15.7578	16.0945	16.0367	15.803	16.1935
	0.116878	0.174731	AGFG2	Color2 [DarkGray]	1	4				0	0.116878	0.999639	0.174731	0.314139	15.0369	16.3412	15.5876	16.6087	16.5461	16.4726	15.6819	17.3818
	0.21124	-0.0751429	AGK	Color2 [DarkGray]	1	4				0	0.21124	0.999639	-0.0751429	-0.530468	18.2981	18.3817	18.2235	18.4566	18.1575	18.6703	18.5392	18.6437
	0.777079	-0.180464	AGL	Color2 [DarkGray]	1	4				0	0.777079	0.999639	-0.180464	-1.5717	18.0335	17.7651	17.7711	17.6209	17.8317	17.8337	17.9005	18.2018
	0.258836	-0.104246	AGO1	Color2 [DarkGray]	1	4				0	0.258836	0.999639	-0.104246	-0.631472	15.2485	15.0425	14.9768	14.9063	14.5758	14.6782	15.0612	15.0992
	0.491028	-0.0707498	AGO2	Color2 [DarkGray]	1	4				0	0.491028	0.999639	-0.0707498	-1.07709	16.7803	16.7427	16.8553	16.7262	16.7626	16.904	16.9653	16.9402
	0.11758	-0.0434747	AGO3	Color2 [DarkGray]	1	4				0	0.11758	0.999639	-0.0434747	-0.315847	14.7599	14.7109	14.5313	14.3458	14.5777	14.2808	14.3024	14.5387
	0.672905	-0.299371	AGPAT1	Color2 [DarkGray]	1	4				1	0.672905	0.999639	-0.299371	-1.39534	12.2136	11.2169	11.8831	11.9958	11.9206	11.6868	11.5646	12.1118
	0.716763	0.157656	AGPAT3	Color2 [DarkGray]	1	4				0	0.716763	0.999639	0.157656	1.46995	17.0961	17.1837	17.1026	17.5328	17.3014	17.3618	17.4882	17.315
	0.092889	-0.249554	AGPAT5	Color2 [DarkGray]	1	4				1	0.092889	0.999639	-0.249554	-0.254725	14.7477	16.5145	15.9322	16.1448	16.1268	15.9332	12.5263	15.6974
	0.286968	-0.16543	AGPS	Color2 [DarkGray]	1	4				0	0.286968	0.999639	-0.16543	-0.689192	14.0946	13.9439	14.1898	14.4402	14.5141	14.4927	14.213	14.9958
	0.444906	0.18111	AGRN	Color2 [DarkGray]	1	4				0	0.444906	0.999639	0.18111	0.993118	17.5596	17.881	17.6598	17.371	17.8239	17.5603	17.4956	17.0674
	0.0485316	-0.0114121	AGTPBP1	Color2 [DarkGray]	1	4				0	0.0485316	0.999639	-0.0114121	-0.138642	16.457	16.5619	16.4718	16.6283	16.33	16.5103	16.5507	16.6774
	0.353308	-0.472912	AHCTF1	Color2 [DarkGray]	1	4				0	0.353308	0.999639	-0.472912	-0.820512	11.8452	12.5989	12.7933	10.2799	12.1641	11.9861	12.31	12.62
	0.235	-0.0819554	AHCY	Color2 [DarkGray]	1	4				0	0.235	0.999639	-0.0819554	-0.581454	19.9097	19.8953	20.0013	19.8849	20.1894	20.0507	20.11	20.4456
	0.23446	-0.0898743	AHCYL1	Color2 [DarkGray]	1	4				0	0.23446	0.999639	-0.0898743	-0.580309	20.266	20.4224	20.4868	20.6989	20.3098	20.4757	20.2991	20.8612
	0.410126	-0.124168	AHCYL2	Color2 [DarkGray]	1	4				0	0.410126	0.999639	-0.124168	-0.928588	17.6341	17.5234	17.7995	17.9977	17.6242	17.7598	17.5547	18.0032
	0.368074	0.200698	AHDC1	Color2 [DarkGray]	1	4				0	0.368074	0.999639	0.200698	0.848947	13.2801	13.9382	14.1536	13.8852	13.8421	13.2134	13.6141	13.8296
	0.649825	0.500886	AHI1	Color2 [DarkGray]	1	4				0	0.649825	0.999639	0.500886	1.35582	16.0524	16.1391	15.8414	17.4586	16.3104	16.0406	15.7852	15.7554
	0.209057	-0.119818	AHNAK	Color2 [DarkGray]	1	4				0	0.209057	0.999639	-0.119818	-0.525724	16.3424	16.3149	16.6253	16.696	17.0038	16.7669	16.3576	17.117
	0.714412	-0.286407	AHSA1	Color2 [DarkGray]	1	4				0	0.714412	0.999639	-0.286407	-1.46597	18.4268	17.9065	18.4186	18.6091	18.2117	18.4711	18.3885	18.945
	1.17057	-0.268042	AHSA2P	Color2 [DarkGray]	1	4				0	1.17057	0.999639	-0.268042	-2.22727	12.3521	11.8372	12.0181	11.6952	12.0981	12.1706	12.0814	12.2433
	0.90442	0.181606	AIDA	Color2 [DarkGray]	1	4				0	0.90442	0.999639	0.181606	1.78438	15.7061	16.0482	16.0255	16.2414	16.0599	15.983	15.9031	15.8115
	0.0922735	0.0598893	AIF1	Color2 [DarkGray]	1	4				0	0.0922735	0.999639	0.0598893	0.253172	15.0226	15.2351	14.3155	14.7216	14.7325	15.1837	15.1248	15.0527
	0.318102	-0.262245	AIF1L	Color2 [DarkGray]	1	4				0	0.318102	0.999639	-0.262245	-0.751594	13.9879	13.8322	14.4501	14.2325	14.8592	15.0833	14.6262	15.0778
	0.180344	0.0719099	AIFM1	Color2 [DarkGray]	1	4				0	0.180344	0.999639	0.0719099	0.462277	17.9748	18.1987	17.9591	17.9964	18.1072	17.7263	18.0873	18.4417
	0.446836	-0.145772	AIFM3	Color2 [DarkGray]	1	4				0	0.446836	0.999639	-0.145772	-0.996666	16.2074	15.8309	16.0549	16.2584	15.7909	16.2746	16.3144	16.2408
	0.187352	-0.165354	AIMP1	Color2 [DarkGray]	1	4				0	0.187352	0.999639	-0.165354	-0.477946	14.3044	14.98	15.359	15.1396	15.1024	15.202	14.9452	15.9633
	0.0810728	-0.051867	AIMP2	Color2 [DarkGray]	1	4				0	0.0810728	0.999639	-0.051867	-0.224643	16.6653	17.224	16.6161	16.9128	16.4469	17.1348	16.9042	17.2792
	0.375873	0.114485	AIP	Color2 [DarkGray]	1	4				0	0.375873	0.999639	0.114485	0.863864	16.6047	16.4334	16.1628	16.576	16.7178	16.5745	16.7255	16.6526
	0.66576	-0.131509	AJM1	Color2 [DarkGray]	1	4				0	0.66576	0.999639	-0.131509	-1.38313	15.4828	15.3234	15.5005	15.4752	15.5059	15.5024	15.4905	15.8354
	0.113392	0.0345559	AK1	Color2 [DarkGray]	1	4				0	0.113392	0.999639	0.0345559	0.305636	18.5955	18.8781	19.1287	18.8841	18.8753	18.8733	18.9966	18.8984
	2.15111	-1.86495	ALDH3B1	Color2 [DarkGray]	1	4				3	2.15111	0.999639	-1.86495	-4.00714	14.1759	11.4714	13.7418	13.4011	11.9054	13.7	11.6134	14.2334
	0.0855457	-0.0617208	AK3	Color2 [DarkGray]	1	4				0	0.0855457	0.999639	-0.0617208	-0.236097	17.4272	17.8731	17.8015	17.185	18.0868	17.4472	17.2428	17.9587
	0.221237	0.0534759	AK5	Color2 [DarkGray]	1	4				0	0.221237	0.999639	0.0534759	0.552067	17.7038	17.9091	17.7439	17.8277	17.7937	17.8065	17.5196	17.5821
	0.250613	0.592209	AKAP1	Color2 [DarkGray]	1	4				0	0.250613	0.999639	0.592209	0.614338	15.161	14.2535	14.1861	14.4132	13.969	14.435	14.3641	10.8489
	0.258554	-0.0829899	AKAP10	Color2 [DarkGray]	1	4				0	0.258554	0.999639	-0.0829899	-0.630887	15.5684	15.7676	15.8462	15.8269	15.721	15.8271	15.794	16.1997
	0.10262	0.053813	AKAP2	Color2 [DarkGray]	1	4				0	0.10262	0.999639	0.053813	0.279084	15.5285	14.8809	15.0871	15.6483	15.1831	15.0763	15.3554	15.1605
	0.907024	-0.293046	AKAP5	Color2 [DarkGray]	1	4				0	0.907024	0.999639	-0.293046	-1.78872	15.9477	15.9031	16.1114	15.3083	15.7378	15.8411	15.9467	16.1677
	0.471212	0.329398	AKAP6	Color2 [DarkGray]	1	4				0	0.471212	0.999639	0.329398	1.04122	12.5667	12.4526	12.0209	12.4508	11.7919	11.4634	12.0751	11.4019
	0.159547	0.763348	AKAP7	Color2 [DarkGray]	1	4				1	0.159547	0.999639	0.763348	0.415028	11.6594	15.7913	16.617	18.7054	17.253	18.0668	17.3777	19.7309
	0.517481	-0.0851934	AKAP8L	Color2 [DarkGray]	1	4				0	0.517481	0.999639	-0.0851934	-1.12453	14.4431	14.5472	14.7046	14.467	14.5093	14.4517	14.3904	14.6552
	0.175547	-0.0648146	AKAP9	Color2 [DarkGray]	1	4				0	0.175547	0.999639	-0.0648146	-0.451482	15.1712	15.2749	15.3184	15.1704	15.0966	15.3335	15.6128	15.5909
	0.166329	0.0352416	AKR1A1	Color2 [DarkGray]	1	4				0	0.166329	0.999639	0.0352416	0.430564	19.4982	19.7968	19.6103	19.5979	19.7588	19.7092	19.5458	19.7405
	0.1903	0.147227	AKR1B1	Color2 [DarkGray]	1	4				0	0.1903	0.999639	0.147227	0.484501	19.9651	19.9848	19.5691	18.9824	19.7469	19.3333	19.6859	18.9436
	0.307803	-0.305745	AKR1B10	Color2 [DarkGray]	1	4				0	0.307803	0.999639	-0.305745	-0.731112	18.0563	18.1363	17.8809	17.2072	18.2658	17.5934	16.5418	17.8435
	0.32922	0.216651	AKR1B15	Color2 [DarkGray]	1	4				0	0.32922	0.999639	0.216651	0.773536	15.9951	15.5974	14.9818	15.1905	15.7001	15.2139	15.4155	14.846
	0.674526	1.66683	AKR1E2	Color2 [DarkGray]	1	4				2	0.674526	0.999639	1.66683	1.39811	16.5734	15.9872	12.4473	15.5061	15.5451	16.0416	16.9934	12.3022
	0.293329	0.191988	AKR7A2	Color2 [DarkGray]	1	4				0	0.293329	0.999639	0.191988	0.702061	15.1366	15.8393	15.0585	14.6106	14.9302	14.8665	15.3334	14.884
	0.016355	0.00468588	AKT1	Color2 [DarkGray]	1	4				0	0.016355	0.999639	0.00468588	0.0483043	16.7697	16.49	16.4956	16.6877	16.5895	16.5456	16.4476	16.3852
	0.773529	-0.291899	AKT2	Color2 [DarkGray]	1	4				0	0.773529	0.999639	-0.291899	-1.56573	16.0151	15.9257	16.0349	15.1632	15.7148	15.6518	15.7115	15.9809
	0.191815	-0.058851	AKT3	Color2 [DarkGray]	1	4				0	0.191815	0.999639	-0.058851	-0.487863	15.7373	15.8003	15.5853	15.8277	15.8151	15.9334	15.7013	16.1239
	0.180574	-0.106069	AKTIP	Color2 [DarkGray]	1	4				0	0.180574	0.999639	-0.106069	-0.462794	13.6314	13.949	14.5043	14.3508	14.1095	14.0975	13.7554	14.3558
	0.161003	-0.116927	ALAD	Color2 [DarkGray]	1	4				0	0.161003	0.999639	-0.116927	-0.418375	17.4702	16.5785	17.4629	17.4868	17.4817	17.3975	17.8891	17.5733
	0.805934	0.139591	ALB	Color2 [DarkGray]	1	4				0	0.805934	0.999639	0.139591	1.6201	20.6841	20.5731	20.6118	20.619	20.8846	20.5481	20.8057	20.4799
	0.721703	-0.359553	ALCAM	Color2 [DarkGray]	1	4				0	0.721703	0.999639	-0.359553	-1.47832	17.5484	17.5147	17.379	17.465	17.4318	17.7163	17.2445	18.4506
	0.0561461	0.0105004	ALDH18A1	Color2 [DarkGray]	1	4				0	0.0561461	0.999639	0.0105004	0.159211	16.2966	16.1117	16.2276	16.1689	16.2812	16.1986	16.2447	16.0417
	0.549188	-0.349154	ALDH1A1	Color2 [DarkGray]	1	4				0	0.549188	0.999639	-0.349154	-1.1808	16.6596	16.761	17.5595	16.3523	17.2309	17.4282	17.2642	17.3578
	0.0658958	0.0532813	ALDH1A2	Color2 [DarkGray]	1	4				0	0.0658958	0.999639	0.0532813	0.185139	14.4082	13.6906	14.2235	14.0296	14.2113	13.8222	13.9391	13.2036
	0.130189	0.0501032	ALDH1B1	Color2 [DarkGray]	1	4				0	0.130189	0.999639	0.0501032	0.346232	18.5902	18.5456	18.5673	18.3322	18.4254	18.5761	18.7745	18.1437
	0.766439	-0.186442	ALDH1L1	Color2 [DarkGray]	1	4				0	0.766439	0.999639	-0.186442	-1.55381	18.9655	19.0019	19.0414	18.7669	19.016	18.9673	18.8421	19.3985
	0.0610675	0.0304775	ALDH2	Color2 [DarkGray]	1	4				0	0.0610675	0.999639	0.0304775	0.172355	18.4948	18.6508	19.1966	18.8761	19.0646	18.9784	19.0673	18.8671
	0.831445	1.09929	ALDH3A2	Color2 [DarkGray]	1	4				1	0.831445	0.999639	1.09929	1.66277	14.6473	14.8031	13.6765	14.0654	13.5987	12.0124	14.7542	12.488
	1.33978	-1.56377	EGR3	Color2 [DarkGray]	1	4				2	1.33978	0.999639	-1.56377	-2.51276	13.7122	11.5157	13.5801	13.855	12.6206	15.0158	13.0228	14.9611
	0.596337	0.146164	ALDH4A1	Color2 [DarkGray]	1	4				0	0.596337	0.999639	0.146164	1.2634	16.9407	17.2799	16.9545	17.2286	17.0214	17.0068	16.7963	16.8396
	0.672421	0.384796	ALDH5A1	Color2 [DarkGray]	1	4				0	0.672421	0.999639	0.384796	1.39451	18.8416	19.4161	18.6042	19.9198	19.2719	19.4257	19.405	19.6021
	0.748587	0.0926709	ALDH6A1	Color2 [DarkGray]	1	4				0	0.748587	0.999639	0.0926709	1.52374	19.3925	19.4575	19.4861	19.3921	19.6095	19.4487	19.5609	19.322
	0.354578	-0.225957	ALDH7A1	Color2 [DarkGray]	1	4				0	0.354578	0.999639	-0.225957	-0.822967	16.7106	17.1759	17.2443	17.1549	16.9932	17.3075	17.0659	18.0314
	0.142494	-0.138665	ALDH9A1	Color2 [DarkGray]	1	4				0	0.142494	0.999639	-0.138665	-0.375384	14.6067	13.8793	13.6377	13.9937	14.3369	14.0619	14.6668	15.1251
	0.149011	0.0348024	ALDOA	Color2 [DarkGray]	1	4				0	0.149011	0.999639	0.0348024	0.390634	23.3871	23.2053	22.9942	23.1202	23.228	23.1094	23.1488	23.0724
	0.470115	-0.103693	ALDOC	Color2 [DarkGray]	1	4				0	0.470115	0.999639	-0.103693	-1.03922	21.0638	21.1739	21.1316	20.763	21.1496	21.1421	21.058	21.2218
	1.19004	-0.406735	ALG5	Color2 [DarkGray]	1	4				0	1.19004	0.999639	-0.406735	-2.25987	15.9304	15.8532	15.7207	15.6054	15.3229	15.7712	15.2159	16.2021
	0.823434	-0.20515	ALG9	Color2 [DarkGray]	1	4				0	0.823434	0.999639	-0.20515	-1.64938	14.6271	14.0351	14.4345	14.457	14.0741	14.3139	14.3541	14.3653
	0.0981957	-0.134473	ALK	Color2 [DarkGray]	1	4				1	0.0981957	0.999639	-0.134473	-0.268054	12.0971	12.2701	11.0304	11.6985	12.1921	11.9985	10.3858	11.9584
	0.222424	0.223893	ALKBH3	Color2 [DarkGray]	1	4				0	0.222424	0.999639	0.223893	0.554616	12.8538	12.1283	12.9102	12.8362	13.5869	13.1974	13.4015	12.0957
	0.152358	0.344478	ALKBH5	Color2 [DarkGray]	1	4				1	0.152358	0.999639	0.344478	0.398419	11.0649	13.5869	14.3487	13.7919	13.9865	14.2066	14.3667	14.7338
	0.146267	0.0299542	ALPL	Color2 [DarkGray]	1	4				0	0.146267	0.999639	0.0299542	0.384228	15.6782	15.7755	15.6165	15.7647	15.656	15.6754	15.8227	15.929
	0.97622	0.153302	ALS2	Color2 [DarkGray]	1	4				0	0.97622	0.999639	0.153302	1.90369	13.9585	14.1618	13.9037	14.3417	14.0847	14.1514	14.1037	14.0652
	0.352825	0.1274	ALYREF	Color2 [DarkGray]	1	4				0	0.352825	0.999639	0.1274	0.819575	17.5298	17.6809	17.7829	17.5396	17.8725	17.7825	17.705	17.1932
	0.522795	-1.08688	AMER2	Color2 [DarkGray]	1	4				1	0.522795	0.999639	-1.08688	-1.13401	14.7697	11.8248	14.909	15.6363	15.0512	15.6064	15.0106	16.5854
	0.0924029	-0.123167	AMFR	Color2 [DarkGray]	1	4				0	0.0924029	0.999639	-0.123167	-0.253499	13.2801	14.548	14.5193	12.7782	14.3494	14.3834	14.0878	14.0733
	0.139759	0.159193	AMIGO1	Color2 [DarkGray]	1	4				0	0.139759	0.999639	0.159193	0.368944	13.7481	14.1601	13.9742	13.5445	14.0576	13.7262	12.8867	12.5635
	0.0885886	0.0408812	AMOT	Color2 [DarkGray]	1	4				0	0.0885886	0.999639	0.0408812	0.243843	15.2542	15.3472	14.8029	14.6826	15.1321	14.9894	15.0045	14.9565
	0.585525	-0.890996	AMOTL1	Color2 [DarkGray]	1	4				1	0.585525	0.999639	-0.890996	-1.24456	13.503	10.7179	13.3763	12.262	13.4882	13.847	13.7915	13.0974
	0.136675	-0.088403	AMPD2	Color2 [DarkGray]	1	4				0	0.136675	0.999639	-0.088403	-0.361656	16.1243	15.8733	16.3128	16.8285	16.2182	16.4565	16.4142	16.7944
	0.258549	-0.0762074	AMPD3	Color2 [DarkGray]	1	4				0	0.258549	0.999639	-0.0762074	-0.630877	16.0278	15.8555	15.6905	16.0909	15.8741	16.0555	15.8283	16.1799
	0.42026	-0.314449	AMPH	Color2 [DarkGray]	1	4				0	0.42026	0.999639	-0.314449	-0.947507	19.332	19.4041	19.3861	19.6575	19.4602	19.7539	19.4358	20.7434
	0.539988	0.353842	AMT	Color2 [DarkGray]	1	4				0	0.539988	0.999639	0.353842	1.16454	16.9913	16.6969	16.1008	16.334	16.7907	16.3031	16.5934	15.6044
	0.61164	1.04973	AMZ2	Color2 [DarkGray]	1	4				3	0.61164	0.999639	1.04973	1.28997	11.6252	13.559	12.2077	14.6121	13.642	12.526	13.8847	15.1399
	0.591982	-0.182405	ANAPC1	Color2 [DarkGray]	1	4				0	0.591982	0.999639	-0.182405	-1.25582	14.2092	13.9944	14.2151	14.2492	14.2802	14.1728	14.0471	14.7033
	0.331818	0.199048	ANAPC11	Color2 [DarkGray]	1	4				0	0.331818	0.999639	0.199048	0.778639	12.5006	12.07	12.1252	12.3834	11.8087	11.7303	12.5001	11.6099
	0.0302299	0.0171349	ANAPC13	Color2 [DarkGray]	1	4				0	0.0302299	0.999639	0.0171349	0.0879737	13.3694	13.1293	12.8308	13.3481	12.892	13.2447	12.86	12.7159
	0.330856	-0.369352	ANAPC2	Color2 [DarkGray]	1	4				1	0.330856	0.999639	-0.369352	-0.77675	13.4297	13.4839	13.7862	12.9242	11.7935	13.3596	13.3823	12.4858
	0.128631	0.041528	ANAPC4	Color2 [DarkGray]	1	4				0	0.128631	0.999639	0.041528	0.342505	14.9681	15.0836	15.0269	14.8409	14.8491	14.5801	14.9813	15.0138
	0.0951323	0.0359039	ANAPC5	Color2 [DarkGray]	1	4				0	0.0951323	0.999639	0.0359039	0.260373	12.7957	12.6474	12.7925	13.229	12.6535	12.8226	12.8897	12.8652
	0.850069	-0.202939	ANAPC7	Color2 [DarkGray]	1	4				0	0.850069	0.999639	-0.202939	-1.69386	14.9039	14.584	14.44	14.3677	14.3083	14.5686	14.352	14.5114
	0.67964	0.12114	ANK1	Color2 [DarkGray]	1	4				0	0.67964	0.999639	0.12114	1.40684	16.6066	16.5494	16.5243	16.6679	16.6204	16.6528	16.7392	16.3086
	0.170207	-0.0434833	ANK2	Color2 [DarkGray]	1	4				0	0.170207	0.999639	-0.0434833	-0.439391	20.0205	20.0542	20.1743	20.2399	20.2538	20.193	20.1	20.434
	1.20204	-0.168059	ANK3	Color2 [DarkGray]	1	4				0	1.20204	0.999639	-0.168059	-2.28	18.2758	18.183	18.3585	18.3283	18.1771	18.4184	18.2708	18.5788
	0.511814	-0.618006	ANKDD1A	Color2 [DarkGray]	1	4				1	0.511814	0.999639	-0.618006	-1.11441	13.176	11.3756	13.6404	13.0566	13.9309	13.795	12.9871	13.2107
	0.928921	-0.217267	ANKFY1	Color2 [DarkGray]	1	4				0	0.928921	0.999639	-0.217267	-1.82512	16.4032	16.0328	16.2829	16.0909	16.1156	16.2147	16.4005	16.608
	0.565489	-0.2359	ANKH	Color2 [DarkGray]	1	4				0	0.565489	0.999639	-0.2359	-1.20949	12.3666	12.4042	12.3857	11.7786	12.4665	12.3286	12.3086	12.8207
	0.118424	0.0730429	ANKHD1	Color2 [DarkGray]	1	4				0	0.118424	0.999639	0.0730429	0.317898	14.5155	14.2627	13.9692	13.7093	14.1058	13.9378	14.2236	13.5866
	0.121897	-0.032568	ANKIB1	Color2 [DarkGray]	1	4				0	0.121897	0.999639	-0.032568	-0.326309	14.6529	14.3577	14.3422	14.4925	14.2877	14.5099	14.5866	14.3499
	0.517779	-0.612113	ANKLE2	Color2 [DarkGray]	1	4				1	0.517779	0.999639	-0.612113	-1.12507	12.7961	12.522	12.8489	10.7877	13.3892	12.7093	12.1978	12.9908
	0.0444429	-0.0117598	ANKMY2	Color2 [DarkGray]	1	4				0	0.0444429	0.999639	-0.0117598	-0.127476	16.4811	16.705	16.6021	16.3081	16.4637	16.4032	16.4425	16.4799
	0.0392569	0.0147302	ANKRD13A	Color2 [DarkGray]	1	4				0	0.0392569	0.999639	0.0147302	0.113189	14.4161	14.4953	14.4658	14.2967	14.1449	13.9831	14.2928	14.3057
	0.481906	-0.46147	ANKRD13D	Color2 [DarkGray]	1	4				0	0.481906	0.999639	-0.46147	-1.06061	13.5636	13.0538	14.5516	14.4755	14.3136	14.3329	13.7076	14.9481
	0.548191	-0.113818	ANKRD17	Color2 [DarkGray]	1	4				0	0.548191	0.999639	-0.113818	-1.17904	14.2465	14.3665	14.1643	14.0152	14.2319	14.4431	14.1648	14.3797
	0.353941	-0.160701	ANKRD27	Color2 [DarkGray]	1	4				1	0.353941	0.999639	-0.160701	-0.821735	12.3842	12.1354	11.9889	12.5802	12.0037	12.4053	12.135	12.7187
	0.454083	0.213825	ANKRD28	Color2 [DarkGray]	1	4				0	0.454083	0.999639	0.213825	1.00996	15.8175	16.014	15.504	15.4172	15.8865	15.6137	15.5411	15.0683
	0.0435384	0.105343	ANKRD29	Color2 [DarkGray]	1	4				0	0.0435384	0.999639	0.105343	0.124995	12.7851	13.88	15.5589	15.6684	15.4328	15.475	15.3161	16.0568
	0.247874	-0.0508921	ANKRD34A	Color2 [DarkGray]	1	4				0	0.247874	0.999639	-0.0508921	-0.608603	15.2967	15.2274	15.249	14.9964	15.1416	15.2412	15.2344	15.0164
	0.926892	0.505894	ANKRD34B	Color2 [DarkGray]	1	4				0	0.926892	0.999639	0.505894	1.82175	14.6365	14.7804	13.6676	15.0204	14.446	13.8617	14.4941	14.5515
	0.0873626	-0.050643	ANKRD44	Color2 [DarkGray]	1	4				0	0.0873626	0.999639	-0.050643	-0.240726	13.7248	13.6041	13.6476	14.0332	13.7794	14.4454	14.0509	13.8524
	0.361384	0.427282	ANKRD45	Color2 [DarkGray]	1	4				0	0.361384	0.999639	0.427282	0.836097	13.2343	13.2345	12.2432	12.3029	12.5683	12.2956	12.3514	10.9749
	1.45782	-1.269	HK2	Color2 [DarkGray]	1	4				0	1.45782	0.999639	-1.269	-2.71555	16.779	16.7738	18.2905	16.7944	16.8725	18.1191	16.6834	19.0115
	0.0778281	0.153456	ANKRD49	Color2 [DarkGray]	1	4				1	0.0778281	0.999639	0.153456	0.216282	13.1146	13.4423	12.7698	13.9375	13.027	11.5398	11.8846	14.2532
	0.0122477	-0.011986	ANKRD50	Color2 [DarkGray]	1	4				0	0.0122477	0.999639	-0.011986	-0.0363369	13.3403	12.9391	12.0613	12.3245	12.5606	13.0084	12.8309	12.2931
	0.325031	0.281859	ANKRD52	Color2 [DarkGray]	1	4				0	0.325031	0.999639	0.281859	0.76529	12.6436	13.2136	12.8685	13.1944	12.8052	11.7569	12.4705	13.2873
	0.105846	0.0523827	ANKRD63	Color2 [DarkGray]	1	4				0	0.105846	0.999639	0.0523827	0.287079	15.3663	15.7658	15.78	15.5002	15.7965	15.6656	16.033	16.0739
	0.947037	-0.143226	ANKS1A	Color2 [DarkGray]	1	4				0	0.947037	0.999639	-0.143226	-1.85522	14.5927	14.5205	14.5749	14.2136	14.4048	14.57	14.4396	14.4138
	0.385391	-0.128819	ANKS1B	Color2 [DarkGray]	1	4				0	0.385391	0.999639	-0.128819	-0.881974	18.5371	18.8044	18.6689	18.5721	18.5819	18.8336	18.7264	19.1605
	0.116755	-0.119111	ANLN	Color2 [DarkGray]	1	4				0	0.116755	0.999639	-0.119111	-0.31384	16.3155	15.9082	15.7742	14.9055	15.8782	16.0716	16.0391	15.0462
	0.449345	0.217765	ANO10	Color2 [DarkGray]	1	4				0	0.449345	0.999639	0.217765	1.00127	14.6987	14.1905	13.7978	14.2801	14.3161	14.0193	14.6356	14.0354
	0.0600576	-0.038434	ANO3	Color2 [DarkGray]	1	4				0	0.0600576	0.999639	-0.038434	-0.169667	14.9962	14.3572	14.4591	14.6134	14.6809	14.9325	15.2567	14.6741
	0.0460196	0.0141146	ANO4	Color2 [DarkGray]	1	4				0	0.0460196	0.999639	0.0141146	0.131792	12.1587	12.476	12.415	12.226	12.259	12.2683	12.4754	12.5379
	0.240396	-0.167969	ANO6	Color2 [DarkGray]	1	4				0	0.240396	0.999639	-0.167969	-0.592874	13.2484	13.1769	12.6089	12.641	12.4133	12.6364	13.0697	13.4791
	0.00780563	0.00694466	ANO8	Color2 [DarkGray]	1	4				0	0.00780563	0.999639	0.00694466	0.0232727	13.6109	13.8506	13.1038	13.5135	13.0916	13.8291	14.132	14.0162
	0.0574997	0.105834	ANP32B	Color2 [DarkGray]	1	4				0	0.0574997	0.999639	0.105834	0.162838	16.5573	18.0787	18.2439	18.9295	18.186	18.8613	18.3244	19.4328
	0.116145	-0.0693765	ANP32E	Color2 [DarkGray]	1	4				0	0.116145	0.999639	-0.0693765	-0.312357	16.847	17.2028	17.371	17.5328	17.1102	17.3914	17.3234	17.8372
	0.236236	0.553522	ANPEP	Color2 [DarkGray]	1	4				0	0.236236	0.999639	0.553522	0.584076	14.3786	14.0761	13.4095	11.8704	14.1233	13.1411	13.7764	10.703
	0.307684	0.0910585	ANTXR1	Color2 [DarkGray]	1	4				0	0.307684	0.999639	0.0910585	0.730876	12.9315	13.0762	12.5144	12.9155	12.8162	13.0265	12.9177	12.889
	0.164828	0.141597	ANXA1	Color2 [DarkGray]	1	4				0	0.164828	0.999639	0.141597	0.427136	14.5442	13.9405	13.8397	14.6665	14.4782	14.6803	14.0427	13.4972
	0.278427	0.0491486	ANXA11	Color2 [DarkGray]	1	4				0	0.278427	0.999639	0.0491486	0.671809	16.7439	16.77	16.6686	16.6574	16.9153	16.8659	16.7712	16.639
	0.164199	0.261052	ANXA2	Color2 [DarkGray]	1	4				0	0.164199	0.999639	0.261052	0.425698	13.6882	15.5517	14.7448	15.3515	15.766	15.346	13.9549	15.801
	0.463176	-0.307491	ANXA3	Color2 [DarkGray]	1	4				0	0.463176	0.999639	-0.307491	-1.02658	16.2637	15.4556	15.9573	15.3045	16.0515	15.3442	15.9437	16.4201
	0.756311	-0.179029	ANXA4	Color2 [DarkGray]	1	4				0	0.756311	0.999639	-0.179029	-1.53676	15.0823	14.802	15.0315	14.7036	14.6716	14.6804	14.5901	14.6891
	0.611667	0.258549	ANXA5	Color2 [DarkGray]	1	4				0	0.611667	0.999639	0.258549	1.29002	19.5295	20.1757	20.0671	20.1236	19.9769	19.454	20.0531	20.2446
	0.534563	0.103078	ANXA6	Color2 [DarkGray]	1	4				0	0.534563	0.999639	0.103078	1.15492	19.8104	19.7769	19.4992	19.7564	19.607	19.6904	19.9081	19.6361
	0.259179	-0.0767245	ANXA7	Color2 [DarkGray]	1	4				0	0.259179	0.999639	-0.0767245	-0.632185	18.3783	18.406	18.4892	18.45	18.3026	18.1918	18.3451	18.7512
	0.0941687	-0.0638485	AP1B1	Color2 [DarkGray]	1	4				0	0.0941687	0.999639	-0.0638485	-0.257949	18.6707	18.9686	19.0252	18.9204	19.356	19.0086	18.9438	19.7397
	0.722435	-0.165321	AP1G1	Color2 [DarkGray]	1	4				0	0.722435	0.999639	-0.165321	-1.47956	17.4173	17.0973	17.2584	17.4058	17.2169	17.4636	17.4115	17.6535
	0.0267989	0.013598	AP1M1	Color2 [DarkGray]	1	4				0	0.0267989	0.999639	0.013598	0.0782696	17.5707	17.7598	18.1825	18.2511	17.7825	18.048	17.9694	17.907
	0.30435	0.261449	AP1S1	Color2 [DarkGray]	1	4				0	0.30435	0.999639	0.261449	0.724211	16.6188	16.6197	15.4807	16.9202	15.9712	16.5348	16.8766	16.7075
	0.0924439	-0.0483489	AP1S2	Color2 [DarkGray]	1	4				0	0.0924439	0.999639	-0.0483489	-0.253602	16.315	15.8671	16.2343	16.6354	16.1708	16.4551	16.5916	16.4538
	0.286641	-0.176509	AP2A1	Color2 [DarkGray]	1	4				0	0.286641	0.999639	-0.176509	-0.68853	19.7372	19.9423	20.1152	20.1199	20.197	20.2655	20.0911	20.9384
	0.147398	-0.0442128	AP2A2	Color2 [DarkGray]	1	4				0	0.147398	0.999639	-0.0442128	-0.386872	18.9351	18.8931	19.0435	18.9999	19.134	18.9443	19.0863	19.3673
	0.418198	-0.174413	AP2B1	Color2 [DarkGray]	1	4				0	0.418198	0.999639	-0.174413	-0.943666	21.8377	21.9303	22.1032	22.1144	22.0767	22.0408	21.7976	22.635
	0.426319	-0.145765	AP2M1	Color2 [DarkGray]	1	4				0	0.426319	0.999639	-0.145765	-0.958772	20.8236	20.8013	21.0396	20.8899	21.0133	20.9059	20.9567	21.4752
	0.114951	0.072125	AP2S1	Color2 [DarkGray]	1	4				0	0.114951	0.999639	0.072125	0.309445	20.2038	21.0147	20.8462	20.6606	21.0147	20.7315	20.533	21.1529
	0.0663672	-0.0125678	AP3B1	Color2 [DarkGray]	1	4				0	0.0663672	0.999639	-0.0125678	-0.186382	14.3213	14.2929	14.3108	14.3373	14.5016	14.411	14.3884	14.5274
	0.52909	-0.168029	AP3B2	Color2 [DarkGray]	1	4				0	0.52909	0.999639	-0.168029	-1.14521	19.2544	18.5721	18.9042	18.823	18.941	18.8869	19.1365	19.0992
	0.15364	-0.0403218	AP3D1	Color2 [DarkGray]	1	4				0	0.15364	0.999639	-0.0403218	-0.401392	18.1039	18.1575	18.1838	18.2196	18.2917	18.1499	18.1203	18.5128
	0.0462487	-0.0393045	AP3M1	Color2 [DarkGray]	1	4				0	0.0462487	0.999639	-0.0393045	-0.132418	14.2558	14.0482	13.9773	13.0862	14.0365	13.4307	13.9426	13.6067
	0.298262	-0.139834	AP3M2	Color2 [DarkGray]	1	4				0	0.298262	0.999639	-0.139834	-0.711999	16.2941	16.4651	16.2492	16.3993	16.4136	16.5253	16.3262	17.0948
	0.0631317	-0.0313683	AP3S1	Color2 [DarkGray]	1	4				0	0.0631317	0.999639	-0.0313683	-0.177834	16.088	16.4632	16.2754	16.2532	16.3806	16.2209	16.2019	16.84
	0.353213	0.13254	AP4E1	Color2 [DarkGray]	1	4				0	0.353213	0.999639	0.13254	0.820327	14.0262	14.291	13.9594	13.9589	13.686	13.6193	14.168	13.9688
	0.116244	-0.0575907	AP4M1	Color2 [DarkGray]	1	4				0	0.116244	0.999639	-0.0575907	-0.312597	12.042	12.5724	12.2182	11.8652	11.967	12.4066	12.364	12.3322
	0.772602	0.441514	AP4S1	Color2 [DarkGray]	1	4				0	0.772602	0.999639	0.441514	1.56418	11.4602	12.0524	11.7654	12.7306	12.1215	11.7981	12.4484	12.5629
	0.522482	0.36199	APBA1	Color2 [DarkGray]	1	4				0	0.522482	0.999639	0.36199	1.13345	17.7887	17.9245	17.2381	16.9697	17.8244	17.1734	17.5597	16.6302
	0.694207	-0.153251	APBA2	Color2 [DarkGray]	1	4				0	0.694207	0.999639	-0.153251	-1.43166	17.5974	17.4373	17.4106	17.0531	17.2754	17.4189	17.2937	17.2456
	0.0438064	-0.0143824	APBB1	Color2 [DarkGray]	1	4				0	0.0438064	0.999639	-0.0143824	-0.125731	17.3329	17.2095	17.013	17.4436	17.1451	17.3072	17.2586	17.4611
	1.23812	0.576864	APBB3	Color2 [DarkGray]	1	4				1	1.23812	0.999639	0.576864	2.34064	11.5555	12.4441	12.3588	12.686	12.7434	12.5707	12.7187	11.7999
	1.47916	-1.03912	CD99L2	Color2 [DarkGray]	1	4				2	1.47916	0.999639	-1.03912	-2.75261	14.0209	11.9838	13.4437	13.0923	13.1362	13.3191	11.8714	13.4565
	0.0668715	0.062959	APC2	Color2 [DarkGray]	1	4				0	0.0668715	0.999639	0.062959	0.18771	12.6968	13.4613	13.503	13.1757	13.7888	13.4901	12.5129	12.9969
	0.492362	0.316984	APEH	Color2 [DarkGray]	1	4				0	0.492362	0.999639	0.316984	1.07949	14.5238	15.5954	15.0901	14.64	15.108	15.0576	14.8357	14.2396
	0.106911	-0.0817447	APEX1	Color2 [DarkGray]	1	4				0	0.106911	0.999639	-0.0817447	-0.289711	16.7719	16.539	16.3173	16.4924	16.4297	16.0553	16.6758	17.3194
	0.00768297	0.00277567	API5	Color2 [DarkGray]	1	4				0	0.00768297	0.999639	0.00277567	0.0229101	17.3282	17.4811	17.3601	17.401	17.4191	17.2086	17.3617	17.755
	0.246497	0.0725713	APIP	Color2 [DarkGray]	1	4				0	0.246497	0.999639	0.0725713	0.605715	13.7804	14.1678	14.2914	14.257	14.1858	14.1462	14.0105	14.1129
	0.35593	0.206959	APLP1	Color2 [DarkGray]	1	4				0	0.35593	0.999639	0.206959	0.825579	16.0044	16.1321	15.8233	15.421	15.8812	15.7729	16.1516	15.1574
	0.932969	-0.246138	APLP2	Color2 [DarkGray]	1	4				0	0.932969	0.999639	-0.246138	-1.83185	16.8023	16.1207	16.512	16.5115	16.5011	16.6436	16.6516	16.8115
	0.0380699	-0.0699849	APMAP	Color2 [DarkGray]	1	4				0	0.0380699	0.999639	-0.0699849	-0.109899	15.4918	15.4145	16.6231	17.0709	16.6219	17.0054	17.4305	17.6974
	0.186412	0.410923	APOD	Color2 [DarkGray]	1	4				1	0.186412	0.999639	0.410923	0.475852	14.7153	14.3832	11.236	13.6744	13.2451	14.4013	14.6985	14.0049
	0.164996	0.410194	APOE	Color2 [DarkGray]	1	4				0	0.164996	0.999639	0.410194	0.427521	16.1125	17.1167	18.3697	19.6286	18.2058	18.8663	19.5906	19.5525
	0.826759	-0.239357	APOO	Color2 [DarkGray]	1	4				0	0.826759	0.999639	-0.239357	-1.65494	17.0444	16.9081	17.2745	16.5227	17.1758	17.0549	16.8931	17.0833
	0.233801	-0.168174	APP	Color2 [DarkGray]	1	4				0	0.233801	0.999639	-0.168174	-0.578911	17.57	17.733	18.2463	18.384	17.9662	18.4558	18.2646	18.7484
	0.0464771	0.0575409	APPBP2	Color2 [DarkGray]	1	4				1	0.0464771	0.999639	0.0575409	0.133042	11.5773	12.1733	11.2187	10.2581	11.6554	11.6328	11.7579	11.1858
	0.21154	0.0551515	APPL1	Color2 [DarkGray]	1	4				0	0.21154	0.999639	0.0551515	0.531121	18.0633	18.0823	17.8729	17.7987	17.9442	17.9895	17.9936	17.6725
	0.996805	-0.0920057	APPL2	Color2 [DarkGray]	1	4				0	0.996805	0.999639	-0.0920057	-1.93787	15.2026	15.207	15.3568	15.2471	15.2293	15.4094	15.2795	15.362
	0.1611	-0.131707	APRT	Color2 [DarkGray]	1	4				0	0.1611	0.999639	-0.131707	-0.418596	15.1551	16.0927	16.1267	16.0734	15.4902	16.3912	15.7177	16.2278
	0.674627	-0.130876	AQR	Color2 [DarkGray]	1	4				0	0.674627	0.999639	-0.130876	-1.39828	13.6141	13.6082	13.4001	13.5336	13.359	13.7029	13.3361	13.6432
	0.328202	0.314328	ARAF	Color2 [DarkGray]	1	4				0	0.328202	0.999639	0.314328	0.771536	13.5664	14.4757	14.5636	15.2868	14.9551	14.3812	14.2083	15.1573
	0.310467	-0.152778	ARAP1	Color2 [DarkGray]	1	4				0	0.310467	0.999639	-0.152778	-0.736426	12.5331	12.8231	13.0427	12.4053	12.202	12.6679	12.4651	12.2629
	0.0761008	-0.0599959	ARAP2	Color2 [DarkGray]	1	4				0	0.0761008	0.999639	-0.0599959	-0.211812	14.8166	14.599	14.8508	14.1531	14.3294	14.6132	14.7382	13.7791
	0.118944	-0.144888	ARC	Color2 [DarkGray]	1	4				0	0.118944	0.999639	-0.144888	-0.31916	13.8033	13.9691	15.0979	15.1653	15.0168	15.2716	14.8259	15.384
	0.0455443	-0.0135617	ARCN1	Color2 [DarkGray]	1	4				0	0.0455443	0.999639	-0.0135617	-0.130493	16.972	16.8893	16.7008	16.7244	16.6189	16.5831	16.8248	16.8557
	0.465088	1.0438	ARF1	Color2 [DarkGray]	1	4				0	0.465088	0.999639	1.0438	1.03007	16.8066	16.9241	16.0642	14.646	16.8535	14.528	16.0608	12.9105
	0.23347	0.47977	ARF3	Color2 [DarkGray]	1	4				0	0.23347	0.999639	0.47977	0.578207	13.585	16.2443	15.631	15.9824	16.6295	15.508	15.1135	17.3265
	0.150214	0.509413	ARF4	Color2 [DarkGray]	1	4				1	0.150214	0.999639	0.509413	0.393436	12.3509	16.5312	17.0182	16.3523	17.6444	17.4166	15.3958	17.1004
	0.675787	-0.228973	ARF5	Color2 [DarkGray]	1	4				0	0.675787	0.999639	-0.228973	-1.40026	19.8932	19.527	19.7885	19.4551	19.863	19.8111	19.971	20.2391
	0.116454	-0.135126	ARF6	Color2 [DarkGray]	1	4				0	0.116454	0.999639	-0.135126	-0.313109	16.0515	16.6055	16.3052	17.1563	16.5436	16.9562	16.26	17.7931
	1.07287	-0.330671	ARFGAP1	Color2 [DarkGray]	1	4				0	1.07287	0.999639	-0.330671	-2.06429	17.8888	17.2574	18.0495	17.5684	18.0035	18.0117	17.6602	17.8622
	0.357793	-0.121192	ARFGAP2	Color2 [DarkGray]	1	4				0	0.357793	0.999639	-0.121192	-0.829176	14.9729	14.8613	15.26	15.2045	15.2328	15.4867	15.2929	15.3565
	0.291563	-0.0899742	ARFGEF1	Color2 [DarkGray]	1	4				0	0.291563	0.999639	-0.0899742	-0.698495	15.3689	15.3333	15.3697	15.5395	15.1299	15.2697	15.3613	15.7157
	0.559942	-0.147616	ARFGEF2	Color2 [DarkGray]	1	4				0	0.559942	0.999639	-0.147616	-1.19974	16.333	16.2205	16.4825	16.5213	16.3558	16.5658	16.5068	16.8136
	0.543352	-0.0847154	ARFGEF3	Color2 [DarkGray]	1	4				0	0.543352	0.999639	-0.0847154	-1.17049	16.105	16.1082	16.1012	16.2192	16.0279	16.1589	15.9147	16.2438
	0.207995	0.0606048	ARFIP1	Color2 [DarkGray]	1	4				0	0.207995	0.999639	0.0606048	0.523411	14.5406	14.5574	14.3808	14.5329	14.2956	14.439	14.3217	14.1048
	0.777569	-0.231572	ARFIP2	Color2 [DarkGray]	1	4				0	0.777569	0.999639	-0.231572	-1.57252	17.3451	17.4298	17.3381	17.0567	17.4503	17.4745	16.9753	17.6805
	0.217228	0.332089	ARFRP1	Color2 [DarkGray]	1	4				1	0.217228	0.999639	0.332089	0.54343	11.332	13.0458	13.0946	13.3519	13.3741	13.2379	13.4609	14.2399
	0.31669	-0.112172	ARGLU1	Color2 [DarkGray]	1	4				0	0.31669	0.999639	-0.112172	-0.748795	17.3612	16.9691	17.0892	17.5498	17.1777	17.467	17.0683	17.2961
	0.442559	-0.140026	ARHGAP1	Color2 [DarkGray]	1	4				0	0.442559	0.999639	-0.140026	-0.988798	18.5392	18.5396	18.4672	18.5153	18.4817	18.3899	18.2495	18.9499
	0.260812	-0.195323	ARHGAP10	Color2 [DarkGray]	1	4				0	0.260812	0.999639	-0.195323	-0.635572	13.3658	13.7714	14.0749	12.9617	13.8623	13.1899	13.185	13.931
	0.350088	0.129567	ARHGAP12	Color2 [DarkGray]	1	4				0	0.350088	0.999639	0.129567	0.814274	14.6958	14.4707	14.2798	14.2402	14.4487	14.2329	14.582	14.0148
	0.0722257	-0.0331087	ARHGAP17	Color2 [DarkGray]	1	4				0	0.0722257	0.999639	-0.0331087	-0.201738	14.1548	14.3429	14.4268	13.7668	14.3174	14.1832	14.1631	13.9577
	0.318672	-0.286622	ARHGAP20	Color2 [DarkGray]	1	4				0	0.318672	0.999639	-0.286622	-0.752723	14.1662	12.7986	14.2885	13.97	13.8093	14.1267	14.4656	13.6086
	0.328655	-0.0347028	ARHGAP21	Color2 [DarkGray]	1	4				0	0.328655	0.999639	-0.0347028	-0.772426	17.0824	17.1862	17.1786	17.0419	17.1651	17.2043	17.1554	17.2221
	0.150897	-0.102067	ARHGAP22	Color2 [DarkGray]	1	4				0	0.150897	0.999639	-0.102067	-0.395026	13.3369	12.546	12.5892	12.4418	12.7083	12.7876	12.748	12.1386
	0.0707407	-0.0240753	ARHGAP23	Color2 [DarkGray]	1	4				0	0.0707407	0.999639	-0.0240753	-0.19786	16.2048	16.0037	15.7715	15.824	15.808	15.7638	15.7686	15.7604
	0.0869521	-0.0584795	ARHGAP25	Color2 [DarkGray]	1	4				0	0.0869521	0.999639	-0.0584795	-0.239682	14.6022	14.6686	14.8323	14.6963	15.2026	14.7268	14.9013	15.5414
	0.0056958	-0.00227737	ARHGAP26	Color2 [DarkGray]	1	4				0	0.0056958	0.999639	-0.00227737	-0.0170225	15.057	15.4582	15.2652	15.3836	15.1268	15.2143	15.0701	15.5113
	0.960754	0.514838	ARHGAP27	Color2 [DarkGray]	1	4				0	0.960754	0.999639	0.514838	1.878	13.8428	14.094	13.0639	13.5268	13.5122	13.0186	13.5922	12.7406
	0.18894	-0.497803	ARHGAP31	Color2 [DarkGray]	1	4				1	0.18894	0.999639	-0.497803	-0.481481	13.9658	15.715	13.828	15.3838	13.87	15.4455	11.5869	15.3076
	0.482848	-0.0954628	ARHGAP32	Color2 [DarkGray]	1	4				0	0.482848	0.999639	-0.0954628	-1.06232	16.6552	16.6817	16.7032	16.5672	16.7751	16.6366	16.5304	16.9413
	1.79104	-0.848114	SLC5A7	Color2 [DarkGray]	1	4				0	1.79104	0.999639	-0.848114	-3.31127	11.5464	10.92	11.8839	11.1186	10.6941	12.3895	11.5788	11.8842
	0.689683	-0.118843	ARHGAP35	Color2 [DarkGray]	1	4				0	0.689683	0.999639	-0.118843	-1.42396	17.2416	17.1429	17.2902	17.37	17.1235	17.3338	17.271	17.517
	0.619365	-0.16696	ARHGAP39	Color2 [DarkGray]	1	4				0	0.619365	0.999639	-0.16696	-1.30334	15.6731	15.2315	15.4184	15.6468	15.5124	15.678	15.5703	15.8593
	0.525964	-0.305342	ARHGAP42	Color2 [DarkGray]	1	4				2	0.525964	0.999639	-0.305342	-1.13965	12.4324	11.754	11.7832	11.6048	11.8785	11.3779	11.1919	12.0571
	0.530488	-0.124122	ARHGAP44	Color2 [DarkGray]	1	4				0	0.530488	0.999639	-0.124122	-1.14769	17.8836	17.8783	18.0398	17.7986	18.1194	17.9396	17.809	18.2388
	0.0442112	0.0111039	ARHGAP5	Color2 [DarkGray]	1	4				0	0.0442112	0.999639	0.0111039	0.126841	16.2385	16.2933	16.1011	16.1143	15.9424	16.0043	16.0964	16.058
	0.675115	0.412271	ARHGAP6	Color2 [DarkGray]	1	4				0	0.675115	0.999639	0.412271	1.39912	14.0288	14.4071	14.1893	14.6132	13.9332	13.8968	13.9249	13.1145
	0.417797	0.0877686	ARHGDIA	Color2 [DarkGray]	1	4				0	0.417797	0.999639	0.0877686	0.942919	19.5689	19.5267	19.1904	19.3931	19.3266	19.2548	19.4173	19.2986
	0.55866	0.233884	ARHGEF1	Color2 [DarkGray]	1	4				0	0.55866	0.999639	0.233884	1.19749	14.8646	15.5884	14.8162	14.8752	14.9029	15.0362	15.4186	15.1327
	0.331592	-0.229322	ARHGEF10	Color2 [DarkGray]	1	4				0	0.331592	0.999639	-0.229322	-0.778195	13.9833	13.0737	13.528	13.0006	13.378	13.3539	13.1174	12.6219
	0.150836	0.0877583	ARHGEF10L	Color2 [DarkGray]	1	4				0	0.150836	0.999639	0.0877583	0.394882	13.4016	13.2862	13.0581	12.7789	12.8602	12.6764	13.1471	12.5852
	0.0490879	-0.0220387	ARHGEF11	Color2 [DarkGray]	1	4				0	0.0490879	0.999639	-0.0220387	-0.140154	15.6214	15.7309	15.1819	15.1906	15.4912	15.4159	15.3735	15.655
	0.603868	-0.126601	ARHGEF12	Color2 [DarkGray]	1	4				0	0.603868	0.999639	-0.126601	-1.27649	16.095	16.0738	16.0808	16.1303	15.9979	16.0252	15.8943	16.4017
	0.242451	0.0639677	ARHGEF17	Color2 [DarkGray]	1	4				0	0.242451	0.999639	0.0639677	0.597207	14.4875	14.9615	14.6702	14.7569	14.6401	14.7984	14.711	14.8575
	0.539482	-0.516588	ARHGEF18	Color2 [DarkGray]	1	4				1	0.539482	0.999639	-0.516588	-1.16364	12.5158	12.3747	12.5519	12.4528	10.7338	11.865	12.062	12.7569
	0.443976	-0.364405	ARHGEF2	Color2 [DarkGray]	1	4				0	0.443976	0.999639	-0.364405	-0.991406	15.9567	16.2818	16.3178	16.2902	16.5471	16.8049	16.1061	17.6034
	0.433116	-0.210853	ARHGEF25	Color2 [DarkGray]	1	4				0	0.433116	0.999639	-0.210853	-0.971368	11.0847	11.0928	11.233	10.6989	10.579	10.5496	11.0159	11.3628
	1.2448	-0.354199	ARHGEF26	Color2 [DarkGray]	1	4				0	1.2448	0.999639	-0.354199	-2.35188	14.0565	13.8331	14.4169	14.1236	14.2566	14.4516	13.8197	14.5249
	0.892459	0.442761	ARHGEF4	Color2 [DarkGray]	1	4				0	0.892459	0.999639	0.442761	1.76449	13.8628	14.5663	13.9687	14.42	14.3089	14.6574	14.4447	13.4799
	0.454042	0.2669	ARHGEF40	Color2 [DarkGray]	1	4				1	0.454042	0.999639	0.2669	1.00989	12.0422	12.0908	10.9815	11.8597	12.1174	12.0113	11.719	11.6842
	0.127924	-0.0478866	ARHGEF6	Color2 [DarkGray]	1	4				0	0.127924	0.999639	-0.0478866	-0.340812	14.7743	14.1709	14.4538	14.5837	14.5596	14.4931	14.7353	14.5198
	0.0941938	-0.0290823	ARHGEF7	Color2 [DarkGray]	1	4				0	0.0941938	0.999639	-0.0290823	-0.258013	18.0158	18.0256	17.6273	17.6626	17.8252	17.9167	17.8602	17.9303
	0.571682	-0.130896	ARHGEF9	Color2 [DarkGray]	1	4				0	0.571682	0.999639	-0.130896	-1.22035	16.2198	16.1746	16.0825	15.7853	15.9594	15.9093	15.8386	16.0699
	0.493047	-0.174124	ARID1A	Color2 [DarkGray]	1	4				0	0.493047	0.999639	-0.174124	-1.08073	16.0588	15.5974	15.6421	15.3306	15.9375	15.7025	15.5034	15.6621
	0.35324	0.190815	ARID1B	Color2 [DarkGray]	1	4				0	0.35324	0.999639	0.190815	0.820378	15.9592	16.6035	16.7179	16.2015	16.0823	16.1789	16.6556	15.9237
	0.54867	0.36612	ARID4A	Color2 [DarkGray]	1	4				0	0.54867	0.999639	0.36612	1.17988	12.7789	12.6735	11.7302	12.4035	13.035	12.7225	13.2384	12.6542
	0.0337603	0.0135341	ARIH1	Color2 [DarkGray]	1	4				0	0.0337603	0.999639	0.0135341	0.097889	16.5919	16.4503	16.0711	16.1719	16.2536	16.2439	16.168	16.0827
	0.222318	-0.061976	ARIH2	Color2 [DarkGray]	1	4				0	0.222318	0.999639	-0.061976	-0.554388	15.1869	15.1209	15.0017	15.3152	15.1211	15.2672	15.1418	15.4912
	1.24079	-0.111819	ARL1	Color2 [DarkGray]	1	4				0	1.24079	0.999639	-0.111819	-2.34514	16.9158	16.7447	16.8883	16.6871	16.8174	16.741	16.7184	16.8698
	0.896291	0.332417	ARL14EP	Color2 [DarkGray]	1	4				0	0.896291	0.999639	0.332417	1.77086	13.9378	14.1834	13.9499	14.0908	13.7235	13.6213	14.1338	13.2929
	0.246352	0.172282	ARL15	Color2 [DarkGray]	1	4				0	0.246352	0.999639	0.172282	0.60541	15.2957	15.9419	15.6132	16.0341	15.2293	15.3085	15.9185	16.2173
	0.0116241	0.0145118	ARL2	Color2 [DarkGray]	1	4				0	0.0116241	0.999639	0.0145118	0.0345104	12.8565	13.9536	14.049	14.161	14.1531	14.2457	13.7361	14.7945
	0.258708	0.134736	ARL3	Color2 [DarkGray]	1	4				0	0.258708	0.999639	0.134736	0.631207	18.7156	19.5706	19.3311	19.4557	19.4287	19.6512	19.2595	19.4778
	0.292513	0.35174	ARL4C	Color2 [DarkGray]	1	4				0	0.292513	0.999639	0.35174	0.700415	11.7992	12.1614	12.6979	13.5629	13.5858	12.5128	12.649	13.5421
	0.411573	-0.248159	ARL5A	Color2 [DarkGray]	1	4				0	0.411573	0.999639	-0.248159	-0.931297	15.0302	13.9271	14.6874	14.9714	14.9065	14.8963	14.9092	15.093
	0.0440813	-0.0197933	ARL6	Color2 [DarkGray]	1	4				0	0.0440813	0.999639	-0.0197933	-0.126485	15.3332	15.4331	15.1572	14.8382	15.4829	15.3836	15.2295	15.1888
	0.210023	0.161342	ARL6IP1	Color2 [DarkGray]	1	4				0	0.210023	0.999639	0.161342	0.527824	16.2679	16.5139	16.1858	17.0028	16.5138	16.5706	17.0109	17.3716
	0.0160237	-0.0177677	ARL8A	Color2 [DarkGray]	1	4				0	0.0160237	0.999639	-0.0177677	-0.047343	14.9241	15.7334	15.6596	15.8019	15.6689	15.7246	15.778	16.7449
	0.590678	-0.130095	ARL8B	Color2 [DarkGray]	1	4				0	0.590678	0.999639	-0.130095	-1.25355	19.2527	18.8068	18.9574	18.818	18.8978	18.7713	18.9337	18.9953
	0.459823	0.197126	ARMC1	Color2 [DarkGray]	1	4				0	0.459823	0.999639	0.197126	1.02046	16.7674	17.5705	17.49	17.5378	17.5331	17.6293	17.4637	17.4299
	0.709956	0.440678	ARMC6	Color2 [DarkGray]	1	4				0	0.709956	0.999639	0.440678	1.45841	13.6411	14.5068	14.7329	14.3458	14.0989	14.0265	14.7962	13.5846
	0.132557	-0.0577211	ARMC8	Color2 [DarkGray]	1	4				0	0.132557	0.999639	-0.0577211	-0.351878	16.6577	16.8283	16.5563	16.1339	16.744	16.6152	16.3967	16.5046
	0.239358	-0.191455	ARMC9	Color2 [DarkGray]	1	4				0	0.239358	0.999639	-0.191455	-0.590681	12.0633	12.6011	12.5088	11.4345	12.6159	12.7046	11.9636	12.1042
	0.734288	0.333321	ARMCX2	Color2 [DarkGray]	1	4				0	0.734288	0.999639	0.333321	1.49961	12.5863	12.9203	13.3247	13.3579	13.3717	12.6732	12.8756	12.608
	0.397742	-0.130662	ARMCX3	Color2 [DarkGray]	1	4				0	0.397742	0.999639	-0.130662	-0.905329	15.1632	14.9101	15.0658	14.5076	14.9795	14.9272	15.0057	14.7693
	0.662063	-0.0639102	ARMH3	Color2 [DarkGray]	1	4				0	0.662063	0.999639	-0.0639102	-1.3768	14.3157	14.1495	14.1883	14.222	14.2554	14.211	14.1889	14.3564
	0.8844	-0.268521	ARMT1	Color2 [DarkGray]	1	4				0	0.8844	0.999639	-0.268521	-1.75107	16.2999	16.1096	15.8522	15.7376	15.8463	15.987	15.7646	16.3932
	0.595624	-0.183858	ARNT2	Color2 [DarkGray]	1	4				0	0.595624	0.999639	-0.183858	-1.26216	13.4861	13.4022	13.3783	13.5957	13.0864	13.7005	13.5227	13.7777
	0.166399	-0.144707	ARPC1A	Color2 [DarkGray]	1	4				0	0.166399	0.999639	-0.144707	-0.430724	17.826	17.8437	18.1718	18.6147	18.4882	18.5474	18.1957	19.1759
	0.0664113	-0.0946383	ARPC1B	Color2 [DarkGray]	1	4				0	0.0664113	0.999639	-0.0946383	-0.186498	13.292	14.0886	14.4401	13.9533	15.0349	14.1835	13.8253	15.365
	0.212847	-0.0776248	ARPC2	Color2 [DarkGray]	1	4				0	0.212847	0.999639	-0.0776248	-0.533955	20.247	20.6444	20.3363	20.2183	20.2418	20.4359	20.3451	20.7408
	0.269281	-0.0657721	ARPC3	Color2 [DarkGray]	1	4				0	0.269281	0.999639	-0.0657721	-0.653061	19.781	19.7367	19.6574	19.6897	19.8054	19.6241	19.5876	20.0201
	0.0554163	0.0284796	ARPC5	Color2 [DarkGray]	1	4				0	0.0554163	0.999639	0.0284796	0.157252	19.2347	19.49	19.5578	19.6784	19.6438	20.0491	19.8181	19.6748
	0.248253	-0.0463858	ARPC5L	Color2 [DarkGray]	1	4				0	0.248253	0.999639	-0.0463858	-0.609397	19.9539	19.8382	19.7176	19.8511	19.6569	19.8501	19.9128	19.9229
	0.254698	-0.864469	ARPP21	Color2 [DarkGray]	1	4				0	0.254698	0.999639	-0.864469	-0.622865	16.0411	14.337	18.3955	19.1263	17.717	19.4436	18.9418	19.6999
	0.244034	-0.0557675	ARRB1	Color2 [DarkGray]	1	4				0	0.244034	0.999639	-0.0557675	-0.600539	18.1128	17.9822	18.0772	18.2045	18.2767	18.3194	18.1643	18.3414
	0.0154096	-0.00764155	ARRB2	Color2 [DarkGray]	1	4				0	0.0154096	0.999639	-0.00764155	-0.0455589	14.4977	14.3478	14.3584	14.4634	13.8695	14.2446	14.5289	14.1395
	0.13621	-0.28696	ARSB	Color2 [DarkGray]	1	4				0	0.13621	0.999639	-0.28696	-0.360555	13.9664	12.9101	14.3317	15.3383	14.0574	14.4115	15.5096	16.2537
	0.498732	-0.179623	ARVCF	Color2 [DarkGray]	1	4				0	0.498732	0.999639	-0.179623	-1.09096	16.5134	16.0028	15.9832	15.9468	15.6987	16.0952	16.2238	15.9988
	0.819344	0.257756	AS3MT	Color2 [DarkGray]	1	4				0	0.819344	0.999639	0.257756	1.64254	15.8526	16.192	16.1294	16.525	16.5988	16.303	16.0769	16.0767
	0.113232	0.129474	ASAH1	Color2 [DarkGray]	1	4				0	0.113232	0.999639	0.129474	0.305245	15.3853	16.2888	16.297	15.6585	15.9433	16.3293	15.4042	14.7653
	0.755759	-0.14191	ASAP1	Color2 [DarkGray]	1	4				0	0.755759	0.999639	-0.14191	-1.53583	17.8066	17.6171	17.6265	17.3528	17.6482	17.7166	17.4781	17.5141
	0.265861	-0.0831051	ASAP2	Color2 [DarkGray]	1	4				0	0.265861	0.999639	-0.0831051	-0.646014	17.314	17.0025	17.0491	16.7377	17.1861	17.1076	17.1613	16.9493
	0.140661	-0.195737	ASB13	Color2 [DarkGray]	1	4				0	0.140661	0.999639	-0.195737	-0.371071	12.7906	12.1826	12.96	11.1525	12.6118	12.3942	12.5975	11.1824
	0.29903	-0.162911	ASCC2	Color2 [DarkGray]	1	4				1	0.29903	0.999639	-0.162911	-0.713543	11.9992	11.711	12.436	12.1654	11.5602	11.6575	12.1869	12.1825
	0.295497	0.0635302	ASCC3	Color2 [DarkGray]	1	4				0	0.295497	0.999639	0.0635302	0.706433	12.4259	12.4511	12.6542	12.6568	12.5248	12.5876	12.5984	12.3094
	0.702164	-0.400144	ASH2L	Color2 [DarkGray]	1	4				0	0.702164	0.999639	-0.400144	-1.44518	13.7872	13.6696	14.4758	14.1107	14.2884	14.1687	13.3776	14.6152
	0.245302	-0.155724	ASIC1	Color2 [DarkGray]	1	4				0	0.245302	0.999639	-0.155724	-0.603206	16.1453	16.5081	16.2901	16.5023	16.4733	16.6481	16.2466	17.2696
	0.254849	-0.247128	ASIC2	Color2 [DarkGray]	1	4				0	0.254849	0.999639	-0.247128	-0.62318	14.1745	13.893	13.9241	14.6476	14.2824	14.6087	14.4658	15.5699
	0.674377	-0.162561	ASL	Color2 [DarkGray]	1	4				0	0.674377	0.999639	-0.162561	-1.39786	16.3304	16.2481	16.4877	16.4643	16.1614	16.4913	16.5081	16.7227
	0.233857	0.105477	ASNS	Color2 [DarkGray]	1	4				0	0.233857	0.999639	0.105477	0.579028	16.3233	16.5392	16.5294	17.0401	16.6418	16.5699	16.6323	17.0089
	0.868278	0.342655	ASPA	Color2 [DarkGray]	1	4				0	0.868278	0.999639	0.342655	1.72422	17.5652	18.0402	17.8482	17.4708	18.0394	17.6197	18.029	17.1758
	0.527235	-0.178891	ASPH	Color2 [DarkGray]	1	4				0	0.527235	0.999639	-0.178891	-1.14191	15.793	15.8773	15.9069	15.3117	15.6304	15.4601	15.4647	15.8397
	0.311507	-0.203608	ASPHD2	Color2 [DarkGray]	1	4				0	0.311507	0.999639	-0.203608	-0.738496	15.7088	15.7384	15.954	16.2309	15.762	16.2523	16.1962	16.8268
	0.185186	0.133238	ASPSCR1	Color2 [DarkGray]	1	4				0	0.185186	0.999639	0.133238	0.473117	18.22	18.1819	18.2262	17.8497	18.1155	17.9864	17.9059	17.0876
	0.390195	-0.131024	ASS1	Color2 [DarkGray]	1	4				0	0.390195	0.999639	-0.131024	-0.891079	19.3973	19.1052	19.0983	19.5013	18.9574	19.4655	19.3197	19.4465
	0.677671	-0.172168	ASTN1	Color2 [DarkGray]	1	4				0	0.677671	0.999639	-0.172168	-1.40348	17.6074	17.4864	17.7252	17.378	17.8122	17.7021	17.6429	17.9734
	0.354222	-0.0539196	ASTN2	Color2 [DarkGray]	1	4				0	0.354222	0.999639	-0.0539196	-0.822278	15.4974	15.428	15.3474	15.2531	15.2416	15.3026	15.4145	15.4055
	0.356172	-0.138365	ATAD1	Color2 [DarkGray]	1	4				0	0.356172	0.999639	-0.138365	-0.826048	16.819	16.7092	16.8609	17.1685	16.7469	16.9172	16.7976	17.3785
	0.202469	-0.205535	ATAD3A	Color2 [DarkGray]	1	4				0	0.202469	0.999639	-0.205535	-0.511339	15.9892	15.4912	15.8317	14.5525	15.6964	15.8411	15.9465	14.8468
	0.0491156	0.0574577	ATAT1	Color2 [DarkGray]	1	4				0	0.0491156	0.999639	0.0574577	0.140229	13.827	15.0292	14.1766	14.2483	14.8218	14.4478	13.548	14.9659
	0.142546	-0.0500808	ATCAY	Color2 [DarkGray]	1	4				0	0.142546	0.999639	-0.0500808	-0.375506	17.2167	17.264	17.1696	16.9503	17.0937	16.9633	16.7475	16.9063
	1.57828	-0.772668	TECPR2	Color2 [DarkGray]	1	4				0	1.57828	0.999639	-0.772668	-2.9265	13.451	13.3512	14.2517	13.5949	13.3037	14.0552	12.9137	14.4963
	0.141015	-0.0885003	ATF7IP	Color2 [DarkGray]	1	4				1	0.141015	0.999639	-0.0885003	-0.371905	12.7801	12.8847	13.1833	12.7094	13.2271	12.773	12.2247	12.6635
	0.223548	0.142456	ATG101	Color2 [DarkGray]	1	4				0	0.223548	0.999639	0.142456	0.557028	13.2839	13.4596	12.67	13.7766	13.2568	13.4676	13.1898	13.6914
	0.0515354	-0.030175	ATG12	Color2 [DarkGray]	1	4				0	0.0515354	0.999639	-0.030175	-0.14679	14.819	14.4629	14.1994	14.7221	14.481	14.5516	14.0237	14.2403
	0.207631	-0.243843	ATG14	Color2 [DarkGray]	1	4				1	0.207631	0.999639	-0.243843	-0.522618	11.7505	11.8371	13.3085	13.0932	12.9043	13.2627	12.6839	13.1723
	0.557944	-0.21477	ATG16L1	Color2 [DarkGray]	1	4				0	0.557944	0.999639	-0.21477	-1.19623	16.5999	15.8992	16.0747	16.0233	15.9981	15.7573	15.9382	16.2861
	0.986603	-0.434244	ATG2A	Color2 [DarkGray]	1	4				0	0.986603	0.999639	-0.434244	-1.92093	14.7491	13.8151	14.2055	14.2374	13.7047	14.3674	14.505	14.6771
	0.0534826	-0.0170374	ATG2B	Color2 [DarkGray]	1	4				0	0.0534826	0.999639	-0.0170374	-0.152048	15.5498	15.8167	15.7366	15.8093	15.6775	15.7056	15.6693	16.0488
	0.795324	0.148118	ATG3	Color2 [DarkGray]	1	4				0	0.795324	0.999639	0.148118	1.60232	16.7129	16.9749	16.8037	16.649	16.8406	16.7339	16.8976	16.5192
	0.0946715	0.0534301	ATG4B	Color2 [DarkGray]	1	4				0	0.0946715	0.999639	0.0534301	0.259214	14.0135	14.7292	14.5726	14.6701	14.0269	14.4849	14.3556	14.4971
	0.103818	-0.0521045	ATG4C	Color2 [DarkGray]	1	4				0	0.103818	0.999639	-0.0521045	-0.282057	13.8553	14.1832	13.6434	13.9094	13.8943	14.0177	13.7048	14.3837
	0.438468	-0.315806	ATG5	Color2 [DarkGray]	1	4				0	0.438468	0.999639	-0.315806	-0.981257	15.2434	14.7746	14.8652	15.3581	15.0001	15.602	15.4846	16.1699
	1.71797	-0.683995	DHTKD1	Color2 [DarkGray]	1	4				0	1.71797	0.999639	-0.683995	-3.17718	13.2003	12.2043	12.762	12.0891	12.4933	13.0595	12.8653	13.3662
	0.280029	0.1504	ATG9A	Color2 [DarkGray]	1	4				0	0.280029	0.999639	0.1504	0.675079	12.7412	13.2971	12.9427	13.4662	12.9328	13.4485	12.8174	12.7795
	0.322992	0.146266	ATIC	Color2 [DarkGray]	1	4				0	0.322992	0.999639	0.146266	0.761267	17.5698	17.6485	17.7668	18.2715	18.09	18.0561	18.1382	18.1705
	0.152781	-0.0709629	ATL1	Color2 [DarkGray]	1	4				0	0.152781	0.999639	-0.0709629	-0.399399	18.6669	18.3895	18.2926	18.5097	18.4168	18.1622	18.4537	18.9318
	0.611609	-0.186643	ATL2	Color2 [DarkGray]	1	4				0	0.611609	0.999639	-0.186643	-1.28992	16.9771	16.9198	16.6251	16.669	16.3675	17.0095	16.745	16.8362
	0.130646	-0.101936	ATL3	Color2 [DarkGray]	1	4				0	0.130646	0.999639	-0.101936	-0.347323	17.0075	17.1165	17.481	17.8863	17.3124	17.6414	17.5839	18.1769
	0.400857	0.388091	ATN1	Color2 [DarkGray]	1	4				0	0.400857	0.999639	0.388091	0.911194	13.2878	12.7512	13.116	12.7815	13.2147	12.1126	12.8767	11.5554
	0.639865	0.547474	ATP11A	Color2 [DarkGray]	1	4				1	0.639865	0.999639	0.547474	1.3387	12.9189	13.2777	12.8005	13.1743	12.8882	11.3951	13.1423	13.178
	0.181945	-0.28695	ATP11B	Color2 [DarkGray]	1	4				1	0.181945	0.999639	-0.28695	-0.465868	12.3884	11.0747	13.0297	13.5362	13.3477	13.1948	13.0365	13.5299
	0.42775	-0.220907	ATP11C	Color2 [DarkGray]	1	4				0	0.42775	0.999639	-0.220907	-0.961427	12.5456	12.1287	12.5958	11.7742	12.1272	12.1845	12.7807	12.3686
	0.0313937	0.037755	ATP12A	Color2 [DarkGray]	1	4				0	0.0313937	0.999639	0.037755	0.09125	15.8449	15.3907	15.5721	14.5446	15.5818	15.3652	15.8872	14.471
	0.0635833	0.0249808	ATP13A1	Color2 [DarkGray]	1	4				0	0.0635833	0.999639	0.0249808	0.17903	15.0886	15.2828	15.361	15.4735	15.5788	15.6735	15.4101	15.5223
	0.212259	-0.157119	ATP1A1	Color2 [DarkGray]	1	4				0	0.212259	0.999639	-0.157119	-0.53268	20.9651	21.3383	21.6651	21.634	21.541	21.6788	21.5445	22.3772
	0.0400416	-0.0172648	ATP1A2	Color2 [DarkGray]	1	4				0	0.0400416	0.999639	-0.0172648	-0.11536	22.0375	22.1827	22.2723	22.409	22.3308	22.2856	22.3229	22.719
	0.0234518	-0.0129919	ATP1A3	Color2 [DarkGray]	1	4				0	0.0234518	0.999639	-0.0129919	-0.0687373	23.2602	23.3412	23.7291	23.7087	23.8443	23.6645	23.7184	24.0107
	0.044747	0.038209	ATP1B1	Color2 [DarkGray]	1	4				0	0.044747	0.999639	0.038209	0.12831	21.5416	22.0808	22.4535	22.5031	22.5592	22.5841	22.3951	22.8062
	0.155472	-0.0899639	ATP1B2	Color2 [DarkGray]	1	4				0	0.155472	0.999639	-0.0899639	-0.405632	21.3414	21.5413	21.7273	21.3352	21.8419	21.5472	21.7668	22.2292
	0.551517	-0.600326	ATP1B3	Color2 [DarkGray]	1	4				0	0.551517	0.999639	-0.600326	-1.18491	14.1434	14.0671	14.5791	14.954	14.7335	14.9948	13.5188	15.9576
	0.157339	-0.0556197	ATP2A2	Color2 [DarkGray]	1	4				0	0.157339	0.999639	-0.0556197	-0.409943	20.6019	20.8083	20.4634	20.3616	20.3995	20.4099	20.4979	20.8145
	0.0509732	-0.0338917	ATP2B1	Color2 [DarkGray]	1	4				0	0.0509732	0.999639	-0.0338917	-0.145269	20.5651	21.1212	21.03	20.6913	21.2238	20.9637	20.935	21.5483
	0.667479	-0.155585	ATP2B2	Color2 [DarkGray]	1	4				0	0.667479	0.999639	-0.155585	-1.38607	21.3926	21.2659	21.4135	21.2818	21.3422	21.4009	21.4944	21.7997
	0.509853	-0.123802	ATP2B3	Color2 [DarkGray]	1	4				0	0.509853	0.999639	-0.123802	-1.1109	21.0993	20.9917	20.8353	20.7934	20.9023	20.8742	20.9061	21.28
	0.377003	-0.239027	ATP2B4	Color2 [DarkGray]	1	4				0	0.377003	0.999639	-0.239027	-0.86602	18.2784	17.3278	18.187	18.421	17.5586	17.8347	18.1974	18.1608
	0.615012	-0.227173	ATP2C1	Color2 [DarkGray]	1	4				0	0.615012	0.999639	-0.227173	-1.29581	16.0708	16.0083	16.018	15.448	16.0588	15.7588	15.6426	16.2186
	0.682264	-3.82883	ATP4A	Color2 [DarkGray]	1	4				2	0.682264	0.999639	-3.82883	-1.41132	22.3358	22.3694	19.664	12.0762	19.0865	19.2296	11.873	19.491
	0.0438588	-0.0127583	ATP5F1A	Color2 [DarkGray]	1	4				0	0.0438588	0.999639	-0.0127583	-0.125874	23.9613	24.1421	24.0007	24.1042	24.1213	24.0871	24.0247	24.3942
	0.116491	-0.0340896	ATP5F1B	Color2 [DarkGray]	1	4				0	0.116491	0.999639	-0.0340896	-0.313198	22.7898	22.7355	22.7444	22.9601	22.7963	22.8808	22.948	23.1613
	0.245416	0.139349	ATP5F1C	Color2 [DarkGray]	1	4				0	0.245416	0.999639	0.139349	0.603444	20.9224	21.4933	21.0287	21.6032	20.9183	21.5739	21.575	21.5074
	0.406745	-0.898013	ATP5F1D	Color2 [DarkGray]	1	4				0	0.406745	0.999639	-0.898013	-0.922254	18.8925	16.9736	19.7315	20.6225	19.0617	20.1843	20.0765	21.5181
	0.220152	1.13575	ATP5IF1	Color2 [DarkGray]	1	4				2	0.220152	0.999639	1.13575	0.549733	11.6587	16.5617	11.984	17.6182	15.6546	17.4778	15.541	19.7119
	0.12343	0.174906	ATP5ME	Color2 [DarkGray]	1	4				0	0.12343	0.999639	0.174906	0.33001	19.0284	19.856	20.2603	20.92	20.518	20.5929	20.6182	21.331
	0.159825	-0.245346	ATP5MK	Color2 [DarkGray]	1	4				0	0.159825	0.999639	-0.245346	-0.415668	14.0746	15.1033	14.612	14.7618	14.8372	14.6465	14.2954	16.6461
	0.566687	-0.237497	ATP5PB	Color2 [DarkGray]	1	4				0	0.566687	0.999639	-0.237497	-1.21159	21.091	20.6603	20.7498	20.246	20.7452	20.6904	21.0329	21.1032
	0.163639	0.102689	ATP5PD	Color2 [DarkGray]	1	4				0	0.163639	0.999639	0.102689	0.424416	17.7495	18.569	18.2689	17.8422	18.4257	17.9084	17.7541	18.2534
	0.16729	-0.280508	ATP5PO	Color2 [DarkGray]	1	4				0	0.16729	0.999639	-0.280508	-0.432756	18.0309	18.4257	19.1659	19.8379	18.7022	19.4563	19.3442	20.7789
	0.137573	0.0501878	ATP6AP1	Color2 [DarkGray]	1	4				0	0.137573	0.999639	0.0501878	0.363781	15.0362	15.1414	15.1331	14.8698	15.0206	15.1923	15.4603	14.9298
	0.0689028	0.0670893	ATP6AP2	Color2 [DarkGray]	1	4				0	0.0689028	0.999639	0.0670893	0.193047	15.1204	15.3822	14.6001	14.1531	14.2406	14.433	14.8403	14.1944
	0.195842	-0.0492616	ATP6V0A1	Color2 [DarkGray]	1	4				0	0.195842	0.999639	-0.0492616	-0.496768	21.4095	21.5669	21.5034	21.5033	21.5564	21.539	21.4851	21.8568
	0.0868669	-0.0758066	ATP6V0A2	Color2 [DarkGray]	1	4				0	0.0868669	0.999639	-0.0758066	-0.239465	12.8541	12.2539	12.7485	12.2829	12.0289	11.6747	12.8338	12.4254
	0.196336	-0.102234	ATP6V0D1	Color2 [DarkGray]	1	4				0	0.196336	0.999639	-0.102234	-0.497857	21.1061	21.3268	21.4454	21.2062	21.5534	21.2141	21.2282	21.9579
	0.227757	-0.0867286	ATP6V1A	Color2 [DarkGray]	1	4				0	0.227757	0.999639	-0.0867286	-0.566038	22.0774	22.0159	22.1655	22.1837	22.3042	22.2737	22.3491	22.6832
	0.0459044	0.0304761	ATP6V1B2	Color2 [DarkGray]	1	4				0	0.0459044	0.999639	0.0304761	0.131477	21.6908	21.9168	21.6981	20.983	21.7818	21.3207	21.7879	21.638
	0.339895	0.117541	ATP6V1C1	Color2 [DarkGray]	1	4				0	0.339895	0.999639	0.117541	0.794447	19.8976	20.2133	20.0937	20.0699	20.2815	19.8579	20.2287	20.4741
	0.00712298	0.0100484	ATP6V1C2	Color2 [DarkGray]	1	4				0	0.00712298	0.999639	0.0100484	0.0212536	14.5624	15.1481	14.6979	13.5235	14.8305	15.0614	14.4429	13.583
	0.113795	0.0382605	ATP6V1D	Color2 [DarkGray]	1	4				0	0.113795	0.999639	0.0382605	0.306622	19.3839	19.8219	19.581	19.7488	19.6731	19.8079	19.4828	19.8007
	0.24484	0.0783224	ATP6V1E1	Color2 [DarkGray]	1	4				0	0.24484	0.999639	0.0783224	0.602234	22.8773	23.0347	22.9886	22.6055	23.0138	22.8648	23.0037	22.6137
	0.491233	0.0768318	ATP6V1F	Color2 [DarkGray]	1	4				0	0.491233	0.999639	0.0768318	1.07746	19.9858	20.2204	20.1304	20.2308	20.0087	20.1162	20.0492	19.9693
	0.0835713	-0.208229	ATP6V1G1	Color2 [DarkGray]	1	4				0	0.0835713	0.999639	-0.208229	-0.231052	14.6472	15.2407	16.7637	17.6426	16.1172	16.5334	16.4271	18.3162
	0.325623	-0.113944	ATP6V1G2	Color2 [DarkGray]	1	4				0	0.325623	0.999639	-0.113944	-0.766456	20.0837	20.2242	20.1068	20.0429	20.23	20.2188	20.149	20.6925
	0.0407737	0.0202203	ATP6V1H	Color2 [DarkGray]	1	4				0	0.0407737	0.999639	0.0202203	0.117383	20.9872	21.3563	21.2439	21.3636	21.4391	21.4012	21.3582	21.804
	0.36879	-0.186196	ATP8A1	Color2 [DarkGray]	1	4				0	0.36879	0.999639	-0.186196	-0.850319	19.1465	19.2009	19.2752	19.2567	19.4206	19.3047	19.183	20.0797
	0.712863	0.298623	ATP8A2	Color2 [DarkGray]	1	4				0	0.712863	0.999639	0.298623	1.46334	14.2109	15.2224	14.6636	15.0624	14.7766	14.8459	14.5378	14.6844
	0.0502325	0.0347648	ATP9A	Color2 [DarkGray]	1	4				0	0.0502325	0.999639	0.0347648	0.143261	15.3691	15.6265	15.7247	16.1931	15.8577	15.9378	15.8816	16.3882
	0.452816	0.598825	ATP9B	Color2 [DarkGray]	1	4				0	0.452816	0.999639	0.598825	1.00764	13.6789	13.2044	14.0229	14.3409	14.2763	12.2101	12.845	12.3594
	0.115618	0.0388613	ATPAF1	Color2 [DarkGray]	1	4				0	0.115618	0.999639	0.0388613	0.31107	16.7341	16.7815	16.8921	16.6711	16.6453	16.3485	16.8115	16.7792
	0.587112	0.204056	ATPAF2	Color2 [DarkGray]	1	4				0	0.587112	0.999639	0.204056	1.24733	14.2646	15.0525	14.8047	14.7181	15.0067	14.8128	14.6816	14.7606
	0.286456	-0.119036	ATRN	Color2 [DarkGray]	1	4				0	0.286456	0.999639	-0.119036	-0.688154	16.0811	16.2991	16.5665	16.1427	16.556	16.2404	15.9683	16.5542
	0.356863	0.847185	ATRNL1	Color2 [DarkGray]	1	4				1	0.356863	0.999639	0.847185	0.827382	10.8422	14.2224	14.5047	14.9105	14.7709	14.4183	14.6894	15.4392
	0.184692	0.0580323	ATRX	Color2 [DarkGray]	1	4				0	0.184692	0.999639	0.0580323	0.472015	15.7036	15.739	15.5851	15.5472	15.5256	15.7492	15.7233	15.265
	0.294288	0.478845	ATXN1	Color2 [DarkGray]	1	4				1	0.294288	0.999639	0.478845	0.703997	11.4906	14.0733	14.0284	13.5925	14.3106	14.3212	13.253	13.4738
	0.394074	-0.412764	ATXN10	Color2 [DarkGray]	1	4				0	0.394074	0.999639	-0.412764	-0.898411	15.1795	14.9534	15.455	15.8286	15.7627	15.564	14.91	16.9072
	0.00933759	0.00288248	ATXN2	Color2 [DarkGray]	1	4				0	0.00933759	0.999639	0.00288248	0.0277926	17.4972	17.5512	17.6515	17.8141	17.4106	17.743	17.7263	17.5989
	1.77848	-0.673309	LRRTM2	Color2 [DarkGray]	1	4				0	1.77848	0.999639	-0.673309	-3.28807	14.5751	13.2392	13.9845	13.8308	13.6164	13.8949	13.3196	14.2447
	0.560359	-0.829517	ATXN3	Color2 [DarkGray]	1	4				1	0.560359	0.999639	-0.829517	-1.20048	13.7024	11.1458	14.4197	14.0952	13.3522	13.778	13.831	13.8422
	0.264767	-0.181165	ATXN7L3	Color2 [DarkGray]	1	4				0	0.264767	0.999639	-0.181165	-0.643754	11.6607	11.5077	12.3711	11.5228	12.1071	12.3865	12.2875	11.7314
	0.112931	0.0401692	AUH	Color2 [DarkGray]	1	4				0	0.112931	0.999639	0.0401692	0.304508	18.7334	18.4641	18.2925	18.6955	18.5494	18.3216	18.5277	18.7285
	0.232713	-0.102235	AVL9	Color2 [DarkGray]	1	4				0	0.232713	0.999639	-0.102235	-0.576598	16.7966	16.6173	16.8404	17.01	16.7555	16.7362	16.9714	17.3899
	0.206986	-0.136307	AXL	Color2 [DarkGray]	1	4				0	0.206986	0.999639	-0.136307	-0.521212	12.8254	12.1909	12.0519	12.6656	11.9975	12.1896	11.7725	12.1049
	0.288364	0.495621	B3GAT3	Color2 [DarkGray]	1	4				1	0.288364	0.999639	0.495621	0.692023	11.6629	14.1129	14.6797	14.3505	14.5702	14.4043	14.0113	14.3156
	0.602165	0.340285	B3GLCT	Color2 [DarkGray]	1	4				0	0.602165	0.999639	0.340285	1.27353	13.1705	13.6043	12.2906	12.8707	12.7188	12.7269	13.1933	12.838
	0.828519	0.165519	B9D1	Color2 [DarkGray]	1	4				0	0.828519	0.999639	0.165519	1.65788	11.6052	12.0702	11.6209	11.732	11.6406	11.7145	11.7281	11.5682
	0.208721	0.406641	BABAM1	Color2 [DarkGray]	1	4				1	0.208721	0.999639	0.406641	0.524993	11.9225	13.7619	11.6064	12.0986	14.2898	13.291	11.8912	13.595
	0.538658	-0.214896	BABAM2	Color2 [DarkGray]	1	4				0	0.538658	0.999639	-0.214896	-1.16218	16.892	16.5224	17.1103	16.667	17.2447	17.0476	17.0402	17.284
	0.441276	-0.249652	BACE1	Color2 [DarkGray]	1	4				0	0.441276	0.999639	-0.249652	-0.986434	13.4042	13.199	12.7504	12.9324	13.2793	13.2356	12.8512	13.8704
	0.858569	0.174744	BAG2	Color2 [DarkGray]	1	4				0	0.858569	0.999639	0.174744	1.70804	14.3527	14.3626	14.5143	14.6492	14.4725	14.2304	14.4434	14.1313
	0.587341	0.301725	BAG3	Color2 [DarkGray]	1	4				0	0.587341	0.999639	0.301725	1.24773	13.0552	13.6306	12.8357	13.0171	13.3946	13.4577	13.0553	12.5421
	0.0360913	0.0128751	BAG4	Color2 [DarkGray]	1	4				0	0.0360913	0.999639	0.0128751	0.104398	15.1921	15.2807	15.1036	15.1435	14.9687	15.2486	15.0009	14.798
	0.243659	-0.212901	BAG5	Color2 [DarkGray]	1	4				0	0.243659	0.999639	-0.212901	-0.599751	15.367	15.3841	15.8117	16.1429	15.971	16.2029	15.8865	16.8544
	0.0790763	0.0389256	BAG6	Color2 [DarkGray]	1	4				0	0.0790763	0.999639	0.0389256	0.219504	16.048	16.2849	16.2758	16.5493	16.4535	16.6725	16.5974	16.7331
	0.647588	-0.12001	BAIAP2	Color2 [DarkGray]	1	4				0	0.647588	0.999639	-0.12001	-1.35198	19.6327	19.5034	19.424	19.4089	19.4544	19.6399	19.6345	19.7846
	1.19516	-0.103956	BANF1	Color2 [DarkGray]	1	4				0	1.19516	0.999639	-0.103956	-2.26846	17.7449	17.7107	17.7123	17.7144	17.6464	17.8917	17.7138	17.8523
	0.058379	0.0986457	BASP1	Color2 [DarkGray]	1	4				0	0.058379	0.999639	0.0986457	0.165189	17.8416	18.6861	18.0529	19.2493	18.3693	17.8738	17.8576	19.9994
	0.319498	-0.145601	BAX	Color2 [DarkGray]	1	4				0	0.319498	0.999639	-0.145601	-0.754359	15.1306	15.0213	14.6031	14.2747	14.6006	14.6796	14.6929	14.7587
	0.672897	-0.100104	BAZ1B	Color2 [DarkGray]	1	4				0	0.672897	0.999639	-0.100104	-1.39533	14.4001	14.2212	14.2936	14.1938	14.1255	14.2216	14.3871	14.4127
	0.0876495	0.0547168	BBS1	Color2 [DarkGray]	1	4				0	0.0876495	0.999639	0.0547168	0.241456	15.0056	15.2202	14.9342	15.2622	15.3597	15.0896	14.3912	14.9849
	0.467908	0.185409	BBS2	Color2 [DarkGray]	1	4				0	0.467908	0.999639	0.185409	1.03521	14.4759	15.0483	14.5681	15.0155	14.4148	14.5516	14.4178	14.5591
	0.549635	0.32724	BBS7	Color2 [DarkGray]	1	4				0	0.549635	0.999639	0.32724	1.18159	12.7864	13.5589	12.8876	12.9588	13.3722	12.8928	12.4123	12.4265
	0.0919139	-0.0151339	BBS9	Color2 [DarkGray]	1	4				0	0.0919139	0.999639	-0.0151339	-0.252264	12.76	12.7695	12.7392	12.6884	12.8769	12.7316	12.5971	12.7616
	0.244573	-0.133803	BCAN	Color2 [DarkGray]	1	4				0	0.244573	0.999639	-0.133803	-0.601673	16.8251	16.9914	16.5737	17.0288	16.7244	16.8991	16.3264	17.3082
	0.0190162	0.0139909	BCAP31	Color2 [DarkGray]	1	4				0	0.0190162	0.999639	0.0139909	0.0560022	16.8519	16.9588	16.8367	17.4377	16.784	16.9644	17.2217	17.6931
	0.396746	-0.133017	BCAR1	Color2 [DarkGray]	1	4				0	0.396746	0.999639	-0.133017	-0.903452	14.4033	14.0138	14.6769	14.4196	14.3249	14.5195	14.5823	14.273
	0.862293	-0.937391	BCAR3	Color2 [DarkGray]	1	4				2	0.862293	0.999639	-0.937391	-1.71425	14.1036	11.4907	13.3407	13.3865	12.9933	13.6824	13.7998	14.2932
	0.646528	-0.137569	BCAS2	Color2 [DarkGray]	1	4				0	0.646528	0.999639	-0.137569	-1.35016	16.2151	16.185	16.553	16.3557	16.2063	16.3932	16.4329	16.5688
	0.105278	-0.0417733	BCAS3	Color2 [DarkGray]	1	4				0	0.105278	0.999639	-0.0417733	-0.285675	15.6072	15.6276	15.8003	15.6925	15.9427	15.7321	15.895	16.1853
	0.632152	-0.602202	BCCIP	Color2 [DarkGray]	1	4				1	0.632152	0.999639	-0.602202	-1.32542	13.2832	11.4327	11.652	12.5492	11.4452	12.4929	12.3854	12.7933
	0.0500945	0.0271916	BCKDHA	Color2 [DarkGray]	1	4				0	0.0500945	0.999639	0.0271916	0.142887	17.3001	17.3408	17.2323	16.9513	17.2735	17.2407	16.9419	16.6257
	0.139593	0.126785	BCKDHB	Color2 [DarkGray]	1	4				0	0.139593	0.999639	0.126785	0.368552	14.8573	15.2651	14.9619	14.8918	16.0243	15.1128	15.1955	15.9375
	0.618962	-0.315639	BCKDK	Color2 [DarkGray]	1	4				0	0.618962	0.999639	-0.315639	-1.30264	13.8107	13.8799	14.6422	14.2347	14.34	14.6335	14.1513	14.782
	0.0521128	0.0431433	BCL11A	Color2 [DarkGray]	1	4				0	0.0521128	0.999639	0.0431433	0.148351	14.6066	13.8045	13.7884	13.9973	13.9925	14.2396	14.4412	13.4284
	0.0231273	-0.0362859	BCL11B	Color2 [DarkGray]	1	4				0	0.0231273	0.999639	-0.0362859	-0.0678096	13.2008	14.8289	14.9902	14.8746	14.3882	15.3667	14.7435	15.4226
	1.25738	-0.358132	BCL2L13	Color2 [DarkGray]	1	4				0	1.25738	0.999639	-0.358132	-2.3731	16.6664	15.7522	16.0875	15.988	15.8643	16.1937	15.9771	16.0665
	0.477545	-0.171358	BCLAF1	Color2 [DarkGray]	1	4				0	0.477545	0.999639	-0.171358	-1.05272	17.3434	17.0952	16.9216	16.6775	16.7635	16.6969	16.7912	17.0508
	0.385026	-0.0780518	BCR	Color2 [DarkGray]	1	4				0	0.385026	0.999639	-0.0780518	-0.881282	15.872	15.9397	15.7891	15.7487	15.726	15.7217	15.7015	16.0452
	0.663787	-0.165115	BCS1L	Color2 [DarkGray]	1	4				0	0.663787	0.999639	-0.165115	-1.37975	14.5475	14.3935	14.8487	14.67	14.6178	14.7152	14.7483	14.9786
	0.103605	-0.10346	BDH1	Color2 [DarkGray]	1	4				0	0.103605	0.999639	-0.10346	-0.281529	17.963	18.2958	18.7386	19.01	18.9166	18.9595	18.58	19.5551
	0.543755	-0.937721	BDNF	Color2 [DarkGray]	1	4				1	0.543755	0.999639	-0.937721	-1.1712	15.3598	11.683	14.968	15.1202	14.0986	14.7745	14.5428	14.0933
	0.237804	0.0688486	BECN1	Color2 [DarkGray]	1	4				0	0.237804	0.999639	0.0688486	0.587397	18.1702	18.1067	17.8699	17.843	18.0371	17.8796	17.8948	17.6865
	0.81283	0.248446	BEGAIN	Color2 [DarkGray]	1	4				0	0.81283	0.999639	0.248446	1.63164	15.9959	16.45	16.6004	16.3051	16.4703	16.0198	16.6002	16.2157
	0.317904	0.159129	BEND6	Color2 [DarkGray]	1	4				0	0.317904	0.999639	0.159129	0.751202	12.5162	12.7711	12.9664	12.2929	12.9043	12.5325	12.8959	12.2125
	0.486163	-0.38679	BET1	Color2 [DarkGray]	1	4				0	0.486163	0.999639	-0.38679	-1.06831	14.5818	15.1668	14.6568	14.2154	14.4625	14.5757	13.5196	15.0971
	0.890516	-0.36104	BGN	Color2 [DarkGray]	1	4				0	0.890516	0.999639	-0.36104	-1.76125	14.5592	13.5862	13.8453	13.7159	14.0803	14.2278	14.1625	14.3567
	0.154408	0.0904858	BICD1	Color2 [DarkGray]	1	4				0	0.154408	0.999639	0.0904858	0.403171	14.6102	15.0261	14.6544	14.8255	14.992	14.9705	14.1887	14.4352
	0.385878	-0.0910928	BICD2	Color2 [DarkGray]	1	4				0	0.385878	0.999639	-0.0910928	-0.8829	15.067	14.6795	14.6822	14.6665	14.7848	14.8581	14.7375	14.6254
	0.013122	0.00437164	BIN1	Color2 [DarkGray]	1	4				0	0.013122	0.999639	0.00437164	0.0388932	19.2543	19.4534	19.5535	19.351	19.5452	19.3574	19.547	19.7139
	0.178974	0.125045	BIN2	Color2 [DarkGray]	1	4				0	0.178974	0.999639	0.125045	0.459201	14.1422	14.2722	13.9603	13.9537	14.0381	14.22	13.7066	13.1479
	0.0283069	-0.00743914	BIRC6	Color2 [DarkGray]	1	4				0	0.0283069	0.999639	-0.00743914	-0.0825432	16.0584	16.0179	15.8966	15.7116	15.866	15.8137	16.02	15.8765
	0.162865	0.0782866	BLMH	Color2 [DarkGray]	1	4				0	0.162865	0.999639	0.0782866	0.422645	17.5279	17.8825	18.0379	18.2612	18.0562	18.3187	18.1102	18.1123
	0.241047	-0.248902	BLOC1S1	Color2 [DarkGray]	1	4				0	0.241047	0.999639	-0.248902	-0.594247	13.2766	13.1405	13.9932	14.1105	13.7408	14.129	14.3052	14.8938
	0.531662	-0.123336	BLTP1	Color2 [DarkGray]	1	4				0	0.531662	0.999639	-0.123336	-1.14978	14.601	14.737	14.7941	14.5703	14.5775	14.6169	14.663	15.0292
	0.205792	0.0754511	BLTP2	Color2 [DarkGray]	1	4				0	0.205792	0.999639	0.0754511	0.518606	14.675	15.2324	14.827	14.7993	14.5604	14.8601	14.8217	14.75
	0.369918	-0.211587	BLTP3B	Color2 [DarkGray]	1	4				0	0.369918	0.999639	-0.211587	-0.85248	14.4391	14.4883	14.3046	13.9205	14.5806	14.0881	13.8412	14.8452
	0.010861	0.0104218	BLVRA	Color2 [DarkGray]	1	4				0	0.010861	0.999639	0.0104218	0.0322721	17.0406	17.0132	16.4975	16.3053	17.4952	16.6685	16.8804	17.4457
	0.0528775	0.0321925	BLVRB	Color2 [DarkGray]	1	4				0	0.0528775	0.999639	0.0321925	0.150417	15.9428	15.9176	15.9307	15.2533	15.8456	15.55	15.9075	15.3718
	0.43028	0.194653	BMAL1	Color2 [DarkGray]	1	4				0	0.43028	0.999639	0.194653	0.966118	13.4889	13.7376	13.5115	13.6129	13.2931	13.5368	13.4756	12.8035
	0.00437773	0.00687361	BMERB1	Color2 [DarkGray]	1	4				0	0.00437773	0.999639	0.00687361	0.0131029	13.6769	14.597	14.9706	15.5353	14.9727	15.3953	14.9354	15.9701
	0.0681094	-0.0568147	BMP2K	Color2 [DarkGray]	1	4				0	0.0681094	0.999639	-0.0568147	-0.190965	12.4747	11.2851	11.8594	12.1962	12.3571	12.1325	12.0447	11.6438
	0.562849	-0.120413	BMPR2	Color2 [DarkGray]	1	4				0	0.562849	0.999639	-0.120413	-1.20485	15.9926	15.9316	15.9244	15.6079	15.8591	15.898	16.0284	16.0937
	0.448243	0.256697	BMS1	Color2 [DarkGray]	1	4				0	0.448243	0.999639	0.256697	0.999251	12.9734	13.2491	13.1347	12.885	13.501	12.9197	12.7107	12.2912
	0.204095	-0.135366	BNIP1	Color2 [DarkGray]	1	4				0	0.204095	0.999639	-0.135366	-0.514899	15.1508	14.5891	14.5347	14.5563	14.1435	14.7152	14.5602	13.9898
	0.313119	0.223669	BNIP3	Color2 [DarkGray]	1	4				0	0.313119	0.999639	0.223669	0.741705	14.5505	15.276	15.0713	15.4133	15.3923	15.2588	15.6521	15.9584
	0.122249	0.0459239	BOD1	Color2 [DarkGray]	1	4				0	0.122249	0.999639	0.0459239	0.32716	15.4193	15.0927	15.2716	15.673	15.432	15.5504	15.4591	15.2318
	0.375146	0.16694	BOK	Color2 [DarkGray]	1	4				0	0.375146	0.999639	0.16694	0.862477	14.3437	14.4387	14.5047	13.9627	14.4695	13.9372	14.5302	13.9479
	0.525903	-0.38184	BOLA3	Color2 [DarkGray]	1	4				0	0.525903	0.999639	-0.38184	-1.13954	16.8829	16.5472	16.313	16.5514	15.7656	16.6636	16.8986	17.4306
	0.121376	0.0490882	BORCS5	Color2 [DarkGray]	1	4				0	0.121376	0.999639	0.0490882	0.32505	15.5236	15.5673	16.0604	15.8349	15.8615	15.7568	15.7364	15.4628
	0.42048	-0.0605421	BORCS6	Color2 [DarkGray]	1	4				0	0.42048	0.999639	-0.0605421	-0.947918	13.4406	13.4404	13.546	13.3991	13.3804	13.286	13.3554	13.5448
	0.227775	0.130965	BPGM	Color2 [DarkGray]	1	4				0	0.227775	0.999639	0.130965	0.566075	14.8048	14.8685	14.6229	15.1013	14.895	15.2982	15.588	15.2031
	0.162257	0.134856	BPHL	Color2 [DarkGray]	1	4				0	0.162257	0.999639	0.134856	0.421251	18.7693	18.7059	18.2299	17.8735	18.3838	18.3415	18.3895	17.4727
	0.35687	-0.216409	BPNT1	Color2 [DarkGray]	1	4				0	0.35687	0.999639	-0.216409	-0.827394	18.6981	18.0117	17.9486	17.6336	17.8494	17.9326	18.5218	18.3028
	0.177624	0.0700822	BPNT2	Color2 [DarkGray]	1	4				0	0.177624	0.999639	0.0700822	0.456164	15.57	15.3812	14.9279	15.4893	15.1827	15.3867	15.4786	15.3669
	1.02867	0.102741	BPTF	Color2 [DarkGray]	1	4				0	1.02867	0.999639	0.102741	1.9908	14.3349	14.3587	14.2322	14.282	14.4001	14.2196	14.2836	14.1267
	0.2003	-0.0512147	BRAF	Color2 [DarkGray]	1	4				0	0.2003	0.999639	-0.0512147	-0.506581	16.9261	16.9803	17.0571	17.2552	16.9092	17.0771	16.945	17.2343
	0.625305	-0.256893	BRAP	Color2 [DarkGray]	1	4				0	0.625305	0.999639	-0.256893	-1.3136	14.165	13.4469	13.935	13.8935	13.8933	13.9185	14.1921	14.4349
	0.395462	-0.186965	BRCC3	Color2 [DarkGray]	1	4				0	0.395462	0.999639	-0.186965	-0.901031	15.2232	15.3656	15.7289	15.7767	15.581	16.0013	15.5317	16.0494
	0.029317	0.0137208	BRD1	Color2 [DarkGray]	1	4				0	0.029317	0.999639	0.0137208	0.0853983	12.2063	12.3205	12.2219	12.3757	11.8504	12.4641	12.4729	12.0724
	0.308688	-0.116316	BRD2	Color2 [DarkGray]	1	4				0	0.308688	0.999639	-0.116316	-0.732878	13.4063	12.9344	13.3203	13.1208	12.8556	12.9769	13.409	13.0815
	0.0311174	-0.016578	BRD3	Color2 [DarkGray]	1	4				0	0.0311174	0.999639	-0.016578	-0.0904729	14.1034	14.2405	14.0772	14.5006	14.2301	14.1106	13.825	14.5714
	0.0197262	0.00939727	BRD4	Color2 [DarkGray]	1	4				0	0.0197262	0.999639	0.00939727	0.0580485	14.0449	14.4898	14.2557	14.0505	14.2346	13.9653	13.8282	14.2997
	0.174405	0.0735464	BRD8	Color2 [DarkGray]	1	4				0	0.174405	0.999639	0.0735464	0.448902	13.3383	13.8058	13.3312	13.2035	13.2987	13.107	13.3233	13.5607
	0.0087392	-0.00801206	BRD9	Color2 [DarkGray]	1	4				1	0.0087392	0.999639	-0.00801206	-0.026029	12.9298	12.9385	12.2643	12.0032	12.1282	12.1506	12.1363	11.8937
	0.0168921	-0.0081656	BRINP1	Color2 [DarkGray]	1	4				0	0.0168921	0.999639	-0.0081656	-0.0498614	15.2505	15.6029	15.793	15.7836	15.742	15.9922	15.6266	15.7519
	0.148012	0.181813	BRINP2	Color2 [DarkGray]	1	4				0	0.148012	0.999639	0.181813	0.388306	14.3191	15.5298	14.6739	14.3593	15.0818	14.6376	13.482	14.0951
	0.161204	0.106893	BRINP3	Color2 [DarkGray]	1	4				0	0.161204	0.999639	0.106893	0.418836	12.459	12.7773	13.2218	13.1706	12.6765	12.5834	13.3026	13.2352
	0.00599185	-0.00983906	BRIX1	Color2 [DarkGray]	1	4				1	0.00599185	0.999639	-0.00983906	-0.0179013	11.6087	13.4171	13.6196	12.7236	13.3814	13.211	12.8292	13.9514
	0.0414925	-0.0199671	BRK1	Color2 [DarkGray]	1	4				0	0.0414925	0.999639	-0.0199671	-0.119366	19.2628	19.0519	19.0271	19.5776	19.2446	19.5891	19.403	19.478
	0.362036	0.249374	BRMS1L	Color2 [DarkGray]	1	4				0	0.362036	0.999639	0.249374	0.837352	12.7781	13.5466	13.1256	12.8336	13.4549	13.0478	12.5124	12.3986
	0.373068	0.253993	BROX	Color2 [DarkGray]	1	4				0	0.373068	0.999639	0.253993	0.858507	16.4647	17.3249	17.4605	17.628	17.475	17.7422	17.7396	17.4841
	0.365179	-0.133464	BRPF1	Color2 [DarkGray]	1	4				0	0.365179	0.999639	-0.133464	-0.843393	12.0166	11.7807	11.4038	11.5556	11.3412	11.5906	11.5636	11.764
	0.0320138	0.00906992	BRSK1	Color2 [DarkGray]	1	4				0	0.0320138	0.999639	0.00906992	0.0929926	17.6338	17.873	17.9809	17.9469	17.9991	18.0053	17.8175	17.9802
	0.0517053	-0.017138	BRSK2	Color2 [DarkGray]	1	4				0	0.0517053	0.999639	-0.017138	-0.14725	17.9553	17.921	17.9626	17.6347	17.769	17.7941	17.8617	17.543
	0.201787	0.10373	BSDC1	Color2 [DarkGray]	1	4				0	0.201787	0.999639	0.10373	0.509843	15.6602	16.0253	15.9593	16.4221	16.0284	16.3853	16.3228	16.3789
	0.309647	-0.130245	BSN	Color2 [DarkGray]	1	4				0	0.309647	0.999639	-0.130245	-0.734792	19.1206	19.2076	19.4648	19.2858	19.6067	19.7016	19.4746	19.8087
	0.0760309	0.0537467	BTAF1	Color2 [DarkGray]	1	4				0	0.0760309	0.999639	0.0537467	0.211631	13.607	13.1556	12.8277	12.7192	12.9324	12.5469	13.1433	12.7539
	0.424205	0.336601	BTBD1	Color2 [DarkGray]	1	4				1	0.424205	0.999639	0.336601	0.954846	11.217	12.5072	12.7067	12.5429	11.9023	12.2806	12.5694	11.971
	0.542121	-0.194871	BTBD17	Color2 [DarkGray]	1	4				0	0.542121	0.999639	-0.194871	-1.16831	19.027	18.4578	18.3414	18.3551	18.2168	18.4598	18.5464	18.5272
	0.248912	0.0732632	BTF3	Color2 [DarkGray]	1	4				0	0.248912	0.999639	0.0732632	0.610778	17.0077	16.9567	16.8026	16.6373	16.8337	16.747	17.0759	16.6533
	0.140245	-0.0670385	BTF3L4	Color2 [DarkGray]	1	4				0	0.140245	0.999639	-0.0670385	-0.370091	18.4128	17.983	18.1352	17.8483	17.9186	18.0523	18.2029	17.6206
	0.385957	0.362959	BTRC	Color2 [DarkGray]	1	4				2	0.385957	0.999639	0.362959	0.88305	12.3881	12.4227	11.9224	11.6649	11.725	11.15	11.8351	10.7354
	0.34873	0.0489402	BUB3	Color2 [DarkGray]	1	4				0	0.34873	0.999639	0.0489402	0.81164	17.2888	17.2251	17.1478	17.1702	17.1292	17.1288	17.2884	17.0517
	0.568683	0.0951653	BUD31	Color2 [DarkGray]	1	4				0	0.568683	0.999639	0.0951653	1.2151	15.779	15.5779	15.5837	15.7368	15.678	15.5618	15.8292	15.5167
	0.355705	0.345383	BYSL	Color2 [DarkGray]	1	4				0	0.355705	0.999639	0.345383	0.825145	13.3371	13.6043	12.1224	13.7588	13.1908	13.0364	13.3744	14.0508
	0.396348	-0.174975	BZW1	Color2 [DarkGray]	1	4				0	0.396348	0.999639	-0.174975	-0.902703	15.829	15.4191	15.3807	15.6555	15.6252	15.6929	15.7542	16.2514
	0.0252326	0.0357409	BZW2	Color2 [DarkGray]	1	4				0	0.0252326	0.999639	0.0357409	0.0738169	13.0418	14.0491	14.1613	14.2664	14.1327	14.0665	14.3492	15.3848
	0.401715	0.32934	C11orf54	Color2 [DarkGray]	1	4				0	0.401715	0.999639	0.32934	0.912808	14.7659	14.4994	13.7297	14.058	15.2252	14.6607	15.1296	14.4385
	0.461778	-0.135223	C11orf68	Color2 [DarkGray]	1	4				0	0.461778	0.999639	-0.135223	-1.02403	16.2655	16.1164	16.163	16.118	16.3128	16.3998	15.7882	16.0481
	0.911193	-0.178331	C11orf96	Color2 [DarkGray]	1	4				0	0.911193	0.999639	-0.178331	-1.79565	14.5663	14.5406	14.3596	14.3675	14.1324	14.5888	14.3007	14.5397
	0.202832	-0.0876427	C12orf4	Color2 [DarkGray]	1	4				0	0.202832	0.999639	-0.0876427	-0.512134	16.7704	16.525	16.5232	16.747	16.7086	16.8036	16.9807	17.2146
	0.296527	0.148669	C12orf57	Color2 [DarkGray]	1	4				0	0.296527	0.999639	0.148669	0.708509	19.1774	19.0585	18.685	18.5791	18.8617	18.7834	19.06	18.3188
	0.0997895	-0.185316	C17orf75	Color2 [DarkGray]	1	4				0	0.0997895	0.999639	-0.185316	-0.272036	13.3168	13.1929	13.2531	15.067	13.2131	14.4541	14.2081	15.3984
	0.248485	0.255862	C18orf25	Color2 [DarkGray]	1	4				0	0.248485	0.999639	0.255862	0.609883	15.0819	15.6111	16.5798	16.1163	16.4331	16.1267	15.7492	15.0979
	0.720596	0.457466	C1QB	Color2 [DarkGray]	1	4				0	0.720596	0.999639	0.457466	1.47645	17.3249	17.8999	17.3821	17.0549	17.6085	17.2848	17.5714	16.3129
	0.689542	0.228487	C1QBP	Color2 [DarkGray]	1	4				0	0.689542	0.999639	0.228487	1.42372	13.2755	13.4423	13.3229	13.1814	13.3926	13.3243	13.5792	12.7589
	0.706225	-0.368297	C1QL3	Color2 [DarkGray]	1	4				0	0.706225	0.999639	-0.368297	-1.45208	16.9893	15.8963	16.4153	16.1248	16.1801	16.5516	16.9208	16.639
	0.0909081	0.0484221	C1QTNF4	Color2 [DarkGray]	1	4				0	0.0909081	0.999639	0.0484221	0.249721	14.5852	14.4232	14.6685	14.8429	14.9394	15.1425	14.7869	14.4024
	0.385468	0.0796111	C1orf122	Color2 [DarkGray]	1	4				0	0.385468	0.999639	0.0796111	0.882121	13.2711	13.3673	13.3758	13.2987	13.5877	13.2689	13.1924	13.2118
	0.352441	-0.269822	C1orf198	Color2 [DarkGray]	1	4				0	0.352441	0.999639	-0.269822	-0.818833	15.6259	14.8874	14.7607	15.667	15.2643	16.0963	15.3875	15.8027
	0.0229193	0.0189457	C1orf21	Color2 [DarkGray]	1	4				0	0.0229193	0.999639	0.0189457	0.0672145	13.4158	13.0119	12.8311	12.5138	12.8429	12.9335	13.0776	12.19
	0.631364	0.503613	C1orf43	Color2 [DarkGray]	1	4				0	0.631364	0.999639	0.503613	1.32406	13.4737	13.944	14.1105	13.1357	14.2447	13.1846	14.5298	13.0709
	0.0842496	-0.074424	C1orf50	Color2 [DarkGray]	1	4				0	0.0842496	0.999639	-0.074424	-0.232787	12.9277	12.0459	12.6624	13.3884	13.0298	12.9856	13.1052	13.2914
	0.64875	-0.387698	C1orf52	Color2 [DarkGray]	1	4				0	0.64875	0.999639	-0.387698	-1.35397	13.4796	13.0018	13.1112	12.1699	12.985	12.512	12.6988	13.3035
	0.00193056	0.00233531	C20orf27	Color2 [DarkGray]	1	4				0	0.00193056	0.999639	0.00233531	0.00579444	13.5922	14.3044	14.8437	14.7614	14.6584	15.0954	15.0366	15.2201
	0.378627	0.0894394	C2CD2L	Color2 [DarkGray]	1	4				0	0.378627	0.999639	0.0894394	0.869115	18.5766	18.7825	18.8414	18.6731	18.6842	18.7922	18.8897	18.4615
	0.273251	-0.120497	C2CD4C	Color2 [DarkGray]	1	4				0	0.273251	0.999639	-0.120497	-0.661215	16.0767	16.2565	16.3414	16.1497	16.5535	16.467	15.7648	16.3213
	0.220234	-0.0565364	C2CD5	Color2 [DarkGray]	1	4				0	0.220234	0.999639	-0.0565364	-0.54991	15.7648	15.5743	15.7456	15.9621	15.8804	15.9054	15.7677	15.9948
	0.0247024	0.0191493	C2orf69	Color2 [DarkGray]	1	4				0	0.0247024	0.999639	0.0191493	0.0723064	14.2371	14.4193	13.6164	13.8286	13.6457	13.7749	14.2565	14.4451
	0.11699	-0.0505819	C2orf72	Color2 [DarkGray]	1	4				0	0.11699	0.999639	-0.0505819	-0.314412	13.735	14.2593	14.0297	13.9743	13.8271	14.1069	13.9922	14.3836
	0.527446	0.346547	C3	Color2 [DarkGray]	1	4				0	0.527446	0.999639	0.346547	1.14228	14.2723	14.5362	13.9772	14.4722	15.275	14.2376	13.8304	14.2406
	1.25389	-0.421076	C4A	Color2 [DarkGray]	1	4				2	1.25389	0.999639	-0.421076	-2.36721	11.5166	11.6382	11.7315	11.0462	11.1855	11.4509	10.8869	11.7421
	0.320596	0.285128	C7orf25	Color2 [DarkGray]	1	4				1	0.320596	0.999639	0.285128	0.756533	12.9426	12.6637	11.3466	12.0384	12.4548	12.4262	12.4598	11.7608
	0.0683905	-0.0391395	C8orf34	Color2 [DarkGray]	1	4				0	0.0683905	0.999639	-0.0391395	-0.191703	13.2464	13.0619	12.9508	12.7692	12.482	12.4997	12.9122	12.6851
	0.157543	0.082211	C9orf72	Color2 [DarkGray]	1	4				0	0.157543	0.999639	0.082211	0.410412	14.8569	14.6635	14.8333	14.9636	14.4633	14.7062	14.762	14.1271
	0.382484	0.177701	C9orf78	Color2 [DarkGray]	1	4				0	0.382484	0.999639	0.177701	0.876454	13.261	13.9612	13.489	13.5499	13.7168	13.8337	14.0628	13.9963
	0.0306002	0.0342927	CA10	Color2 [DarkGray]	1	4				0	0.0306002	0.999639	0.0342927	0.0890169	14.2589	14.2064	13.9937	13.872	14.8192	13.6139	14.2775	15.1714
	0.0331067	0.0227764	CA11	Color2 [DarkGray]	1	4				0	0.0331067	0.999639	0.0227764	0.0960587	15.6213	15.6509	15.851	15.0627	16.1447	15.5726	15.8016	15.5239
	0.643758	0.37361	CA2	Color2 [DarkGray]	1	4				0	0.643758	0.999639	0.37361	1.3454	20.3876	20.7716	20.5534	20.1494	20.9401	19.5786	20.5087	20.3558
	0.106733	0.112248	CA5B	Color2 [DarkGray]	1	4				0	0.106733	0.999639	0.112248	0.289271	12.4552	13.3981	13.0706	13.4774	12.7139	13.6427	13.8448	13.8167
	0.372397	-0.233067	CAAP1	Color2 [DarkGray]	1	4				0	0.372397	0.999639	-0.233067	-0.857224	12.4494	12.1941	13.0504	12.8359	12.6326	12.9484	13.1656	13.3122
	0.428492	-0.112234	CAB39	Color2 [DarkGray]	1	4				0	0.428492	0.999639	-0.112234	-0.962804	16.9732	17.2972	17.1703	16.9383	16.8668	17.3078	17.0432	17.143
	0.552701	0.145587	CAB39L	Color2 [DarkGray]	1	4				0	0.552701	0.999639	0.145587	1.18699	15.0033	14.9222	14.5908	14.9255	14.6637	14.5962	14.816	14.5548
	0.931784	-0.294487	CABLES1	Color2 [DarkGray]	1	4				0	0.931784	0.999639	-0.294487	-1.82988	13.0469	12.3448	12.9913	12.7364	13.0688	12.9217	12.5112	12.8794
	0.0754598	-0.157323	CABP1	Color2 [DarkGray]	1	4				1	0.0754598	0.999639	-0.157323	-0.210151	11.8955	11.2648	12.5522	13.1267	13.3497	13.1381	13.5925	14.3772
	0.222395	0.064007	CACHD1	Color2 [DarkGray]	1	4				0	0.222395	0.999639	0.064007	0.554554	13.5916	13.3274	13.0914	13.2759	13.3621	13.2659	13.5055	13.2661
	0.0344204	-0.014735	CACNA1A	Color2 [DarkGray]	1	4				0	0.0344204	0.999639	-0.014735	-0.0997351	15.1663	15.0795	15.3474	15.4216	15.3139	15.4319	15.6548	15.5832
	0.362826	-0.176702	CACNA1B	Color2 [DarkGray]	1	4				0	0.362826	0.999639	-0.176702	-0.838871	16.8626	16.6599	16.2084	16.5631	16.3438	16.4991	16.4021	17.1056
	0.0321651	-0.0154729	CACNA1C	Color2 [DarkGray]	1	4				0	0.0321651	0.999639	-0.0154729	-0.0934173	16.1388	16.1638	16.0317	15.6699	16.3321	15.8215	15.9808	16.2164
	1.23921	-0.210431	CACNA1E	Color2 [DarkGray]	1	4				0	1.23921	0.999639	-0.210431	-2.34247	16.7123	16.4765	16.8441	16.7647	16.7517	16.8668	16.5749	16.9863
	0.102069	-0.0317159	CACNA2D1	Color2 [DarkGray]	1	4				0	0.102069	0.999639	-0.0317159	-0.277713	19.998	20.1715	19.9027	19.7982	20.1418	20.0527	19.9719	20.257
	0.463773	0.15905	CACNA2D2	Color2 [DarkGray]	1	4				0	0.463773	0.999639	0.15905	1.02767	17.4202	17.5438	17.623	18.1102	17.6976	17.5494	17.429	17.5517
	0.282061	-0.0989575	CACNA2D3	Color2 [DarkGray]	1	4				0	0.282061	0.999639	-0.0989575	-0.679219	17.0043	17.1001	17.2579	17.3101	17.2774	17.3229	17.1731	17.6714
	0.0229404	-0.0130439	CACNB1	Color2 [DarkGray]	1	4				0	0.0229404	0.999639	-0.0130439	-0.067275	17.1967	17.5361	17.3013	17.0169	17.7816	17.4766	17.1718	17.5838
	0.256599	-0.104696	CACNB2	Color2 [DarkGray]	1	4				0	0.256599	0.999639	-0.104696	-0.626824	14.8452	15.1497	15.2475	14.9461	15.3996	15.4001	14.94	15.3615
	0.0194781	-0.00880861	CACNB3	Color2 [DarkGray]	1	4				0	0.0194781	0.999639	-0.00880861	-0.0573338	17.3191	17.2391	17.1051	16.7091	17.1353	17.0168	17.1964	16.8742
	0.309583	-0.089345	CACNB4	Color2 [DarkGray]	1	4				0	0.309583	0.999639	-0.089345	-0.734664	17.9698	18.1518	17.8811	17.6249	17.9925	17.9959	17.7936	18.0733
	0.209787	-0.164295	CACNG2	Color2 [DarkGray]	1	4				0	0.209787	0.999639	-0.164295	-0.527312	16.8655	16.5473	17.4979	17.4364	17.4891	17.5579	17.582	17.7907
	0.867573	-0.183399	CACNG3	Color2 [DarkGray]	1	4				0	0.867573	0.999639	-0.183399	-1.72305	17.7961	17.6178	17.7038	17.3005	17.4175	17.6237	17.7496	17.6955
	0.168365	-0.0532286	CACNG4	Color2 [DarkGray]	1	4				0	0.168365	0.999639	-0.0532286	-0.435204	15.2789	14.972	14.8268	14.9276	14.9901	14.7731	14.7999	15.0238
	0.19029	0.0557084	CACNG8	Color2 [DarkGray]	1	4				0	0.19029	0.999639	0.0557084	0.484478	18.2579	18.6365	18.3798	18.2644	18.3295	18.5504	18.3613	18.1808
	0.142978	-0.0530622	CACUL1	Color2 [DarkGray]	1	4				0	0.142978	0.999639	-0.0530622	-0.376522	13.1632	13.3566	13.4115	13.0007	13.5431	13.2081	13.1325	13.4623
	1.078	0.414191	CACYBP	Color2 [DarkGray]	1	4				0	1.078	0.999639	0.414191	2.07282	17.2149	18.1858	17.8799	18.1507	18.2711	17.9909	18.2281	18.0932
	0.240886	-0.0738637	CAD	Color2 [DarkGray]	1	4				0	0.240886	0.999639	-0.0738637	-0.593907	15.1577	15.3696	14.9877	15.1447	14.8878	15.2816	14.9967	15.2673
	0.267691	-0.108491	CADM1	Color2 [DarkGray]	1	4				0	0.267691	0.999639	-0.108491	-0.649787	16.0129	15.8734	16.0784	15.8854	16.2474	16.0043	16.2133	16.5578
	0.246153	-0.0887156	CADM2	Color2 [DarkGray]	1	4				0	0.246153	0.999639	-0.0887156	-0.604993	19.8065	19.9572	19.8167	19.3738	19.7099	19.8291	19.9966	19.94
	0.309527	0.164607	CADM3	Color2 [DarkGray]	1	4				0	0.309527	0.999639	0.164607	0.734551	19.4575	19.215	19.0096	18.9829	19.1842	18.9997	19.1381	18.3949
	0.258003	-0.193851	CADM4	Color2 [DarkGray]	1	4				0	0.258003	0.999639	-0.193851	-0.629742	16.9359	17.3316	17.061	17.5247	16.9832	17.4462	16.9996	18.1714
	0.387891	-0.149181	CADPS	Color2 [DarkGray]	1	4				0	0.387891	0.999639	-0.149181	-0.886716	19.2967	19.3245	19.4375	19.5592	19.4118	19.5321	19.4105	20.0365
	0.451496	-0.0484445	CADPS2	Color2 [DarkGray]	1	4				0	0.451496	0.999639	-0.0484445	-1.00522	15.5478	15.4853	15.4493	15.4794	15.3448	15.4404	15.4976	15.5634
	0.0389132	0.0178027	CALB1	Color2 [DarkGray]	1	4				0	0.0389132	0.999639	0.0178027	0.112238	18.2717	18.3542	18.5971	18.7816	18.4681	18.6365	18.7902	18.8175
	0.360636	0.237966	CALB2	Color2 [DarkGray]	1	4				0	0.360636	0.999639	0.237966	0.834655	19.0106	19.2165	18.9489	20.1751	19.2547	19.3487	18.9824	19.3687
	0.565413	-0.221859	CALCOCO1	Color2 [DarkGray]	1	4				0	0.565413	0.999639	-0.221859	-1.20936	16.9265	16.3172	16.2035	16.3728	16.2188	16.4373	16.5803	16.8093
	1.03521	0.751993	CALCRL	Color2 [DarkGray]	1	4				0	1.03521	0.999639	0.751993	2.00167	12.1971	13.7381	13.6238	13.451	13.9731	12.4164	13.5034	13.4202
	0.0469924	-0.0356998	CALD1	Color2 [DarkGray]	1	4				0	0.0469924	0.999639	-0.0356998	-0.134448	15.5384	16.0288	15.9687	16.1164	16.068	16.2461	16.1919	16.7947
	0.453016	-0.114943	CALR	Color2 [DarkGray]	1	4				0	0.453016	0.999639	-0.114943	-1.00801	21.1384	20.9664	20.7397	21.0113	20.7847	21.0153	20.8726	21.2015
	0.304256	-0.16225	CALU	Color2 [DarkGray]	1	4				0	0.304256	0.999639	-0.16225	-0.724023	17.1545	17.4129	17.299	17.4312	17.2677	17.5105	17.3592	18.1559
	0.22128	-0.0948572	CALY	Color2 [DarkGray]	1	4				0	0.22128	0.999639	-0.0948572	-0.552158	12.4155	12.1808	12.262	12.4758	11.8	12.433	12.5016	12.2272
	0.156073	0.0756512	CAMK1	Color2 [DarkGray]	1	4				0	0.156073	0.999639	0.0756512	0.40702	17.2258	16.96	16.7336	16.6852	16.6981	16.6773	17.0776	16.4816
	0.687058	-0.153464	CAMK1D	Color2 [DarkGray]	1	4				0	0.687058	0.999639	-0.153464	-1.41949	18.0436	18.196	18.2453	18.2462	18.0526	18.405	18.0677	18.4826
	0.206519	0.0872211	CAMK1G	Color2 [DarkGray]	1	4				0	0.206519	0.999639	0.0872211	0.520194	13.0787	12.9185	12.6632	12.9838	13.408	13.1894	13.1736	13.2036
	0.179435	-0.103804	CAMK2A	Color2 [DarkGray]	1	4				0	0.179435	0.999639	-0.103804	-0.460237	21.4906	21.5821	21.7742	21.79	21.8356	21.5443	21.6207	22.4346
	0.435942	-0.0649991	CAMK2B	Color2 [DarkGray]	1	4				0	0.435942	0.999639	-0.0649991	-0.976592	20.6683	20.6543	20.723	20.6831	20.7412	20.8194	20.8035	20.9314
	0.112932	0.0397081	CAMK2D	Color2 [DarkGray]	1	4				0	0.112932	0.999639	0.0397081	0.304512	20.0594	20.2892	20.0366	20.2063	20.2852	20.3789	20.3982	20.545
	0.102637	-0.0449557	CAMK2G	Color2 [DarkGray]	1	4				0	0.102637	0.999639	-0.0449557	-0.279125	20.5333	20.8677	20.5131	20.5387	20.5961	20.7646	20.755	21.1262
	0.0540422	0.0694709	CAMK2N1	Color2 [DarkGray]	1	4				0	0.0540422	0.999639	0.0694709	0.153556	14.5288	15.4396	15.3611	14.9106	16.1836	15.3131	15.254	16.3069
	0.199587	0.0576775	CAMK2N2	Color2 [DarkGray]	1	4				0	0.199587	0.999639	0.0576775	0.505013	14.4929	14.8106	14.5751	14.4293	14.7005	14.8066	14.8306	14.6656
	0.291948	-0.0976925	CAMK4	Color2 [DarkGray]	1	4				0	0.291948	0.999639	-0.0976925	-0.699273	18.0391	18.3565	18.2623	17.8549	18.2948	18.3897	18.1926	18.3985
	0.221897	0.0683374	CAMKK1	Color2 [DarkGray]	1	4				0	0.221897	0.999639	0.0683374	0.553485	17.2624	17.2111	17.1653	17.0281	17.0486	17.0876	17.2612	16.7603
	0.120504	0.0533686	CAMKK2	Color2 [DarkGray]	1	4				0	0.120504	0.999639	0.0533686	0.32294	17.6463	17.8963	17.9937	17.8906	17.8637	18.1186	17.7364	17.4148
	0.135097	-0.0762033	CAMKV	Color2 [DarkGray]	1	4				0	0.135097	0.999639	-0.0762033	-0.357916	19.9316	20.4168	20.7981	20.4124	20.5889	20.8199	20.4597	20.6331
	0.0176596	-0.0188355	CAMLG	Color2 [DarkGray]	1	4				0	0.0176596	0.999639	-0.0188355	-0.0520835	14.5945	14.7854	14.7722	15.3807	15.4861	15.773	15.2549	15.8428
	0.105868	-0.0382729	CAMSAP1	Color2 [DarkGray]	1	4				0	0.105868	0.999639	-0.0382729	-0.287136	16.7441	16.6072	16.5046	16.4015	16.3023	16.4465	16.4059	16.1746
	0.0525648	0.0087328	CAMSAP2	Color2 [DarkGray]	1	4				0	0.0525648	0.999639	0.0087328	0.149572	16.5251	16.6401	16.5672	16.4706	16.6119	16.6418	16.7041	16.6577
	0.142696	-0.05792	CAMSAP3	Color2 [DarkGray]	1	4				0	0.142696	0.999639	-0.05792	-0.375858	16.2175	16.1102	16.1732	16.554	16.1193	16.3698	16.3999	16.6545
	0.0887677	-0.0419946	CAMTA2	Color2 [DarkGray]	1	4				0	0.0887677	0.999639	-0.0419946	-0.244297	14.7142	15.2222	15.0196	14.5713	14.6637	15.0554	15.0289	14.8649
	0.208335	-0.114022	CAND1	Color2 [DarkGray]	1	4				0	0.208335	0.999639	-0.114022	-0.524152	19.5768	19.6097	19.7938	20.0987	19.8068	19.9617	19.8428	20.482
	0.000423541	-0.000304461	CANT1	Color2 [DarkGray]	1	4				1	0.000423541	0.999927	-0.000304461	-0.00127343	13.1681	13.5596	13.6851	12.9652	12.9077	13.1856	13.471	12.866
	0.100746	-0.0308466	CANX	Color2 [DarkGray]	1	4				0	0.100746	0.999639	-0.0308466	-0.274421	20.3136	20.4892	20.6925	20.2037	20.5323	20.3608	20.4665	20.4481
	0.435876	-0.15179	CAP1	Color2 [DarkGray]	1	4				0	0.435876	0.999639	-0.15179	-0.976472	20.1039	20.2506	20.4127	20.2588	20.2815	20.517	20.4555	20.8201
	0.0983041	-0.0715575	CAP2	Color2 [DarkGray]	1	4				0	0.0983041	0.999639	-0.0715575	-0.268325	18.9756	18.669	19.6481	19.5134	19.3571	19.5229	19.6881	19.3671
	0.2236	-0.133111	CAPN1	Color2 [DarkGray]	1	4				0	0.2236	0.999639	-0.133111	-0.55714	14.6848	14.6897	14.5443	14.9908	14.6103	14.915	14.8725	15.5517
	0.446342	-0.201544	CAPN2	Color2 [DarkGray]	1	4				0	0.446342	0.999639	-0.201544	-0.995759	16.4137	16.3978	16.525	16.7843	16.4376	16.7762	16.526	17.237
	0.687593	-0.246978	CAPN5	Color2 [DarkGray]	1	4				0	0.687593	0.999639	-0.246978	-1.4204	16.0764	16.2471	16.1658	16.1312	16.1998	16.499	15.9585	16.7833
	1.36409	-0.635775	DVL1	Color2 [DarkGray]	1	4				1	1.36409	0.999639	-0.635775	-2.55425	12.4092	11.0093	12.458	12.0663	11.7181	12.1363	11.9669	12.3001
	0.135041	-0.139483	CAPNS1	Color2 [DarkGray]	1	4				0	0.135041	0.999639	-0.139483	-0.357783	15.4369	15.1571	15.6573	15.7983	16.2989	15.7272	15.8368	16.8277
	0.0372387	-0.0293336	CAPRIN1	Color2 [DarkGray]	1	4				0	0.0372387	0.999639	-0.0293336	-0.10759	17.5649	18.1714	18.0521	18.2825	18.1746	18.3847	18.1012	18.8453
	0.0702692	0.0146747	CAPZA1	Color2 [DarkGray]	1	4				0	0.0702692	0.999639	0.0146747	0.196627	17.5244	17.5973	17.4828	17.4913	17.4868	17.3075	17.4096	17.6116
	0.190681	0.102901	CAPZA2	Color2 [DarkGray]	1	4				0	0.190681	0.999639	0.102901	0.485348	19.8698	19.9491	19.6461	19.2713	19.8335	19.7454	19.8068	19.1878
	0.283316	0.0863886	CAPZB	Color2 [DarkGray]	1	4				0	0.283316	0.999639	0.0863886	0.681775	20.4515	20.8986	20.793	20.5784	20.9302	20.6566	20.7446	20.9052
	0.0979364	0.0637474	CARHSP1	Color2 [DarkGray]	1	4				0	0.0979364	0.999639	0.0637474	0.267405	17.7988	17.5932	17.4081	17.1088	17.64	17.64	17.6421	16.8824
	0.876526	-0.209309	CARM1	Color2 [DarkGray]	1	4				0	0.876526	0.999639	-0.209309	-1.73796	15.2723	14.9789	15.3652	15.2041	15.2443	15.2718	15.3197	15.675
	0.24351	-0.0946474	CARMIL1	Color2 [DarkGray]	1	4				0	0.24351	0.999639	-0.0946474	-0.599436	13.4081	13.7403	13.8106	13.661	13.8194	13.7506	13.3556	13.9858
	0.28401	-0.187013	CARMIL2	Color2 [DarkGray]	1	4				0	0.28401	0.999639	-0.187013	-0.683185	16.0668	16.6295	16.9721	16.6379	16.715	16.7646	16.3981	17.3251
	0.310238	0.147407	CARMIL3	Color2 [DarkGray]	1	4				0	0.310238	0.999639	0.147407	0.735969	15.4035	15.8765	15.1666	15.4631	15.3136	15.2704	15.6615	15.8846
	0.75456	-0.0812364	CARS1	Color2 [DarkGray]	1	4				0	0.75456	0.999639	-0.0812364	-1.53381	15.9752	15.8173	15.8605	15.7666	15.774	15.7382	15.8161	15.9251
	0.630008	0.443942	CARTPT	Color2 [DarkGray]	1	4				0	0.630008	0.999639	0.443942	1.32172	15.6627	15.979	15.9153	16.8937	16.4284	16.2791	15.6589	15.3272
	0.0321342	-0.00663376	CASK	Color2 [DarkGray]	1	4				0	0.0321342	0.999639	-0.00663376	-0.0933307	18.6138	18.6828	18.7651	18.5416	18.6756	18.7463	18.7055	18.5069
	0.148216	0.0621843	CASKIN1	Color2 [DarkGray]	1	4				0	0.148216	0.999639	0.0621843	0.38878	17.779	17.7388	17.6782	18.2521	17.9763	17.9291	17.8885	18.2207
	0.13257	-0.0486379	CASKIN2	Color2 [DarkGray]	1	4				0	0.13257	0.999639	-0.0486379	-0.351908	13.6312	13.8639	14.0693	13.7836	13.5893	13.8793	13.6659	13.5173
	0.652615	-0.62177	CASP2	Color2 [DarkGray]	1	4				3	0.652615	0.999639	-0.62177	-1.36061	12.2355	10.8847	11.6677	11.4574	10.1048	11.6344	12.1189	11.5153
	0.0254554	0.0232573	CASP3	Color2 [DarkGray]	1	4				0	0.0254554	0.999639	0.0232573	0.0744513	13.681	13.0303	12.46	13.0901	13.3257	12.9782	13.4442	13.6781
	0.196482	0.120742	CASP6	Color2 [DarkGray]	1	4				0	0.196482	0.999639	0.120742	0.498179	12.6711	12.1659	11.6432	12.3775	11.9951	11.7932	12.0448	11.9928
	0.272907	0.412307	CASQ2	Color2 [DarkGray]	1	4				0	0.272907	0.999639	0.412307	0.660511	16.0394	15.5965	16.1922	15.232	16.3048	15.9046	16.5237	13.8716
	0.184589	0.173341	CASTOR2	Color2 [DarkGray]	1	4				1	0.184589	0.999639	0.173341	0.471783	13.0308	12.8773	12.509	13.0069	12.2219	13.0009	12.7689	11.641
	0.262319	-0.736027	CAT	Color2 [DarkGray]	1	4				1	0.262319	0.999639	-0.736027	-0.638692	15.577	12.5804	15.0095	17.201	14.8837	16.1812	16.563	17.4045
	0.185508	-0.146447	CAVIN1	Color2 [DarkGray]	1	4				0	0.185508	0.999639	-0.146447	-0.473836	15.9879	16.1855	16.5452	16.7069	16.5072	16.7711	16.6829	17.3641
	0.171717	-0.0889776	CAVIN2	Color2 [DarkGray]	1	4				0	0.171717	0.999639	-0.0889776	-0.442817	15.2784	15.0771	15.1214	14.9975	15.4983	15.2544	15.5162	15.7908
	0.0167516	-0.0254912	CAVIN3	Color2 [DarkGray]	1	4				1	0.0167516	0.999639	-0.0254912	-0.0494544	13.118	12.9027	11.5043	12.8278	12.8267	13.27	13.1341	13.9009
	0.0465563	-0.0368421	CBARP	Color2 [DarkGray]	1	4				0	0.0465563	0.999639	-0.0368421	-0.133258	16.2367	15.7344	15.7786	15.1915	15.7535	15.3494	15.6853	15.1474
	0.0715266	0.0642712	CBFB	Color2 [DarkGray]	1	4				0	0.0715266	0.999639	0.0642712	0.199914	13.4608	13.4801	13.3008	12.4934	13.0504	12.7943	13.166	12.377
	0.306977	-0.102416	CBL	Color2 [DarkGray]	1	4				0	0.306977	0.999639	-0.102416	-0.729463	14.0121	13.978	14.1089	13.7713	14.3386	14.0637	13.731	14.0439
	0.55718	-0.184752	CBLB	Color2 [DarkGray]	1	4				0	0.55718	0.999639	-0.184752	-1.19488	14.6535	14.0791	14.6505	14.3076	14.3541	14.4633	14.344	14.0565
	0.0456852	0.0276411	CBLL1	Color2 [DarkGray]	1	4				0	0.0456852	0.999639	0.0276411	0.130878	13.3951	13.3449	13.1804	12.8312	13.4436	12.7515	13.2901	13.4723
	1.0318	-0.653497	CBLN4	Color2 [DarkGray]	1	4				0	1.0318	0.999639	-0.653497	-1.99601	15.0917	14.4187	15.3102	15.144	14.9628	14.9537	13.8504	15.6343
	0.172935	-0.118392	CBR1	Color2 [DarkGray]	1	4				0	0.172935	0.999639	-0.118392	-0.445578	18.4167	18.5595	18.6929	19.0287	18.9334	19.0271	18.686	19.5444
	0.310703	-0.322339	CBS	Color2 [DarkGray]	1	4				0	0.310703	0.999639	-0.322339	-0.736896	14.2687	14.0325	13.7748	14.6354	14.0513	14.589	14.3474	15.7234
	0.16668	-0.191267	CBX1	Color2 [DarkGray]	1	4				0	0.16668	0.999639	-0.191267	-0.431364	14.3647	14.8122	15.3302	15.6946	14.9083	15.721	15.438	16.2022
	0.574268	0.183221	CBX3	Color2 [DarkGray]	1	4				0	0.574268	0.999639	0.183221	1.22488	19.0656	19.4991	19.0463	18.9622	18.933	18.9172	19.1139	18.7462
	0.15808	0.0453529	CBX5	Color2 [DarkGray]	1	4				0	0.15808	0.999639	0.0453529	0.411652	16.5389	16.7346	16.6193	16.379	16.6419	16.7402	16.8299	16.5055
	0.0567643	-0.0515244	CC2D1A	Color2 [DarkGray]	1	4				0	0.0567643	0.999639	-0.0515244	-0.160868	14.2525	13.9654	14.1032	15.0061	14.2331	14.4984	14.5794	15.136
	0.78992	0.112601	CC2D1B	Color2 [DarkGray]	1	4				0	0.78992	0.999639	0.112601	1.59326	13.4207	13.3644	13.2301	13.4255	13.4435	13.271	13.2739	13.1351
	1.26428	-1.45433	CC2D2A	Color2 [DarkGray]	1	4				3	1.26428	0.999639	-1.45433	-2.38474	13.5046	11.955	13.2941	11.2694	10.5131	13.0536	13.3356	13.0382
	0.144575	0.0898438	CCAR1	Color2 [DarkGray]	1	4				0	0.144575	0.999639	0.0898438	0.380267	17.014	16.8113	16.4874	16.364	16.4172	16.4309	16.684	15.9848
	0.195679	-0.0801425	CCAR2	Color2 [DarkGray]	1	4				0	0.195679	0.999639	-0.0801425	-0.496408	17.5795	17.2487	17.3444	17.6285	17.4214	17.5585	17.7643	17.9012
	0.0931487	0.0782747	CCDC120	Color2 [DarkGray]	1	4				2	0.0931487	0.999639	0.0782747	0.25538	11.9078	12.0204	12.0537	12.4231	11.9219	12.7824	12.0861	11.3946
	0.295164	0.165656	CCDC127	Color2 [DarkGray]	1	4				0	0.295164	0.999639	0.165656	0.705762	13.0669	13.7531	13.3949	14.0393	13.5568	13.7202	13.4788	13.9834
	1.37919	-0.579228	ERMP1	Color2 [DarkGray]	1	4				0	1.37919	0.999639	-0.579228	-2.58009	11.9728	11.2811	11.6952	11.5434	11.43	12.1077	11.8218	12.6175
	0.4519	0.472252	CCDC149	Color2 [DarkGray]	1	4				0	0.4519	0.999639	0.472252	1.00596	14.76	14.6292	13.9161	13.6551	14.5946	12.8471	13.9747	13.4414
	0.148792	0.0433269	CCDC177	Color2 [DarkGray]	1	4				0	0.148792	0.999639	0.0433269	0.390125	17.3166	17.7073	17.3548	17.3599	17.3426	17.4008	17.1876	17.3518
	0.44651	0.137301	CCDC22	Color2 [DarkGray]	1	4				0	0.44651	0.999639	0.137301	0.996067	15.7576	15.6935	15.3705	15.5441	15.925	15.8342	15.886	15.5371
	0.356984	-0.0685215	CCDC25	Color2 [DarkGray]	1	4				0	0.356984	0.999639	-0.0685215	-0.827614	16.9033	16.8121	16.8263	16.9295	16.9678	16.8736	16.7241	17.1045
	0.00169393	-0.0012939	CCDC28A	Color2 [DarkGray]	1	4				0	0.00169393	0.999799	-0.0012939	-0.00508558	13.5441	14.1544	14.3167	14.483	14.2043	14.5487	13.8395	14.2769
	0.0966375	-0.0942206	CCDC28B	Color2 [DarkGray]	1	4				0	0.0966375	0.999639	-0.0942206	-0.264151	14.269	13.6856	13.3653	12.9744	13.0629	13.3055	13.6613	12.8213
	0.0472829	0.105492	CCDC32	Color2 [DarkGray]	1	4				1	0.0472829	0.999639	0.105492	0.135241	11.7665	14.1845	14.3383	14.1298	13.515	13.9887	14.0896	15.4033
	0.652697	-0.318497	CCDC43	Color2 [DarkGray]	1	4				0	0.652697	0.999639	-0.318497	-1.36075	15.3163	15.3312	15.4706	15.6556	15.5294	16.0227	15.2184	16.199
	0.157747	-0.0622149	CCDC47	Color2 [DarkGray]	1	4				0	0.157747	0.999639	-0.0622149	-0.410883	16.1016	16.1679	16.1563	16.3858	16.1042	16.1321	16.1643	16.681
	0.552981	-0.220377	CCDC50	Color2 [DarkGray]	1	4				0	0.552981	0.999639	-0.220377	-1.18749	18.0833	18.4043	18.6343	18.4434	18.2129	18.4185	17.9602	18.7662
	0.323795	0.125674	CCDC51	Color2 [DarkGray]	1	4				0	0.323795	0.999639	0.125674	0.762851	14.5237	14.3613	14.2213	14.17	14.2063	13.7746	14.4042	14.1197
	0.00958647	0.00757241	CCDC6	Color2 [DarkGray]	1	4				0	0.00958647	0.999639	0.00757241	0.0285255	15.9492	16.0413	16.1461	16.6511	16.4002	16.5197	16.5453	16.9926
	0.331939	0.0836601	CCDC85A	Color2 [DarkGray]	1	4				0	0.331939	0.999639	0.0836601	0.778877	16.0463	15.8278	15.5688	15.9065	15.7858	15.7959	15.9826	15.7572
	0.208453	-0.224633	CCDC85B	Color2 [DarkGray]	1	4				0	0.208453	0.999639	-0.224633	-0.524408	13.081	12.9439	13.7589	13.757	13.6684	14.0196	14.2692	14.6775
	0.0961483	-0.0510349	CCDC85C	Color2 [DarkGray]	1	4				0	0.0961483	0.999639	-0.0510349	-0.262924	15.3912	14.909	15.4745	14.9777	15.4727	15.2359	15.5509	15.0128
	0.478866	0.665362	CCDC86	Color2 [DarkGray]	1	4				1	0.478866	0.999639	0.665362	1.05511	13.7778	13.552	13.5639	13.0517	13.6455	12.9655	13.8194	11.1
	0.333417	-0.139306	CCDC88A	Color2 [DarkGray]	1	4				0	0.333417	0.999639	-0.139306	-0.781775	17.579	17.4855	17.7309	17.8815	17.7074	17.9316	17.8873	18.2775
	0.0230656	0.0135968	CCDC90B	Color2 [DarkGray]	1	4				0	0.0230656	0.999639	0.0135968	0.0676331	15.1824	15.3513	14.8581	14.6561	14.6656	14.6179	14.9727	14.933
	0.51495	0.396246	CCDC91	Color2 [DarkGray]	1	4				0	0.51495	0.999639	0.396246	1.12002	14.2698	14.6484	15.3366	14.795	14.7315	13.7268	14.741	13.9978
	0.819073	-0.287223	CCDC92	Color2 [DarkGray]	1	4				0	0.819073	0.999639	-0.287223	-1.64209	16.4192	16.2493	16.5421	16.3032	16.0096	15.9946	15.8059	16.561
	0.00117935	0.00102592	CCDC92B	Color2 [DarkGray]	1	4				0	0.00117935	0.999927	0.00102592	0.00354277	13.5547	14.3617	14.1893	13.897	13.3982	13.8578	13.3759	13.4268
	0.732281	-0.097321	CCDC93	Color2 [DarkGray]	1	4				0	0.732281	0.999639	-0.097321	-1.49622	16.2678	15.9897	16.1081	15.9426	16.1116	16.1379	16.1285	16.0479
	0.0227867	0.0166514	CCM2	Color2 [DarkGray]	1	4				0	0.0227867	0.999639	0.0166514	0.0668352	16.4333	16.5938	16.3814	16.013	16.0761	16.5862	16.4499	15.6653
	0.0423665	-0.0269895	CCN2	Color2 [DarkGray]	1	4				0	0.0423665	0.999639	-0.0269895	-0.121773	13.6983	14.0294	13.4097	13.7026	13.8564	13.8016	13.1424	13.9293
	0.820503	-0.219638	CCNH	Color2 [DarkGray]	1	4				0	0.820503	0.999639	-0.219638	-1.64448	12.4285	12.0991	12.6173	12.2358	12.2639	12.5763	12.6878	12.5431
	0.13874	0.264251	CCNT1	Color2 [DarkGray]	1	4				1	0.13874	0.999639	0.264251	0.36654	14.8628	14.5665	14.6367	14.273	13.6457	14.2584	14.1812	11.8516
	0.786066	-0.441929	CCNY	Color2 [DarkGray]	1	4				0	0.786066	0.999639	-0.441929	-1.58679	15.4044	15.4862	15.7437	15.2627	15.5677	15.5018	15.1072	16.5415
	0.0688824	-0.0425355	CCNYL1	Color2 [DarkGray]	1	4				0	0.0688824	0.999639	-0.0425355	-0.192993	14.1915	13.7812	13.5624	14.0792	13.994	13.595	13.4209	14.0966
	0.347368	0.135528	CCP110	Color2 [DarkGray]	1	4				0	0.347368	0.999639	0.135528	0.808996	12.6705	12.626	11.9979	12.2201	12.3908	12.2335	12.5675	12.3603
	0.571997	-1.05412	CCSER2	Color2 [DarkGray]	1	4				1	0.571997	0.999639	-1.05412	-1.2209	13.8194	10.255	12.6521	13.5125	13.2858	13.4456	13.1716	14.5244
	0.092519	0.020865	CCT2	Color2 [DarkGray]	1	4				0	0.092519	0.999639	0.020865	0.253792	20.0246	19.9003	20.0698	19.9644	20.0828	20.0608	20.0657	19.7745
	0.86681	0.0854955	CCT3	Color2 [DarkGray]	1	4				0	0.86681	0.999639	0.0854955	1.72177	20.0176	20.0632	20.0909	20.007	20.1862	19.9499	20.1437	19.9997
	0.175704	0.0451951	CCT4	Color2 [DarkGray]	1	4				0	0.175704	0.999639	0.0451951	0.451836	18.7279	19.002	19.0025	19.0239	19.0113	19.1443	19.1351	19.117
	0.993177	0.0799165	CCT5	Color2 [DarkGray]	1	4				0	0.993177	0.999639	0.0799165	1.93185	18.6973	18.7461	18.7428	18.8411	18.7841	18.6047	18.759	18.7659
	0.294494	0.0711441	CCT6A	Color2 [DarkGray]	1	4				0	0.294494	0.999639	0.0711441	0.704412	18.8942	18.8558	18.8302	18.8581	18.6642	18.8038	19.0938	18.6591
	0.628903	0.210297	CCT6B	Color2 [DarkGray]	1	4				0	0.628903	0.999639	0.210297	1.31981	19.0602	19.7993	19.5683	19.3964	19.5889	19.2054	19.2713	19.3808
	0.0452277	0.0132589	CCT7	Color2 [DarkGray]	1	4				0	0.0452277	0.999639	0.0132589	0.129626	19.3639	19.3699	19.4833	19.6685	19.4814	19.6385	19.6779	19.659
	0.456707	-0.055409	CCT8	Color2 [DarkGray]	1	4				0	0.456707	0.999639	-0.055409	-1.01477	19.8246	19.8725	20.0048	19.8972	19.9872	19.9764	19.8599	20.0326
	0.172783	0.106369	CD2AP	Color2 [DarkGray]	1	4				0	0.172783	0.999639	0.106369	0.445234	14.7848	14.7353	14.24	14.4921	13.9152	14.1296	14.516	14.0787
	0.259987	-0.215973	CD47	Color2 [DarkGray]	1	4				0	0.259987	0.999639	-0.215973	-0.63386	19.1287	19.2413	19.7758	19.9458	19.5414	19.4057	19.2062	20.4884
	0.0495486	0.0572791	CD9	Color2 [DarkGray]	1	4				0	0.0495486	0.999639	0.0572791	0.141406	18.0021	18.8529	18.7252	19.4941	18.5736	19.097	18.829	19.6962
	1.54923	-0.571893	CLMP	Color2 [DarkGray]	1	4				0	1.54923	0.999639	-0.571893	-2.87522	15.1428	13.9872	15.0743	14.3817	14.2144	14.5591	14.3475	14.4421
	0.155771	-0.0954695	CDC123	Color2 [DarkGray]	1	4				0	0.155771	0.999639	-0.0954695	-0.406322	13.9827	13.3384	13.2276	13.5177	12.9747	13.0543	13.4455	13.3935
	0.106807	0.0962613	CDC16	Color2 [DarkGray]	1	4				0	0.106807	0.999639	0.0962613	0.289454	14.8545	15.2051	14.9945	15.8782	14.9029	15.2419	15.5054	16.0156
	0.371132	-0.157062	CDC23	Color2 [DarkGray]	1	4				0	0.371132	0.999639	-0.157062	-0.854804	14.0676	14.1656	14.3944	14.253	14.0774	14.3311	14.5035	14.8346
	0.427943	-0.24106	CDC27	Color2 [DarkGray]	1	4				0	0.427943	0.999639	-0.24106	-0.961786	13.1587	13.1343	13.7392	13.6833	13.699	13.7099	13.2953	14.1683
	0.379951	0.12993	CDC34	Color2 [DarkGray]	1	4				0	0.379951	0.999639	0.12993	0.871637	15.8856	16.2419	16.3104	15.8574	16.1982	15.9829	16.1386	15.7376
	0.394701	-0.348053	CDC37	Color2 [DarkGray]	1	4				0	0.394701	0.999639	-0.348053	-0.899595	16.4898	16.7262	16.9748	17.1833	17.0725	17.2557	16.5279	18.1819
	0.158571	-0.0936096	CDC37L1	Color2 [DarkGray]	1	4				0	0.158571	0.999639	-0.0936096	-0.412782	15.7267	15.6863	15.7083	15.7473	15.7452	15.4501	15.8239	16.4922
	0.282584	0.0818441	CDC40	Color2 [DarkGray]	1	4				0	0.282584	0.999639	0.0818441	0.680285	14.432	14.6371	14.491	14.1817	14.3936	14.3214	14.6384	14.2789
	0.229138	0.0315471	CDC42	Color2 [DarkGray]	1	4				0	0.229138	0.999639	0.0315471	0.568986	19.7302	19.872	19.9424	19.949	19.9175	19.9195	19.9359	19.9561
	0.497913	0.0549235	CDC42BPA	Color2 [DarkGray]	1	4				0	0.497913	0.999639	0.0549235	1.08949	16.5574	16.6232	16.6332	16.5677	16.6058	16.6165	16.7749	16.5447
	0.480285	-0.145454	CDC42BPB	Color2 [DarkGray]	1	4				0	0.480285	0.999639	-0.145454	-1.05768	16.6782	16.5031	16.5685	16.6576	16.5171	16.4976	16.5769	17.0921
	1.16794	0.20932	CDC42EP4	Color2 [DarkGray]	1	4				0	1.16794	0.999639	0.20932	2.22287	17.0691	17.2763	17.0435	17.4004	16.9794	16.9248	17.2	16.9814
	0.354352	0.253883	CDC42SE2	Color2 [DarkGray]	1	4				0	0.354352	0.999639	0.253883	0.822529	17.5977	17.7279	17.4309	17.5373	17.7497	17.6009	17.1049	16.4748
	0.328398	-0.116087	CDC5L	Color2 [DarkGray]	1	4				0	0.328398	0.999639	-0.116087	-0.771921	16.9777	16.6256	16.6982	17.0208	16.527	16.9646	17.0282	17.0255
	0.327952	0.193012	CDC73	Color2 [DarkGray]	1	4				0	0.327952	0.999639	0.193012	0.771043	15.0508	15.6034	14.9179	15.9003	15.2422	15.5026	15.2453	15.7479
	0.721877	-0.180234	CDH10	Color2 [DarkGray]	1	4				0	0.721877	0.999639	-0.180234	-1.47861	15.8537	15.4895	15.8116	15.4992	15.5894	15.9425	15.9027	15.5939
	0.301269	0.0928655	CDH11	Color2 [DarkGray]	1	4				0	0.301269	0.999639	0.0928655	0.718037	16.8787	17.2372	17.0381	16.6858	17.1091	16.8482	16.9243	16.8199
	0.261615	-0.300304	CDH12	Color2 [DarkGray]	1	4				0	0.261615	0.999639	-0.300304	-0.637234	13.8003	12.6534	13.8281	14.2237	12.6803	14.0303	14.1806	13.2805
	0.212311	-0.0515566	CDH13	Color2 [DarkGray]	1	4				0	0.212311	0.999639	-0.0515566	-0.532793	18.4746	18.4624	18.4054	18.2958	18.4826	18.3278	18.4835	18.7228
	0.491416	-0.241782	CDH18	Color2 [DarkGray]	1	4				0	0.491416	0.999639	-0.241782	-1.07779	13.1548	13.4301	13.1498	12.9812	13.3701	13.4123	12.607	13.6387
	0.307315	-0.153789	CDH2	Color2 [DarkGray]	1	4				0	0.307315	0.999639	-0.153789	-0.730138	16.2179	16.0133	16.6498	16.5208	16.7652	16.5539	16.4047	16.8976
	0.0413398	0.0493326	CDH22	Color2 [DarkGray]	1	4				0	0.0413398	0.999639	0.0493326	0.118945	13.8919	13.136	12.886	12.7541	13.4597	13.729	13.7334	12.379
	0.595322	-0.284039	CDH6	Color2 [DarkGray]	1	4				0	0.595322	0.999639	-0.284039	-1.26163	15.4053	14.5981	14.8442	14.3956	14.7315	15.0803	15.1763	14.708
	0.254978	0.204734	CDH8	Color2 [DarkGray]	1	4				0	0.254978	0.999639	0.204734	0.623448	15.2948	14.6224	14.4462	14.3625	14.6791	14.1018	14.877	13.8793
	0.39122	-0.348414	CDH9	Color2 [DarkGray]	1	4				0	0.39122	0.999639	-0.348414	-0.893017	13.7929	13.1895	13.2805	12.0038	12.983	13.1269	13.0701	12.4397
	0.0468246	0.0187831	CDK12	Color2 [DarkGray]	1	4				0	0.0468246	0.999639	0.0187831	0.133991	12.323	12.3512	12.1293	12.5598	12.4209	12.45	12.4084	12.7629
	0.909176	-0.242225	CDK13	Color2 [DarkGray]	1	4				0	0.909176	0.999639	-0.242225	-1.79229	13.7272	13.436	13.6602	13.7999	13.304	13.5913	13.4446	13.9746
	0.444461	-0.166904	CDK14	Color2 [DarkGray]	1	4				0	0.444461	0.999639	-0.166904	-0.992299	16.2646	15.7013	15.9256	16.072	15.5133	15.8582	16.0945	16.0002
	0.367732	0.129891	CDK16	Color2 [DarkGray]	1	4				0	0.367732	0.999639	0.129891	0.848292	16.0382	16.2461	15.745	15.7729	15.6836	15.7848	16.0149	15.6301
	0.293108	-0.121436	CDK17	Color2 [DarkGray]	1	4				0	0.293108	0.999639	-0.121436	-0.701616	16.7411	17.0441	17.0567	16.7917	17.2623	17.3319	16.8081	17.2622
	0.0709429	0.0393019	CDK18	Color2 [DarkGray]	1	4				0	0.0709429	0.999639	0.0393019	0.198389	15.5664	15.8137	15.8308	16.0371	15.5801	15.4019	15.7216	16.1963
	0.669947	-0.950122	CDK19	Color2 [DarkGray]	1	4				1	0.669947	0.999639	-0.950122	-1.39029	14.1647	11.3728	14.356	13.8733	14.1643	13.9908	14.0278	14.7273
	0.177079	-0.0476737	CDK5	Color2 [DarkGray]	1	4				0	0.177079	0.999639	-0.0476737	-0.454936	19.5913	19.8563	19.6578	19.3983	19.7019	19.7919	19.6163	19.7225
	0.247652	-0.0912473	CDK5R1	Color2 [DarkGray]	1	4				0	0.247652	0.999639	-0.0912473	-0.608138	13.7703	13.947	14.0442	13.6727	13.4013	13.6393	13.6669	13.5992
	0.255666	0.145849	CDK5R2	Color2 [DarkGray]	1	4				0	0.255666	0.999639	0.145849	0.624883	16.6453	16.5373	15.8327	15.9874	16.4577	15.989	16.0158	15.9478
	0.530952	-0.654382	CDK5RAP3	Color2 [DarkGray]	1	4				1	0.530952	0.999639	-0.654382	-1.14851	12.5463	10.6734	11.965	12.7609	11.9238	12.1837	12.283	13.5636
	0.153768	0.0953021	CDK7	Color2 [DarkGray]	1	4				0	0.153768	0.999639	0.0953021	0.401689	13.9641	13.4961	12.9451	13.1943	13.5801	13.1352	13.512	13.357
	0.752563	-0.305067	CDK9	Color2 [DarkGray]	1	4				0	0.752563	0.999639	-0.305067	-1.53045	14.5696	14.4542	14.948	14.7877	13.942	14.7685	14.6316	14.7497
	0.91763	-0.211422	CDKAL1	Color2 [DarkGray]	1	4				0	0.91763	0.999639	-0.211422	-1.80635	13.2974	12.9177	13.0243	12.6763	12.825	12.8256	12.9742	13.0915
	0.125716	0.0317454	CDKL5	Color2 [DarkGray]	1	4				0	0.125716	0.999639	0.0317454	0.335513	17.464	17.5239	17.3484	17.459	17.6014	17.5975	17.6785	17.7261
	0.231628	-0.114386	CDKN2AIP	Color2 [DarkGray]	1	4				0	0.231628	0.999639	-0.114386	-0.57429	15.2432	14.6594	14.5736	14.8403	14.6807	14.6714	15.0629	15.2126
	0.288417	0.0579998	CDR2L	Color2 [DarkGray]	1	4				0	0.288417	0.999639	0.0579998	0.69213	14.2011	14.5013	14.3707	14.3531	14.3647	14.3356	14.4819	14.5616
	0.113154	-0.302683	CDS1	Color2 [DarkGray]	1	4				0	0.113154	0.999639	-0.302683	-0.305053	12.5318	12.8203	15.3087	15.2034	14.9832	15.6593	15.313	16.0308
	0.609777	-0.345729	CDV3	Color2 [DarkGray]	1	4				0	0.609777	0.999639	-0.345729	-1.28674	18.1641	18.1113	18.0575	18.1515	17.9206	18.0265	17.7735	19.0916
	0.0148489	0.0175138	CELF1	Color2 [DarkGray]	1	4				0	0.0148489	0.999639	0.0175138	0.0439284	16.502	17.0494	17.2508	17.997	17.227	17.8222	17.3984	18.0266
	0.124357	-0.0884838	CELF2	Color2 [DarkGray]	1	4				0	0.124357	0.999639	-0.0884838	-0.332243	17.8551	18.1304	18.7244	18.5414	18.774	18.7255	18.3383	18.833
	0.148222	-0.0996287	CELF3	Color2 [DarkGray]	1	4				0	0.148222	0.999639	-0.0996287	-0.388795	13.9564	14.7771	14.2501	13.6885	13.9711	14.2995	13.8177	14.147
	0.251409	0.172326	CELF4	Color2 [DarkGray]	1	4				0	0.251409	0.999639	0.172326	0.616002	16.8823	16.3969	16.2783	16.0361	16.627	15.9921	16.5007	15.7186
	0.136563	0.138462	CELF5	Color2 [DarkGray]	1	4				0	0.136563	0.999639	0.138462	0.361392	16.2019	15.8773	15.8665	15.5206	15.571	15.7634	15.9354	14.5187
	0.514609	0.674454	CELF6	Color2 [DarkGray]	1	4				1	0.514609	0.999639	0.674454	1.11941	12.9981	12.9306	13.2534	12.943	12.7098	10.8649	12.561	11.3303
	0.0717923	0.110335	CELSR2	Color2 [DarkGray]	1	4				0	0.0717923	0.999639	0.110335	0.200608	14.9074	14.8394	14.4321	12.9625	14.6381	13.3456	14.4846	13.7981
	0.0174388	-0.0151091	CEMIP2	Color2 [DarkGray]	1	4				0	0.0174388	0.999639	-0.0151091	-0.0514446	13.1422	13.076	12.6389	13.5066	12.2545	13.238	13.1005	12.979
	0.264432	0.098258	CENPV	Color2 [DarkGray]	1	4				0	0.264432	0.999639	0.098258	0.643062	18.7883	18.6088	18.6849	18.4717	18.6844	18.4642	18.7058	18.1402
	0.685324	0.744371	CEP135	Color2 [DarkGray]	1	4				1	0.685324	0.999639	0.744371	1.41653	11.9487	14.5851	13.5225	14.0328	13.5429	14.2341	13.8724	13.3503
	0.107411	-0.0517974	CEP170	Color2 [DarkGray]	1	4				0	0.107411	0.999639	-0.0517974	-0.290944	16.552	16.5629	16.5599	16.5978	17.0353	16.7599	16.6133	17.1447
	0.11145	0.0720193	CEP170B	Color2 [DarkGray]	1	4				0	0.11145	0.999639	0.0720193	0.300881	15.0892	15.0896	15.4153	15.7081	15.8587	15.7319	15.7	15.832
	0.538829	-0.0979533	CEP41	Color2 [DarkGray]	1	4				0	0.538829	0.999639	-0.0979533	-1.16248	13.5613	13.6216	13.6317	13.5425	13.5417	13.6732	13.6841	13.9156
	0.209461	0.126559	CEPT1	Color2 [DarkGray]	1	4				0	0.209461	0.999639	0.126559	0.526602	15.3662	16.0215	15.7574	15.2015	16.1369	15.507	15.6461	15.8691
	0.0772871	0.0425088	CERT1	Color2 [DarkGray]	1	4				0	0.0772871	0.999639	0.0425088	0.214883	16.7894	16.5499	16.4142	16.1592	16.4724	16.3939	16.5142	15.9281
	0.0832174	-0.034976	CES1	Color2 [DarkGray]	1	4				0	0.0832174	0.999639	-0.034976	-0.230145	15.8439	15.6406	15.6457	16.1331	15.7204	15.7488	15.4471	15.8427
	0.213047	0.114966	CETN3	Color2 [DarkGray]	1	4				0	0.213047	0.999639	0.114966	0.534389	13.4982	12.9278	12.8924	13.1658	12.9339	12.9335	13.3368	12.5804
	0.00682621	0.00534415	CFAP20	Color2 [DarkGray]	1	4				0	0.00682621	0.999639	0.00534415	0.0203749	14.3269	14.4521	13.8875	14.5478	13.9122	13.8628	13.8285	14.6419
	0.19983	0.136251	CFAP300	Color2 [DarkGray]	1	4				0	0.19983	0.999639	0.136251	0.505547	12.6972	12.6691	12.1588	13.2112	12.4838	12.9687	12.3053	12.2998
	0.325543	-0.0946538	CFAP36	Color2 [DarkGray]	1	4				0	0.325543	0.999639	-0.0946538	-0.766299	16.0653	15.7108	15.5801	15.7696	15.7909	15.6586	15.6253	15.9712
	0.0592521	-0.0665014	CFAP418	Color2 [DarkGray]	1	4				0	0.0592521	0.999639	-0.0665014	-0.16752	14.5962	15.2895	15.4104	15.7171	15.6769	15.7203	15.1684	16.3911
	0.247037	0.287981	CFB	Color2 [DarkGray]	1	4				0	0.247037	0.999639	0.287981	0.606848	14.5499	14.2987	13.1804	13.9947	14.216	14.5295	13.6965	12.7941
	0.0776603	0.0381677	CFDP1	Color2 [DarkGray]	1	4				0	0.0776603	0.999639	0.0381677	0.215848	15.2556	15.8158	15.6536	15.2232	15.6499	15.7684	15.4762	15.3348
	0.259209	0.443867	CFI	Color2 [DarkGray]	1	4				1	0.259209	0.999639	0.443867	0.632247	14.3806	13.886	13.5677	13.478	13.5112	13.6539	13.6842	11.1816
	0.0509627	-0.0377059	CFL1	Color2 [DarkGray]	1	4				0	0.0509627	0.999639	-0.0377059	-0.14524	22.4935	22.8142	22.4549	22.8173	22.6975	23.0375	23.019	23.5128
	0.0678876	0.0303907	CFL2	Color2 [DarkGray]	1	4				0	0.0678876	0.999639	0.0303907	0.190382	19.0687	18.8385	18.8402	19.327	18.6765	19.0026	19.1994	19.0084
	0.0115467	-0.00898051	CGGBP1	Color2 [DarkGray]	1	4				0	0.0115467	0.999639	-0.00898051	-0.0342837	13.0161	12.3247	12.7897	13.2926	12.8143	13.0281	13.448	13.0815
	0.551388	0.289163	CGNL1	Color2 [DarkGray]	1	4				0	0.551388	0.999639	0.289163	1.18468	13.8803	14.5115	13.7306	13.6167	13.8734	13.3132	13.618	13.5388
	0.1305	0.107965	CHAC2	Color2 [DarkGray]	1	4				0	0.1305	0.999639	0.107965	0.346973	12.731	12.7981	12.2996	11.7237	12.3027	12.1353	12.4611	11.6879
	0.199641	0.0357006	CHAMP1	Color2 [DarkGray]	1	4				0	0.199641	0.999639	0.0357006	0.505133	15.2929	15.2944	15.147	15.2102	15.1414	15.2782	15.2385	15.0237
	1.81028	-0.532427	EDF1	Color2 [DarkGray]	1	4				0	1.81028	0.999639	-0.532427	-3.34694	15.0424	14.4165	14.9631	14.7886	14.6285	14.8934	14.4075	15.472
	0.405184	0.146426	CHCHD3	Color2 [DarkGray]	1	4				0	0.405184	0.999639	0.146426	0.919325	17.923	18.3505	17.7022	17.8574	17.7096	17.788	17.7437	17.6623
	0.510249	0.426377	CHCHD4	Color2 [DarkGray]	1	4				0	0.510249	0.999639	0.426377	1.11161	18.9388	19.3569	19.2008	18.7185	19.056	18.3305	18.6776	17.6333
	0.125548	0.307103	CHCHD7	Color2 [DarkGray]	1	4				1	0.125548	0.999639	0.307103	0.335109	11.2784	11.0503	13.4824	11.3785	13.7286	12.6999	13.4383	10.9066
	1.04964	0.231382	CHD2	Color2 [DarkGray]	1	4				0	1.04964	0.999639	0.231382	2.02566	14.1121	14.4071	13.9085	14.1186	14.3225	14.2691	14.2205	13.8535
	0.454182	-0.0518625	CHD3	Color2 [DarkGray]	1	4				0	0.454182	0.999639	-0.0518625	-1.01014	14.0353	13.9432	13.8712	13.9347	13.8893	14.0264	13.8366	13.8783
	0.208646	-0.0396218	CHD4	Color2 [DarkGray]	1	4				0	0.208646	0.999639	-0.0396218	-0.524829	17.0783	17.1438	16.9695	16.8188	17.079	17.049	16.983	17.0863
	1.21844	0.602474	CHD5	Color2 [DarkGray]	1	4				0	1.21844	0.999639	0.602474	2.30753	14.7705	15.5987	14.1829	15.3877	14.7009	14.5424	15.2355	15.0171
	0.556625	-0.188997	CHD8	Color2 [DarkGray]	1	4				0	0.556625	0.999639	-0.188997	-1.19391	12.7814	12.6462	12.4546	12.7514	12.7162	13.0324	12.5256	13.1269
	0.106898	0.035269	CHERP	Color2 [DarkGray]	1	4				0	0.106898	0.999639	0.035269	0.289678	16.2371	16.4007	16.1512	15.8964	16.2315	16.1171	16.3817	16.2639
	0.0294399	0.0262258	CHGA	Color2 [DarkGray]	1	4				0	0.0294399	0.999639	0.0262258	0.0857453	15.0914	15.029	15.401	16.1401	15.2813	15.9944	15.4638	15.3225
	0.0990276	0.175547	CHGB	Color2 [DarkGray]	1	4				0	0.0990276	0.999639	0.175547	0.270133	14.2812	14.8179	14.5657	16.269	15.3717	15.9811	15.7584	16.6868
	0.259143	0.156692	CHID1	Color2 [DarkGray]	1	4				0	0.259143	0.999639	0.156692	0.63211	16.3285	15.9602	15.9584	16.1655	15.8505	16.0923	16.306	15.2762
	0.117318	0.0492809	CHL1	Color2 [DarkGray]	1	4				0	0.117318	0.999639	0.0492809	0.31521	15.0771	15.1167	15.0601	15.3893	15.1074	15.0738	15.3988	15.6039
	0.63846	-0.298606	CHM	Color2 [DarkGray]	1	4				0	0.63846	0.999639	-0.298606	-1.33628	15.3933	15.3959	15.0648	14.5944	14.5971	15.3795	15.2131	15.1574
	0.0637541	0.0687923	CHMP1A	Color2 [DarkGray]	1	4				0	0.0637541	0.999639	0.0687923	0.179482	14.8527	15.4801	15.5529	16.2222	15.2844	16.081	16.018	16.243
	0.130701	-0.0888455	CHMP1B	Color2 [DarkGray]	1	4				0	0.130701	0.999639	-0.0888455	-0.347453	14.8721	15.0772	15.3524	15.6955	15.1224	15.6187	15.4448	15.8521
	0.134024	-0.0823512	CHMP2A	Color2 [DarkGray]	1	4				0	0.134024	0.999639	-0.0823512	-0.355368	16.2782	16.5348	16.9353	17.0315	16.8975	16.9808	16.607	17.2059
	0.0627638	0.039691	CHMP2B	Color2 [DarkGray]	1	4				0	0.0627638	0.999639	0.039691	0.176859	16.4522	17.2932	17.0622	17.0418	17.0355	17.4393	16.8624	17.1205
	0.297485	-0.11068	CHMP3	Color2 [DarkGray]	1	4				0	0.297485	0.999639	-0.11068	-0.710437	16.688	16.3524	17.034	16.692	16.9646	16.8734	16.8438	16.7
	0.044218	0.0216174	CHMP4B	Color2 [DarkGray]	1	4				0	0.044218	0.999639	0.0216174	0.12686	19.4291	19.2252	19.6574	19.4249	19.5005	19.5871	19.5923	18.9829
	0.372051	0.12873	CHMP5	Color2 [DarkGray]	1	4				0	0.372051	0.999639	0.12873	0.856563	15.5325	15.8904	15.5488	15.655	15.9895	15.5146	15.4051	15.8292
	0.32223	0.106463	CHMP6	Color2 [DarkGray]	1	4				0	0.32223	0.999639	0.106463	0.759762	15.4774	15.864	15.724	15.569	15.911	15.916	15.6358	15.4366
	0.208658	-0.0398998	CHMP7	Color2 [DarkGray]	1	4				0	0.208658	0.999639	-0.0398998	-0.524856	16.3723	16.4447	16.3619	16.339	16.1489	16.4457	16.3168	16.2291
	1.82938	-0.511346	FCHSD1	Color2 [DarkGray]	1	4				0	1.82938	0.999639	-0.511346	-3.38248	13.2091	12.8562	13.7415	12.8859	12.6341	13.2738	13.0358	13.233
	0.0580156	0.0319273	CHN2	Color2 [DarkGray]	1	4				0	0.0580156	0.999639	0.0319273	0.164218	15.6523	15.0811	14.9283	15.0983	15.4553	15.3361	15.4015	14.9919
	0.311265	-0.162781	CHORDC1	Color2 [DarkGray]	1	4				0	0.311265	0.999639	-0.162781	-0.738014	19.0757	18.8997	18.3378	18.5959	18.5441	18.5765	18.4705	19.1713
	0.434342	-0.177101	CHP1	Color2 [DarkGray]	1	4				0	0.434342	0.999639	-0.177101	-0.973636	17.3782	16.9144	17.704	17.7142	17.3729	17.4514	17.2296	17.4059
	0.153899	0.120327	CHRM1	Color2 [DarkGray]	1	4				0	0.153899	0.999639	0.120327	0.401992	17.6241	18.34	18.6467	17.6827	18.3525	18.3306	18.4689	17.7613
	0.769651	-0.918791	CHRM2	Color2 [DarkGray]	1	4				1	0.769651	0.999639	-0.918791	-1.55921	12.9922	11.2902	12.9199	11.5288	13.4349	13.4093	13.1862	13.794
	0.0622075	0.107092	CHRM3	Color2 [DarkGray]	1	4				0	0.0622075	0.999639	0.107092	0.175383	12.8963	14.1637	13.6017	14.5022	14.33	15.0471	14.459	15.4816
	0.0628359	-0.0387719	CHST1	Color2 [DarkGray]	1	4				0	0.0628359	0.999639	-0.0387719	-0.17705	11.9295	11.6881	11.8077	12.3262	12.1677	11.902	11.4264	12.1243
	0.401331	0.427137	CHTOP	Color2 [DarkGray]	1	4				0	0.401331	0.999639	0.427137	0.912086	17.2491	18.9626	19.1286	18.8699	19.2747	18.9702	19.0969	19.1477
	0.0342039	0.025686	CHUK	Color2 [DarkGray]	1	4				0	0.0342039	0.999639	0.025686	0.0991299	12.4443	11.9254	11.9091	11.8305	12.1975	11.9536	11.7343	11.2779
	0.139594	-0.0877321	CIAO1	Color2 [DarkGray]	1	4				0	0.139594	0.999639	-0.0877321	-0.368555	15.2056	15.0415	14.5771	14.857	14.268	14.5475	14.8727	15.0601
	0.278222	-0.259111	CIAO2A	Color2 [DarkGray]	1	4				0	0.278222	0.999639	-0.259111	-0.671391	13.0059	12.1366	12.0048	13.0261	11.8151	12.767	12.8906	13.1272
	0.199084	0.106693	CIAO2B	Color2 [DarkGray]	1	4				0	0.199084	0.999639	0.106693	0.503908	14.407	14.8363	15.3152	15.1038	14.6972	14.8377	15.0592	14.7099
	0.061807	0.0543587	CIAO3	Color2 [DarkGray]	1	4				0	0.061807	0.999639	0.0543587	0.17432	14.3594	14.5033	14.3857	13.4353	14.1631	14.0088	14.4146	13.5449
	0.605744	0.289923	CIAPIN1	Color2 [DarkGray]	1	4				0	0.605744	0.999639	0.289923	1.27975	18.2207	18.2653	17.5992	17.8399	17.8616	17.7533	18.0004	17.2343
	0.176793	0.153256	CIBAR1	Color2 [DarkGray]	1	4				0	0.176793	0.999639	0.153256	0.454292	13.1212	13.6172	13.1156	12.4782	13.047	13.3048	13.2533	12.241
	0.730928	-0.19446	CIC	Color2 [DarkGray]	1	4				0	0.730928	0.999639	-0.19446	-1.49393	14.0065	13.8104	13.7612	13.8121	13.3212	13.8549	13.7775	13.8763
	1.01566	0.327627	CIRBP	Color2 [DarkGray]	1	4				0	1.01566	0.999639	0.327627	1.9692	17.309	17.7612	17.248	17.585	17.9428	17.8044	17.5691	17.1862
	0.267614	-0.125255	CISD1	Color2 [DarkGray]	1	4				0	0.267614	0.999639	-0.125255	-0.649628	20.137	19.6682	19.6827	19.8495	19.5738	19.7765	20.2157	20.2121
	0.313237	0.124174	CISD2	Color2 [DarkGray]	1	4				0	0.313237	0.999639	0.124174	0.741939	17.1151	17.2003	17.1001	17.0033	17.7478	17.1925	17.2998	17.3468
	0.0750535	-0.0305572	CIT	Color2 [DarkGray]	1	4				0	0.0750535	0.999639	-0.0305572	-0.209096	16.7577	16.8843	16.9996	17.2632	16.9912	17.1714	16.9931	17.3254
	0.0221623	-0.0278859	CKAP4	Color2 [DarkGray]	1	4				0	0.0221623	0.999639	-0.0278859	-0.0650472	15.5127	16.2927	16.445	16.9861	16.2839	16.6539	16.3656	17.4282
	0.00799347	-0.00156593	CKAP5	Color2 [DarkGray]	1	4				0	0.00799347	0.999639	-0.00156593	-0.0238277	17.5921	17.6589	17.5871	17.769	17.6898	17.7625	17.635	17.8172
	0.0685858	-0.0618296	CKB	Color2 [DarkGray]	1	4				0	0.0685858	0.999639	-0.0618296	-0.192215	20.5589	21.2442	21.2716	20.9383	21.2546	21.2332	21.4301	22.0508
	0.329619	-0.468757	CKM	Color2 [DarkGray]	1	4				0	0.329619	0.999639	-0.468757	-0.774321	16.9525	15.4116	17.5964	17.1128	15.7322	16.5195	16.2656	15.3289
	0.935037	0.11236	CKMT1B	Color2 [DarkGray]	1	4				0	0.935037	0.999639	0.11236	1.83528	17.6504	17.7184	17.6804	17.6951	17.6874	17.4108	17.6679	17.5779
	1.21671	-0.151524	CLASP1	Color2 [DarkGray]	1	4				0	1.21671	0.999639	-0.151524	-2.30463	16.6358	16.6211	16.7062	16.6182	16.5586	16.6471	16.4373	16.8522
	0.444173	-0.0704989	CLASP2	Color2 [DarkGray]	1	4				0	0.444173	0.999639	-0.0704989	-0.991768	18.7284	18.6868	18.6488	18.6466	18.6947	18.69	18.7166	18.9596
	0.101457	-0.0810845	CLASRP	Color2 [DarkGray]	1	4				1	0.101457	0.999639	-0.0810845	-0.276191	13.1477	13.6724	13.5137	13.6668	12.5749	13.0677	13.0254	13.5347
	0.278116	0.162524	CLCN2	Color2 [DarkGray]	1	4				0	0.278116	0.999639	0.162524	0.671174	13.7788	14.5305	13.7679	13.6347	13.8834	13.4672	13.7473	14.1319
	0.256991	-0.142368	CLCN3	Color2 [DarkGray]	1	4				0	0.256991	0.999639	-0.142368	-0.627638	17.9522	17.7505	17.3208	17.0198	17.27	17.4549	17.2968	17.1787
	0.216301	0.0626843	CLCN4	Color2 [DarkGray]	1	4				0	0.216301	0.999639	0.0626843	0.541429	15.9195	15.7533	15.9072	16.0676	16.2428	16.1347	16.0679	15.9195
	0.17924	0.338762	CLCN6	Color2 [DarkGray]	1	4				1	0.17924	0.999639	0.338762	0.459798	12.2622	14.9487	14.9257	14.6713	14.9845	14.6284	13.9467	15.3799
	0.282362	-0.238391	CLDN11	Color2 [DarkGray]	1	4				0	0.282362	0.999639	-0.238391	-0.679833	15.3482	16.0876	16.3366	15.7812	16.4166	16.3665	15.435	16.6227
	0.539638	0.291732	CLEC16A	Color2 [DarkGray]	1	4				0	0.539638	0.999639	0.291732	1.16392	14.3214	14.5797	13.6239	14.0395	14.4626	13.6461	13.8196	14.1432
	0.188614	0.0741813	CLIC1	Color2 [DarkGray]	1	4				0	0.188614	0.999639	0.0741813	0.480755	16.0285	16.2356	15.8966	16.3823	16.1333	16.1551	16.1922	16.5664
	0.11927	0.0429244	CLIC4	Color2 [DarkGray]	1	4				0	0.11927	0.999639	0.0429244	0.319952	18.1132	18.1644	17.8234	17.7688	17.8684	18.0503	18.0304	17.6735
	0.310825	-0.0672297	CLIC5	Color2 [DarkGray]	1	4				0	0.310825	0.999639	-0.0672297	-0.737139	14.4695	14.3753	14.5931	14.362	14.5018	14.6098	14.7315	14.5671
	0.590481	0.879463	CLIC6	Color2 [DarkGray]	1	4				1	0.590481	0.999639	0.879463	1.2532	12.8956	12.8499	14.2052	13.9397	13.5379	12.6987	14.0362	11.0463
	0.0209349	0.0139074	CLINT1	Color2 [DarkGray]	1	4				0	0.0209349	0.999639	0.0139074	0.0615255	17.6751	18.0411	17.6686	18.3376	17.7672	18.1642	17.8369	18.4192
	0.420086	-0.151495	CLIP1	Color2 [DarkGray]	1	4				0	0.420086	0.999639	-0.151495	-0.947183	16.9928	17.0346	17.3029	17.282	17.1577	17.3547	17.2866	17.7167
	0.104533	0.0126967	CLIP2	Color2 [DarkGray]	1	4				0	0.104533	0.999639	0.0126967	0.283831	17.786	17.781	17.718	17.7099	17.6391	17.7099	17.8103	17.6757
	0.0104291	-0.0034914	CLIP3	Color2 [DarkGray]	1	4				0	0.0104291	0.999639	-0.0034914	-0.0310036	15.3534	15.5802	15.375	15.1475	15.2551	15.4766	15.5587	15.3505
	0.646622	-0.158507	CLIP4	Color2 [DarkGray]	1	4				0	0.646622	0.999639	-0.158507	-1.35032	13.2456	13.4273	13.2164	13.1862	13.0609	13.4272	13.1791	13.5983
	0.051545	-0.0178945	CLMN	Color2 [DarkGray]	1	4				0	0.051545	0.999639	-0.0178945	-0.146816	14.1792	13.8162	14.1211	14.3384	14.002	14.0873	14.2629	14.1033
	1.59055	-0.506763	ANKRD46	Color2 [DarkGray]	1	4				0	1.59055	0.999639	-0.506763	-2.94824	16.4427	15.9284	16.0833	15.3193	15.8034	16.0232	15.8409	16.3698
	0.10373	0.06319	CLNS1A	Color2 [DarkGray]	1	4				0	0.10373	0.999639	0.06319	0.28184	16.4559	16.617	17.0698	16.5502	17.0494	17.0522	17.0252	16.4112
	0.164469	0.0552194	CLPB	Color2 [DarkGray]	1	4				0	0.164469	0.999639	0.0552194	0.426316	15.7247	15.8208	15.3659	15.3326	15.5559	15.5501	15.721	15.5688
	0.18099	-0.193135	CLPP	Color2 [DarkGray]	1	4				0	0.18099	0.999639	-0.193135	-0.463729	14.3285	14.4618	14.531	15.2382	14.7322	14.987	14.6863	16.0446
	0.0215552	-0.0177705	CLPTM1	Color2 [DarkGray]	1	4				0	0.0215552	0.999639	-0.0177705	-0.0633065	14.9781	15.5084	15.4206	15.1896	15.6618	15.1586	15.2844	16.1581
	0.105221	-0.0743477	CLPTM1L	Color2 [DarkGray]	1	4				0	0.105221	0.999639	-0.0743477	-0.285534	12.9108	13.0022	12.8714	13.5473	12.6358	12.8784	12.6762	13.4984
	0.320284	-0.0835826	CLPX	Color2 [DarkGray]	1	4				0	0.320284	0.999639	-0.0835826	-0.755915	14.9044	14.9344	14.8437	14.4769	14.9492	14.8618	14.7666	14.8515
	0.370806	-0.0806413	CLSTN1	Color2 [DarkGray]	1	4				0	0.370806	0.999639	-0.0806413	-0.854181	17.3974	17.4616	17.5392	17.1156	17.3743	17.2543	17.283	17.3662
	0.754209	-0.395905	CLSTN3	Color2 [DarkGray]	1	4				0	0.754209	0.999639	-0.395905	-1.53322	14.4506	14.115	14.3129	14.4819	14.0843	14.2724	14.0565	15.2854
	0.311243	-0.382984	CLTA	Color2 [DarkGray]	1	4				0	0.311243	0.999639	-0.382984	-0.737972	20.358	19.595	20.2159	21.2496	20.0733	20.6694	20.6595	21.8661
	0.0150275	-0.00723648	CLTB	Color2 [DarkGray]	1	4				0	0.0150275	0.999639	-0.00723648	-0.044448	21.287	21.582	21.8327	21.7669	21.712	21.7549	21.8026	22.0178
	0.430407	-0.145205	CLTC	Color2 [DarkGray]	1	4				0	0.430407	0.999639	-0.145205	-0.966354	21.891	22.0368	22.0051	21.9116	22.042	22.0301	21.898	22.5431
	0.435707	-0.174765	CLUAP1	Color2 [DarkGray]	1	4				0	0.435707	0.999639	-0.174765	-0.976158	11.9715	12.0753	11.7672	11.5641	11.4832	11.7069	11.8477	12.2238
	0.195554	0.0583878	CLUH	Color2 [DarkGray]	1	4				0	0.195554	0.999639	0.0583878	0.496132	15.6115	15.6112	15.4757	15.5535	15.2108	15.3442	15.5854	15.2957
	0.25321	0.160544	CLVS1	Color2 [DarkGray]	1	4				0	0.25321	0.999639	0.160544	0.619763	15.4299	16.1034	15.8444	15.9814	16.4884	16.1618	16.0242	16.519
	0.12343	0.123814	CLVS2	Color2 [DarkGray]	1	4				0	0.12343	0.999639	0.123814	0.33001	13.686	13.084	13.2722	12.7995	13.667	12.1417	13.0279	12.9832
	0.52304	0.203391	CLYBL	Color2 [DarkGray]	1	4				0	0.52304	0.999639	0.203391	1.13444	16.7322	16.5589	16.5824	16.4417	16.5986	16.2529	16.7797	15.9978
	0.982274	0.24168	CMAS	Color2 [DarkGray]	1	4				0	0.982274	0.999639	0.24168	1.91374	18.1776	18.2788	17.791	18.4313	18.2566	17.9019	18.0363	18.1657
	0.171707	0.183019	CMBL	Color2 [DarkGray]	1	4				0	0.171707	0.999639	0.183019	0.442795	15.0888	14.7943	14.2935	13.9495	14.0669	13.8803	14.5646	13.3806
	0.434111	0.21616	CMC2	Color2 [DarkGray]	1	4				0	0.434111	0.999639	0.21616	0.973208	14.1168	14.7946	15.1502	14.668	14.8847	14.503	14.9441	14.6567
	0.025326	0.0154817	CMIP	Color2 [DarkGray]	1	4				0	0.025326	0.999639	0.0154817	0.0740829	15.3192	15.4708	15.5521	15.7871	15.9123	15.8213	15.7729	16.1886
	0.112276	0.0301385	CMPK1	Color2 [DarkGray]	1	4				0	0.112276	0.999639	0.0301385	0.302906	19.6982	20.0228	19.9408	19.6581	19.8814	19.908	19.9965	19.8912
	0.135473	-0.206588	CMPK2	Color2 [DarkGray]	1	4				0	0.135473	0.999639	-0.206588	-0.358808	15.7439	16.0069	17.3019	17.4091	17.0802	17.5504	17.2182	17.9444
	0.174091	0.474247	CMTM4	Color2 [DarkGray]	1	4				2	0.174091	0.999639	0.474247	0.448192	15.4176	14.7594	12.2081	14.9277	14.6414	12.3073	13.5431	16.0417
	1.11944	-0.415018	CMTR1	Color2 [DarkGray]	1	4				0	1.11944	0.999639	-0.415018	-2.14186	14.2219	13.8851	14.4045	14.4653	13.9058	14.4408	14.028	14.8771
	0.155821	-0.06985	CNBP	Color2 [DarkGray]	1	4				0	0.155821	0.999639	-0.06985	-0.406439	17.791	17.8694	18.0007	18.2918	17.9749	18.2827	18.1054	18.4464
	0.041102	-0.0194063	CNDP2	Color2 [DarkGray]	1	4				0	0.041102	0.999639	-0.0194063	-0.118289	17.7066	17.435	17.7765	17.7697	17.7135	17.9866	18.1582	17.6844
	0.367598	-0.481786	CNEP1R1	Color2 [DarkGray]	1	4				0	0.367598	0.999639	-0.481786	-0.848035	12.3152	11.1291	12.7571	13.1199	11.7966	12.8633	13.318	13.3551
	0.253882	0.314974	CNIH1	Color2 [DarkGray]	1	4				0	0.253882	0.999639	0.314974	0.621165	14.8792	13.9948	13.1625	13.4083	14.2621	13.4715	13.7794	12.6714
	0.116715	0.192533	CNIH2	Color2 [DarkGray]	1	4				1	0.116715	0.999639	0.192533	0.313744	12.0468	14.4336	14.5913	13.9647	13.9785	14.3109	13.5914	14.2492
	1.02826	-0.172931	CNKSR2	Color2 [DarkGray]	1	4				0	1.02826	0.999639	-0.172931	-1.99013	17.4631	17.6056	17.6404	17.3219	17.4232	17.5985	17.433	17.7734
	0.466033	-0.502316	CNN1	Color2 [DarkGray]	1	4				0	0.466033	0.999639	-0.502316	-1.03179	14.5933	14.4767	14.5326	15.1044	15.0847	15.7691	14.6309	16.4109
	0.0879837	-0.0567863	CNN2	Color2 [DarkGray]	1	4				0	0.0879837	0.999639	-0.0567863	-0.242306	15.0554	15.2628	14.7463	14.6959	15.3875	15.4594	15.1874	15.4997
	0.0486543	0.0302296	CNN3	Color2 [DarkGray]	1	4				0	0.0486543	0.999639	0.0302296	0.138976	17.1208	16.9342	17.2864	17.5068	16.8077	17.1859	17.6893	17.224
	0.0149603	-0.0101583	CNNM1	Color2 [DarkGray]	1	4				0	0.0149603	0.999639	-0.0101583	-0.0442523	15.4565	15.2383	14.7832	15.0113	14.675	15.2633	15.1958	14.6581
	0.182381	-0.093061	CNNM2	Color2 [DarkGray]	1	4				0	0.182381	0.999639	-0.093061	-0.466845	13.785	13.4543	13.7888	14.2824	13.545	13.7879	13.7865	14.0787
	0.0725017	0.0450878	CNNM3	Color2 [DarkGray]	1	4				0	0.0725017	0.999639	0.0450878	0.202458	14.6029	15.0398	15.3165	15.543	14.9751	15.1625	14.7906	15.0863
	0.186818	-0.146491	CNNM4	Color2 [DarkGray]	1	4				1	0.186818	0.999639	-0.146491	-0.476758	11.7879	12.4326	12.6229	11.7088	11.9728	12.0179	12.5216	12.7932
	0.199304	-0.0443382	CNOT1	Color2 [DarkGray]	1	4				0	0.199304	0.999639	-0.0443382	-0.504392	16.0248	16.1079	15.94	16.0012	16.0325	16.1072	16.086	16.333
	0.240847	-0.0901222	CNOT10	Color2 [DarkGray]	1	4				0	0.240847	0.999639	-0.0901222	-0.593825	14.3831	14.549	14.7036	14.7099	14.7508	14.6712	14.4017	15.014
	0.451037	0.61948	CNOT11	Color2 [DarkGray]	1	4				1	0.451037	0.999639	0.61948	1.00438	12.0647	13.8061	12.7277	13.932	14.584	13.7224	13.2494	14.5787
	0.192616	-0.170533	CNOT2	Color2 [DarkGray]	1	4				0	0.192616	0.999639	-0.170533	-0.489637	13.2248	12.8415	14.0659	13.8675	14.1524	14.1199	13.6417	13.7747
	0.436188	0.135226	CNOT3	Color2 [DarkGray]	1	4				0	0.436188	0.999639	0.135226	0.977048	15.8522	16.2216	16.0399	15.7032	16.1381	15.8254	15.8876	15.6921
	0.361244	0.115142	CNOT4	Color2 [DarkGray]	1	4				0	0.361244	0.999639	0.115142	0.835826	15.4914	15.5142	15.6512	15.9122	15.7871	15.6695	15.9876	15.9284
	0.287403	-0.125644	CNOT7	Color2 [DarkGray]	1	4				0	0.287403	0.999639	-0.125644	-0.690074	14.0847	14.3514	14.2237	13.9432	14.1269	13.9787	14.07	14.707
	0.171942	0.0874066	CNOT9	Color2 [DarkGray]	1	4				0	0.171942	0.999639	0.0874066	0.443328	16.2487	16.0394	15.7219	16.5893	16.0485	16.2438	16.2888	16.4019
	0.378557	-0.0828023	CNP	Color2 [DarkGray]	1	4				0	0.378557	0.999639	-0.0828023	-0.868981	21.7859	21.7951	21.8126	21.532	21.8286	21.6928	21.8063	22.0018
	1.57139	-0.503916	RP2	Color2 [DarkGray]	1	4				0	1.57139	0.999639	-0.503916	-2.91431	14.8419	14.8296	15.2981	14.8353	14.8123	15.4014	14.7058	15.6572
	0.0872597	0.0306351	CNPY3	Color2 [DarkGray]	1	4				0	0.0872597	0.999639	0.0306351	0.240465	15.2307	15.0279	15.3031	15.0407	15.0744	14.9399	15.3106	14.8572
	0.245041	-0.258686	CNPY4	Color2 [DarkGray]	1	4				1	0.245041	0.999639	-0.258686	-0.602658	12.379	11.7514	12.9074	11.6947	12.9186	12.7188	12.0575	11.4518
	0.226006	0.0862598	CNR1	Color2 [DarkGray]	1	4				0	0.226006	0.999639	0.0862598	0.562294	16.9665	17.4099	17.4465	17.0783	17.1733	16.8393	17.0694	17.1336
	0.146677	-0.0763187	CNRIP1	Color2 [DarkGray]	1	4				0	0.146677	0.999639	-0.0763187	-0.385187	16.9471	16.9292	16.5638	16.8491	16.8802	16.6304	16.2964	17.1189
	0.133359	0.0311151	CNTFR	Color2 [DarkGray]	1	4				0	0.133359	0.999639	0.0311151	0.353787	16.9304	17.0839	16.8996	17.0629	16.9259	16.9227	17.0431	17.2386
	0.167477	-0.0830069	CNTN1	Color2 [DarkGray]	1	4				0	0.167477	0.999639	-0.0830069	-0.433181	20.5017	20.5582	20.7328	20.9142	20.8402	20.83	20.7539	21.3341
	0.00864459	-0.00286341	CNTN2	Color2 [DarkGray]	1	4				0	0.00864459	0.999639	-0.00286341	-0.0257499	17.2845	17.5148	17.2867	17.415	17.5216	17.5982	17.4048	17.6984
	0.25442	-0.153089	CNTN3	Color2 [DarkGray]	1	4				0	0.25442	0.999639	-0.153089	-0.622285	14.8598	15.0641	15.2694	15.1772	15.4189	15.393	15.2438	15.9941
	0.350525	-0.213958	CNTN4	Color2 [DarkGray]	1	4				0	0.350525	0.999639	-0.213958	-0.815121	15.4489	15.0184	15.7909	16.0258	15.6495	16.0526	15.8233	16.0804
	0.155498	0.166178	CNTN5	Color2 [DarkGray]	1	4				1	0.155498	0.999639	0.166178	0.405693	14.0084	13.33	13.3365	13.3428	13.3332	12.5772	12.8488	12.268
	0.92193	-0.298665	CNTN6	Color2 [DarkGray]	1	4				0	0.92193	0.999639	-0.298665	-1.8135	13.8211	13.4173	13.453	13.4911	13.6559	13.98	13.6682	14.173
	0.934105	-0.304327	CNTNAP1	Color2 [DarkGray]	1	4				0	0.934105	0.999639	-0.304327	-1.83373	17.9233	17.5705	17.7806	17.6282	17.7231	18.0115	17.9946	18.4183
	0.498104	-0.189454	CNTNAP2	Color2 [DarkGray]	1	4				0	0.498104	0.999639	-0.189454	-1.08983	18.0238	17.8117	18.2612	18.3165	18.0647	18.368	18.324	18.6219
	0.0334333	0.0344493	CNTNAP4	Color2 [DarkGray]	1	4				0	0.0334333	0.999639	0.0344493	0.0969735	16.1037	15.9297	15.5219	15.2475	15.4461	15.252	15.0474	14.6553
	0.181346	-0.27893	COA3	Color2 [DarkGray]	1	4				0	0.181346	0.999639	-0.27893	-0.464527	14.2229	15.3785	15.8053	15.0261	16.1136	15.8129	15.0773	16.8702
	0.234824	0.329974	COASY	Color2 [DarkGray]	1	4				1	0.234824	0.999639	0.329974	0.581082	12.8521	14.2223	13.1618	14.7209	14.3447	14.8772	13.3382	14.4151
	2.53359	-0.499161	MYL4	Color2 [DarkGray]	1	4				0	2.53359	0.999639	-0.499161	-4.8244	14.3395	13.5541	14.0585	13.6897	13.4431	13.9725	13.6589	13.9719
	0.0609746	-0.0407166	COBLL1	Color2 [DarkGray]	1	4				0	0.0609746	0.999639	-0.0407166	-0.172108	15.4644	15.4487	15.5385	14.8366	15.4625	15.6417	15.7747	15.0407
	0.585938	0.30948	COCH	Color2 [DarkGray]	1	4				0	0.585938	0.999639	0.30948	1.24528	12.5013	13.4819	13.5204	13.135	13.516	13.0625	13.0128	12.8236
	0.0913575	-0.113618	COG1	Color2 [DarkGray]	1	4				0	0.0913575	0.999639	-0.113618	-0.250858	13.5948	12.3395	12.9348	13.4087	12.2739	13.2893	13.7554	12.413
	0.292445	-0.229317	COG2	Color2 [DarkGray]	1	4				0	0.292445	0.999639	-0.229317	-0.700277	13.5198	12.5651	12.7033	13.0697	13.0845	13.0173	13.5043	13.9004
	0.133301	0.0224061	COG3	Color2 [DarkGray]	1	4				0	0.133301	0.999639	0.0224061	0.353648	14.3679	14.4735	14.3794	14.281	14.2689	14.3864	14.4394	14.2394
	0.0613488	0.0449374	COG4	Color2 [DarkGray]	1	4				0	0.0613488	0.999639	0.0449374	0.173103	14.033	14.2836	14.2556	14.943	14.3479	14.9237	14.6044	14.7869
	0.140103	-0.083566	COG5	Color2 [DarkGray]	1	4				0	0.140103	0.999639	-0.083566	-0.369755	13.803	13.6239	14.2342	14.5349	13.9791	14.0288	13.9697	14.3759
	0.0514169	0.020978	COG7	Color2 [DarkGray]	1	4				0	0.0514169	0.999639	0.020978	0.14647	13.7972	13.8819	13.7301	13.3885	13.5656	13.5843	13.9562	13.5967
	0.281121	-0.156287	COIL	Color2 [DarkGray]	1	4				0	0.281121	0.999639	-0.156287	-0.677306	14.0386	13.8181	13.5528	14.0094	13.3726	13.5443	13.6025	14.292
	0.462838	-0.302247	COL12A1	Color2 [DarkGray]	1	4				0	0.462838	0.999639	-0.302247	-1.02597	13.1127	13.4	13.6331	13.2951	13.7633	13.7467	13.2549	14.4299
	0.257532	0.417388	COL18A1	Color2 [DarkGray]	1	4				1	0.257532	0.999639	0.417388	0.628764	11.5416	14.0108	13.9629	13.6667	14.2108	13.9782	13.6529	14.3889
	0.133573	0.10485	COL4A1	Color2 [DarkGray]	1	4				0	0.133573	0.999639	0.10485	0.354294	15.3808	16.165	16.0368	16.0229	16.4526	16.4609	16.3062	16.6488
	0.0622197	0.0666416	COL4A2	Color2 [DarkGray]	1	4				0	0.0622197	0.999639	0.0666416	0.175415	15.436	15.4527	14.9472	14.2256	15.7618	15.4432	15.4201	14.7672
	0.778243	-0.31707	COL6A1	Color2 [DarkGray]	1	4				0	0.778243	0.999639	-0.31707	-1.57365	13.871	13.4799	13.5733	13.5186	13.2623	13.2887	13.3913	14.1874
	0.0699481	-0.0841916	COL6A2	Color2 [DarkGray]	1	4				0	0.0699481	0.999639	-0.0841916	-0.195786	12.4313	13.0817	12.3384	12.419	13.2161	12.7862	12.4868	13.9845
	0.0494953	0.0399673	COL6A3	Color2 [DarkGray]	1	4				0	0.0494953	0.999639	0.0399673	0.141261	14.1197	14.5645	14.1288	14.2976	14.7152	14.5889	14.6728	15.2528
	0.7697	0.892373	COMMD1	Color2 [DarkGray]	1	4				1	0.7697	0.999639	0.892373	1.5593	14.3942	14.3961	14.1081	14.3053	14.6893	11.9158	14.543	13.9462
	0.590338	0.78756	COMMD10	Color2 [DarkGray]	1	4				0	0.590338	0.999639	0.78756	1.25295	14.3596	16.9991	16.8932	16.9958	17.1676	16.9433	16.9263	16.7424
	0.0363664	0.0251749	COMMD2	Color2 [DarkGray]	1	4				0	0.0363664	0.999639	0.0251749	0.105164	14.147	14.1723	13.9369	14.359	13.3607	13.9433	13.8945	13.6586
	0.00549893	-0.00117636	COMMD4	Color2 [DarkGray]	1	4				0	0.00549893	0.999639	-0.00117636	-0.0164378	14.1779	14.4038	14.2963	14.1111	14.2641	14.3519	14.3205	14.2781
	0.610238	-0.585233	COMMD5	Color2 [DarkGray]	1	4				0	0.610238	0.999639	-0.585233	-1.28754	12.9792	12.0411	12.424	13.2998	12.4128	13.3972	12.8562	14.1505
	0.116973	-0.158436	COMMD7	Color2 [DarkGray]	1	4				1	0.116973	0.999639	-0.158436	-0.314372	11.7938	11.7916	11.337	12.4781	11.2039	11.8413	12.1542	13.2895
	0.604801	0.102537	COMMD9	Color2 [DarkGray]	1	4				0	0.604801	0.999639	0.102537	1.27811	15.0002	15.3713	15.2856	15.3668	15.1855	15.2775	15.2633	15.2135
	0.240436	0.142918	COMT	Color2 [DarkGray]	1	4				0	0.240436	0.999639	0.142918	0.592957	16.9503	16.6119	16.3084	16.1218	16.7623	16.2776	16.6531	16.0411
	0.211563	-0.0359983	COPA	Color2 [DarkGray]	1	4				0	0.211563	0.999639	-0.0359983	-0.53117	16.6439	16.7889	16.6287	16.6212	16.6277	16.716	16.6785	16.8717
	0.115403	-0.0455041	COPB1	Color2 [DarkGray]	1	4				0	0.115403	0.999639	-0.0455041	-0.310547	16.5601	16.8413	16.6798	16.6942	16.7501	16.7003	16.6721	17.1994
	0.726844	-0.191084	COPB2	Color2 [DarkGray]	1	4				0	0.726844	0.999639	-0.191084	-1.48702	17.2669	17.1862	17.2774	17.3287	17.0497	17.2525	17.1938	17.7259
	0.199631	0.027293	COPG1	Color2 [DarkGray]	1	4				0	0.199631	0.999639	0.027293	0.505112	15.2647	15.2887	15.2154	15.381	15.2772	15.2683	15.3467	15.436
	0.254773	-0.0582287	COPG2	Color2 [DarkGray]	1	4				0	0.254773	0.999639	-0.0582287	-0.623021	15.8214	15.8295	15.8996	15.8713	15.9212	15.8802	15.9625	16.2162
	0.230656	0.0456357	COPS2	Color2 [DarkGray]	1	4				0	0.230656	0.999639	0.0456357	0.572222	18.8361	19.1182	19.0783	19.1633	18.9323	19.097	19.0552	19.0751
	0.20335	0.0568137	COPS3	Color2 [DarkGray]	1	4				0	0.20335	0.999639	0.0568137	0.513268	18.9574	19.1679	19.1613	18.8413	19.1152	18.7727	18.9297	18.9353
	0.0296922	-0.00489521	COPS4	Color2 [DarkGray]	1	4				0	0.0296922	0.999639	-0.00489521	-0.0864572	18.2944	18.1569	18.2257	18.4091	18.233	18.3141	18.2968	18.2812
	0.101232	-0.0405469	COPS5	Color2 [DarkGray]	1	4				0	0.101232	0.999639	-0.0405469	-0.275631	18.0983	18.4056	18.149	18.1983	18.0359	18.1901	18.2763	18.6409
	0.182823	-0.0557303	COPS6	Color2 [DarkGray]	1	4				0	0.182823	0.999639	-0.0557303	-0.467834	17.6928	17.9514	18.0099	18.0187	17.7659	18.0698	17.9931	18.1797
	0.459109	-0.194893	COPS7A	Color2 [DarkGray]	1	4				0	0.459109	0.999639	-0.194893	-1.01916	17.3735	17.0246	17.2584	17.5498	17.128	17.585	17.5753	17.8404
	0.407924	0.144538	COPS7B	Color2 [DarkGray]	1	4				0	0.407924	0.999639	0.144538	0.924465	15.3978	15.6661	15.3012	15.1688	15.1315	15.174	15.4563	14.9717
	0.0315846	-0.0402231	COPS8	Color2 [DarkGray]	1	4				0	0.0315846	0.999639	-0.0402231	-0.0917867	15.5752	16.1376	17.2318	16.7145	17.0454	17.0673	16.9041	17.0882
	1.04574	-0.316499	COPZ1	Color2 [DarkGray]	1	4				0	1.04574	0.999639	-0.316499	-2.01917	16.0221	15.6664	15.9036	15.7177	15.7223	15.6289	15.1967	16.0146
	0.402661	-0.279907	COQ3	Color2 [DarkGray]	1	4				0	0.402661	0.999639	-0.279907	-0.914586	15.1299	14.7905	14.8572	14.8972	14.9727	14.655	14.8936	16.0317
	0.373676	1.10219	COQ4	Color2 [DarkGray]	1	4				1	0.373676	0.999639	1.10219	0.859669	11.8828	17.0721	16.0261	16.9092	16.4269	17.1239	16.3779	17.3447
	0.162072	0.193198	COQ5	Color2 [DarkGray]	1	4				1	0.162072	0.999639	0.193198	0.420829	12.0086	12.6767	13.5058	13.3505	13.7064	12.9662	13.39	13.8702
	0.0648387	-0.0624642	COQ6	Color2 [DarkGray]	1	4				0	0.0648387	0.999639	-0.0624642	-0.182349	14.2871	14.7722	15.1146	15.4388	15.1819	15.3169	14.8036	15.7278
	0.05777	-0.0505302	COQ7	Color2 [DarkGray]	1	4				0	0.05777	0.999639	-0.0505302	-0.163561	16.5963	17.0205	16.4313	15.8248	16.6589	16.6452	17.0081	17.0416
	0.00425079	0.00398183	COQ8A	Color2 [DarkGray]	1	4				0	0.00425079	0.999639	0.00398183	0.0127248	15.9124	14.9545	14.7452	14.7902	15.1005	14.7913	15.3715	14.7518
	1.00615	-0.244021	COQ9	Color2 [DarkGray]	1	4				0	1.00615	0.999639	-0.244021	-1.9534	17.7004	17.5432	17.4702	17.3418	17.5725	17.9686	17.5928	17.8872
	0.0573041	-0.0121055	CORO1A	Color2 [DarkGray]	1	4				0	0.0573041	0.999639	-0.0121055	-0.162314	19.878	19.8244	19.874	19.7095	19.9816	19.7914	19.9609	19.9814
	0.203877	-0.133219	CORO1B	Color2 [DarkGray]	1	4				0	0.203877	0.999639	-0.133219	-0.51442	18.6972	18.8815	19.3128	19.3144	19.3777	19.5615	19.2451	19.7802
	0.00508779	0.00177145	CORO1C	Color2 [DarkGray]	1	4				0	0.00508779	0.999639	0.00177145	0.0152159	20.3456	20.283	20.0777	20.279	20.3739	20.2325	20.3455	20.6184
	0.273992	-0.487271	CORO2A	Color2 [DarkGray]	1	4				0	0.273992	0.999639	-0.487271	-0.662735	12.8106	13.8247	14.3697	13.9466	14.2125	13.8154	13.2398	16.177
	0.772717	-0.164884	CORO2B	Color2 [DarkGray]	1	4				0	0.772717	0.999639	-0.164884	-1.56437	18.1358	17.9917	17.8378	17.8805	17.8354	18.1842	18.0531	18.2624
	0.132235	-0.112552	CORO6	Color2 [DarkGray]	1	4				0	0.132235	0.999639	-0.112552	-0.351112	17.1351	16.5962	15.8937	16.4341	15.9707	16.6611	16.8896	16.6509
	0.480566	-0.420582	COTL1	Color2 [DarkGray]	1	4				0	0.480566	0.999639	-0.420582	-1.05819	19.374	18.9274	19.4276	20.2275	19.28	20.2028	19.4184	20.5312
	1.23397	0.242649	COX17	Color2 [DarkGray]	1	4				0	1.23397	0.999639	0.242649	2.33365	16.8264	17.381	16.9675	17.1195	16.9972	17.0771	17.1354	16.7915
	0.480529	0.127	COX5A	Color2 [DarkGray]	1	4				0	0.480529	0.999639	0.127	1.05812	16.8614	17.2676	16.9371	16.8738	17.1823	17.1674	17.2779	17.1278
	0.0848223	0.0391293	COX5B	Color2 [DarkGray]	1	4				0	0.0848223	0.999639	0.0391293	0.234251	20.5576	20.9744	21.1649	20.9968	21.2071	21.0905	21.0603	21.269
	0.124963	0.426999	COX6A1	Color2 [DarkGray]	1	4				1	0.124963	0.999639	0.426999	0.333701	11.5026	14.9196	15.5852	15.4825	16.4478	16.3585	13.0956	14.7912
	0.153338	0.148638	COX6B1	Color2 [DarkGray]	1	4				0	0.153338	0.999639	0.148638	0.400692	19.4814	20.2953	20.7848	20.5506	21.0511	20.8831	20.6481	20.8012
	0.190003	0.348249	COX6C	Color2 [DarkGray]	1	4				0	0.190003	0.999639	0.348249	0.483842	19.7034	22.2076	22.5634	22.2697	22.1536	22.4002	22.1673	22.7382
	0.231727	0.679405	COX7C	Color2 [DarkGray]	1	4				0	0.231727	0.999639	0.679405	0.574501	13.9759	18.5383	17.1688	14.9186	18.0528	17.3937	17.4321	17.6859
	0.777197	-0.482172	CP	Color2 [DarkGray]	1	4				0	0.777197	0.999639	-0.482172	-1.5719	15.0823	13.7335	15.0456	14.574	14.2814	14.8022	14.4416	14.0291
	0.100467	-0.047307	CPD	Color2 [DarkGray]	1	4				0	0.100467	0.999639	-0.047307	-0.273725	15.8378	15.677	15.2349	15.181	15.3267	15.4255	15.397	15.2728
	0.931429	0.243189	CPE	Color2 [DarkGray]	1	4				0	0.931429	0.999639	0.243189	1.82929	18.0617	18.2408	18.2985	18.6056	18.506	18.4314	18.3774	17.9655
	0.943618	0.25529	CPEB2	Color2 [DarkGray]	1	4				0	0.943618	0.999639	0.25529	1.84954	16.6831	16.9597	16.7387	16.6601	16.9485	16.2596	16.6493	16.5151
	0.117427	0.0443759	CPEB3	Color2 [DarkGray]	1	4				0	0.117427	0.999639	0.0443759	0.315477	15.8947	16.2224	16.235	15.9924	15.7889	16.0911	16.1886	15.794
	0.238984	0.14916	CPEB4	Color2 [DarkGray]	1	4				0	0.238984	0.999639	0.14916	0.589891	15.0608	15.4435	15.2017	14.658	15.3634	14.8398	14.7481	14.5141
	0.20105	-0.106085	CPLX1	Color2 [DarkGray]	1	4				0	0.20105	0.999639	-0.106085	-0.508226	18.7796	18.3597	18.9004	18.9766	18.5589	18.7245	19.1943	19.1094
	0.874982	-0.143496	CPLX2	Color2 [DarkGray]	1	4				0	0.874982	0.999639	-0.143496	-1.73539	20.6003	20.5165	20.4617	20.4293	20.4951	20.6247	20.5199	20.8481
	0.425655	-0.29939	CPLX3	Color2 [DarkGray]	1	4				0	0.425655	0.999639	-0.29939	-0.95754	16.0276	16.1046	16.1239	15.5074	16.0314	16.6641	16.7348	16.7603
	0.182023	0.0463703	CPNE1	Color2 [DarkGray]	1	4				0	0.182023	0.999639	0.0463703	0.466043	16.1222	16.1433	15.9299	16.1165	16.2842	16.0377	16.0803	16.349
	0.00341871	0.00224638	CPNE2	Color2 [DarkGray]	1	4				0	0.00341871	0.999639	0.00224638	0.0102436	16.5832	16.1743	16.3112	16.6377	15.9654	16.3556	16.2683	15.7867
	0.0923791	0.0901794	CPNE3	Color2 [DarkGray]	1	4				0	0.0923791	0.999639	0.0901794	0.253438	13.7862	14.2709	14.7597	15.2782	14.7312	14.8281	14.5393	15.085
	0.341593	-0.0625873	CPNE4	Color2 [DarkGray]	1	4				0	0.341593	0.999639	-0.0625873	-0.79776	17.5633	17.629	17.6793	17.4966	17.5708	17.7266	17.4469	17.4244
	0.0230638	-0.00980902	CPNE5	Color2 [DarkGray]	1	4				0	0.0230638	0.999639	-0.00980902	-0.0676278	16.4526	16.7078	17.0058	16.6987	16.973	16.9993	16.8049	16.7659
	0.0951252	-0.0296545	CPNE6	Color2 [DarkGray]	1	4				0	0.0951252	0.999639	-0.0296545	-0.260355	19.8604	19.8555	19.9766	19.7772	20.0564	20.1296	19.8322	19.6733
	0.114048	0.129562	CPNE7	Color2 [DarkGray]	1	4				0	0.114048	0.999639	0.129562	0.307241	13.7048	14.8619	15.1916	15.319	15.1666	15.452	14.7085	15.1894
	0.634427	0.120271	CPNE8	Color2 [DarkGray]	1	4				0	0.634427	0.999639	0.120271	1.32934	14.8231	14.8639	14.7397	15.1077	15.0987	14.9024	14.9287	15.0527
	0.292911	-0.0745234	CPNE9	Color2 [DarkGray]	1	4				0	0.292911	0.999639	-0.0745234	-0.701217	15.0658	14.8853	14.9519	15.0839	15.035	14.8783	14.9036	15.31
	0.114598	0.0844951	CPOX	Color2 [DarkGray]	1	4				0	0.114598	0.999639	0.0844951	0.308583	15.0887	15.012	14.7338	14.4532	14.7164	14.8015	14.7083	13.9279
	0.133082	-0.0739813	CPSF1	Color2 [DarkGray]	1	4				0	0.133082	0.999639	-0.0739813	-0.353128	13.7525	13.2262	13.3799	13.1535	13.7303	13.7834	13.7875	13.2777
	0.0878754	-0.0403094	CPSF2	Color2 [DarkGray]	1	4				0	0.0878754	0.999639	-0.0403094	-0.242031	14.0241	14.2985	13.893	13.5989	13.8384	13.727	13.7092	13.962
	0.839698	0.191455	CPSF3	Color2 [DarkGray]	1	4				0	0.839698	0.999639	0.191455	1.67655	13.9149	14.474	14.3493	14.2461	14.4533	14.3184	14.3117	14.1368
	0.103282	0.0415678	CPSF4	Color2 [DarkGray]	1	4				0	0.103282	0.999639	0.0415678	0.280728	13.2338	13.6186	13.6657	13.3049	13.7942	13.6976	13.5122	13.4665
	0.67054	-0.147777	CPSF6	Color2 [DarkGray]	1	4				0	0.67054	0.999639	-0.147777	-1.3913	16.2622	15.893	15.9559	15.7046	16.0198	16.0105	16.0771	16.0568
	0.0769336	0.0312924	CPSF7	Color2 [DarkGray]	1	4				0	0.0769336	0.999639	0.0312924	0.213969	17.3121	17.8044	17.3868	17.594	17.3619	17.5435	17.3895	17.7822
	0.0158372	0.00652862	CPT2	Color2 [DarkGray]	1	4				0	0.0158372	0.999639	0.00652862	0.0468013	15.3511	15.2903	15.4664	15.3819	15.5554	15.47	15.112	15.0261
	0.0711281	-0.0646799	CRABP1	Color2 [DarkGray]	1	4				0	0.0711281	0.999639	-0.0646799	-0.198873	14.2685	13.7379	14.734	14.7809	14.1883	14.8056	14.8885	14.0462
	0.43671	0.234795	CRACD	Color2 [DarkGray]	1	4				0	0.43671	0.999639	0.234795	0.978011	12.602	12.1511	12.2891	13.2695	12.6904	12.449	12.5626	12.3943
	0.551987	-0.634067	CRACDL	Color2 [DarkGray]	1	4				0	0.551987	0.999639	-0.634067	-1.18574	14.2846	14.0538	14.7899	15.227	14.7751	15.2786	14.2041	16.4431
	0.551985	0.320862	CRADD	Color2 [DarkGray]	1	4				0	0.551985	0.999639	0.320862	1.18573	13.7762	13.7797	13.4867	13.5919	13.3009	13.4644	14.1473	12.8091
	0.204915	0.0853968	CRAT	Color2 [DarkGray]	1	4				0	0.204915	0.999639	0.0853968	0.516691	16.0946	16.0627	15.4809	15.9194	16.1681	15.968	15.8727	16.1378
	0.178784	-0.0366886	CRBN	Color2 [DarkGray]	1	4				0	0.178784	0.999639	-0.0366886	-0.458773	15.5452	15.3744	15.6073	15.5412	15.4678	15.4244	15.3517	15.305
	0.131093	0.0469344	CREB1	Color2 [DarkGray]	1	4				0	0.131093	0.999639	0.0469344	0.348388	13.5732	13.9655	14.1736	14.0031	13.954	13.9962	14.0778	14.0696
	0.629263	-0.299583	CREBBP	Color2 [DarkGray]	1	4				0	0.629263	0.999639	-0.299583	-1.32044	13.7833	13.1854	13.6335	12.9584	13.1011	13.6392	13.5687	12.9559
	0.352625	-0.171101	CRELD1	Color2 [DarkGray]	1	4				0	0.352625	0.999639	-0.171101	-0.819188	15.9974	15.7018	16.4679	16.1135	16.4551	16.0486	15.7151	16.156
	0.52823	0.962608	CRELD2	Color2 [DarkGray]	1	4				1	0.52823	0.999639	0.962608	1.14368	12.0505	14.6594	15.478	15.2468	15.7557	14.721	15.7771	15.339
	0.0813149	0.0754004	CRH	Color2 [DarkGray]	1	4				0	0.0813149	0.999639	0.0754004	0.225265	14.5175	13.4906	14.2463	14.4472	14.1459	13.8252	14.0944	13.2876
	0.0252218	0.0164809	CRHBP	Color2 [DarkGray]	1	4				0	0.0252218	0.999639	0.0164809	0.0737863	14.4254	14.4595	14.0568	14.4851	14.3318	14.134	13.6012	14.1955
	0.141279	-0.0737133	CRIP1	Color2 [DarkGray]	1	4				0	0.141279	0.999639	-0.0737133	-0.372525	17.457	17.9617	17.488	17.3454	17.4294	17.5081	17.4667	18.0449
	0.970784	-0.200769	CRIP2	Color2 [DarkGray]	1	4				0	0.970784	0.999639	-0.200769	-1.89466	19.3066	19.4317	19.4383	19.1327	19.3502	19.4652	19.1811	19.6887
	0.285134	-0.231662	CRIPT	Color2 [DarkGray]	1	4				0	0.285134	0.999639	-0.231662	-0.685469	11.9771	11.3697	10.8635	11.3141	11.0878	11.5565	11.8893	12.1904
	0.0499716	0.0271144	CRK	Color2 [DarkGray]	1	4				0	0.0499716	0.999639	0.0271144	0.142554	17.6883	17.9414	18.1955	18.2025	18.2467	18.5294	18.2953	18.1641
	0.0302613	0.0159583	CRKL	Color2 [DarkGray]	1	4				0	0.0302613	0.999639	0.0159583	0.088062	16.3021	16.7483	16.9805	16.8439	16.8565	17.0825	16.6601	16.6799
	0.0351289	-0.0212131	CRMP1	Color2 [DarkGray]	1	4				0	0.0351289	0.999639	-0.0212131	-0.101714	20.1839	20.333	20.6124	20.8069	20.7989	20.751	20.5459	21.0222
	0.0187926	0.00775218	CRNKL1	Color2 [DarkGray]	1	4				0	0.0187926	0.999639	0.00775218	0.055357	13.7912	13.4696	13.9745	13.8269	13.7927	13.597	13.7584	13.454
	0.110051	0.113183	CROCC	Color2 [DarkGray]	1	4				0	0.110051	0.999639	0.113183	0.297445	14.0005	15.1446	15.0708	15.5105	14.9072	15.3003	14.8875	15.6254
	1.59184	-0.49109	TUSC3	Color2 [DarkGray]	1	4				0	1.59184	0.999639	-0.49109	-2.95054	16.4961	15.4807	16.3421	15.9262	16.0342	16.0663	16.0158	16.5168
	0.0323402	-0.0235906	CRTAC1	Color2 [DarkGray]	1	4				0	0.0323402	0.999639	-0.0235906	-0.0939089	15.7267	16.1129	15.3126	15.1057	15.4181	15.3604	15.1406	15.4719
	0.269433	-0.378565	CRTC1	Color2 [DarkGray]	1	4				0	0.269433	0.999639	-0.378565	-0.653373	15.0601	14.8517	16.3803	16.5067	15.8526	16.9517	16.4767	16.8099
	0.0908561	-0.0669427	CRTC3	Color2 [DarkGray]	1	4				0	0.0908561	0.999639	-0.0669427	-0.24959	12.3724	11.9106	12.2582	12.2836	11.8933	11.7073	12.6461	12.6635
	0.0454302	-0.0654213	CRY2	Color2 [DarkGray]	1	4				1	0.0454302	0.999639	-0.0654213	-0.13018	12.3203	12.8586	11.5619	11.8546	10.8747	11.5682	12.2767	12.676
	1.84113	-0.488981	GRK6	Color2 [DarkGray]	1	4				0	1.84113	0.999639	-0.488981	-3.40444	13.1335	12.8583	12.9167	12.2936	12.5699	12.8693	12.3913	13.1497
	0.165856	-0.0988088	CRYL1	Color2 [DarkGray]	1	4				0	0.165856	0.999639	-0.0988088	-0.429486	14.596	14.7434	14.3946	14.8165	14.6341	15.1489	14.8899	15.3396
	0.0845283	-0.0948267	CRYM	Color2 [DarkGray]	1	4				0	0.0845283	0.999639	-0.0948267	-0.233499	19.4044	19.883	19.1235	20.3436	19.0874	20.3483	19.2737	20.0908
	0.22259	0.306135	CRYZ	Color2 [DarkGray]	1	4				0	0.22259	0.999639	0.306135	0.554973	14.1384	16.1011	16.3728	16.0317	16.2731	16.3858	15.9052	16.1897
	0.265736	0.251545	CRYZL1	Color2 [DarkGray]	1	4				0	0.265736	0.999639	0.251545	0.645756	19.1421	19.1797	18.5764	18.3464	18.5047	18.8275	19.1641	17.6428
	0.462542	-0.480842	CS	Color2 [DarkGray]	1	4				0	0.462542	0.999639	-0.480842	-1.02543	19.2408	19.0648	19.3319	19.5582	19.5225	19.6149	19.3059	21.1873
	0.919209	-0.319501	CSAD	Color2 [DarkGray]	1	4				0	0.919209	0.999639	-0.319501	-1.80898	14.3789	13.4954	13.9048	14.0555	13.8589	14.0096	13.9914	14.3859
	0.233121	0.182121	CSDC2	Color2 [DarkGray]	1	4				0	0.233121	0.999639	0.182121	0.577465	15.7094	15.618	15.9021	15.5357	16.3998	16.2434	16.1417	15.1117
	0.0204652	0.0076313	CSDE1	Color2 [DarkGray]	1	4				0	0.0204652	0.999639	0.0076313	0.0601754	17.8976	17.9195	18.1826	18.3267	18.1311	18.2364	18.2695	18.2997
	0.136097	-0.0426354	CSE1L	Color2 [DarkGray]	1	4				0	0.136097	0.999639	-0.0426354	-0.360288	17.1524	17.3229	17.463	17.3788	17.5425	17.4387	17.3026	17.6632
	0.0954204	-0.021616	CSK	Color2 [DarkGray]	1	4				0	0.0954204	0.999639	-0.021616	-0.261097	17.1763	16.9248	16.8485	16.9722	16.9164	17.0461	17.0949	16.9239
	0.414365	-0.211309	CSMD1	Color2 [DarkGray]	1	4				0	0.414365	0.999639	-0.211309	-0.936514	12.997	12.8351	12.3455	12.754	12.4974	13.0521	12.8141	13.3512
	0.369814	-0.273261	CSMD2	Color2 [DarkGray]	1	4				0	0.369814	0.999639	-0.273261	-0.852282	14.8236	14.3547	14.025	13.8698	13.5696	13.9948	13.541	13.5848
	0.375171	0.149001	CSMD3	Color2 [DarkGray]	1	4				0	0.375171	0.999639	0.149001	0.862525	15.1505	14.9741	14.8484	14.9332	14.7716	14.695	15.4396	14.8286
	0.19025	-0.112594	CSNK1A1	Color2 [DarkGray]	1	4				0	0.19025	0.999639	-0.112594	-0.48439	14.8104	14.732	14.6742	15.3593	14.8038	15.4678	14.7749	15.1679
	0.021204	0.0136962	CSNK1D	Color2 [DarkGray]	1	4				0	0.021204	0.999639	0.0136962	0.0622984	15.1258	15.4356	14.9962	14.7644	15.6459	15.266	15.0552	15.4583
	0.0717774	0.0526729	CSNK1E	Color2 [DarkGray]	1	4				0	0.0717774	0.999639	0.0526729	0.200569	14.6826	15.2475	15.3213	15.5131	14.8566	15.7142	15.5011	15.1895
	0.100904	-0.14709	CSNK1G2	Color2 [DarkGray]	1	4				1	0.100904	0.999639	-0.14709	-0.274815	13.4172	12.7412	12.8097	12.074	11.4724	12.108	12.9769	11.518
	0.1534	-0.169459	CSNK1G3	Color2 [DarkGray]	1	4				0	0.1534	0.999639	-0.169459	-0.400835	15.2388	13.7746	13.8227	13.8344	13.8372	13.6661	14.733	14.1294
	0.521021	0.303797	CSNK2A1	Color2 [DarkGray]	1	4				0	0.521021	0.999639	0.303797	1.13085	17.2222	18.5762	18.1649	18.2134	18.1518	18.066	17.8912	18.1643
	0.0961971	0.0167546	CSNK2A2	Color2 [DarkGray]	1	4				0	0.0961971	0.999639	0.0167546	0.263047	17.0368	17.1828	17.1682	17.2317	17.113	17.2142	17.2592	17.3005
	1.16571	-0.201253	CSNK2B	Color2 [DarkGray]	1	4				0	1.16571	0.999639	-0.201253	-2.21913	18.5	18.6223	18.7211	18.4215	18.4359	18.5976	18.2773	18.7432
	0.107904	-0.0393524	CSPG4	Color2 [DarkGray]	1	4				0	0.107904	0.999639	-0.0393524	-0.292162	15.031	14.7366	15.1517	14.9232	15.358	15.0379	15.0467	15.0012
	0.240166	-0.155657	CSPG5	Color2 [DarkGray]	1	4				0	0.240166	0.999639	-0.155657	-0.592387	19.3763	18.8176	19.1952	19.7964	18.8137	19.4193	19.5258	19.5853
	0.194476	-0.0927415	CSRP1	Color2 [DarkGray]	1	4				0	0.194476	0.999639	-0.0927415	-0.49375	20.1639	20.4438	20.4333	20.5635	20.3338	20.6104	20.5216	21.0261
	0.264819	-0.25786	CSRP2	Color2 [DarkGray]	1	4				0	0.264819	0.999639	-0.25786	-0.643862	14.9449	14.9094	14.0512	14.4037	15.0336	15.3966	14.8208	15.8064
	0.491773	0.135574	CSTF1	Color2 [DarkGray]	1	4				0	0.491773	0.999639	0.135574	1.07843	14.2373	14.2977	13.9972	14.133	14.2412	14.0998	13.9609	13.7561
	0.351554	1.0802	CSTF2	Color2 [DarkGray]	1	4				1	0.351554	0.999639	1.0802	0.817116	11.8843	15.8475	16.9011	17.1482	17.1073	17.1041	17.136	17.0286
	0.316036	-0.140932	CSTF2T	Color2 [DarkGray]	1	4				0	0.316036	0.999639	-0.140932	-0.747498	14.5287	14.0079	13.6775	13.9277	13.7708	13.8819	13.8433	14.0253
	0.0354061	0.0109239	CSTF3	Color2 [DarkGray]	1	4				0	0.0354061	0.999639	0.0109239	0.102488	15.8258	15.8148	15.678	16.072	15.8262	15.9176	15.8478	16.0957
	0.434893	-0.175038	CTBP1	Color2 [DarkGray]	1	4				0	0.434893	0.999639	-0.175038	-0.974654	18.4131	18.4486	18.648	18.6991	18.5885	18.6504	18.4913	19.2162
	0.778209	-0.374178	CTBP2	Color2 [DarkGray]	1	4				0	0.778209	0.999639	-0.374178	-1.5736	14.2498	13.4015	13.594	13.8442	13.8099	13.7307	13.5061	14.484
	0.12999	-0.102713	CTCF	Color2 [DarkGray]	1	4				0	0.12999	0.999639	-0.102713	-0.345756	13.5803	13.6211	13.6784	14.0981	13.8401	14.0238	14.0999	14.7876
	0.225993	-0.0666139	CTDP1	Color2 [DarkGray]	1	4				0	0.225993	0.999639	-0.0666139	-0.562265	14.6378	14.3373	14.4019	14.5185	14.3767	14.377	14.1312	14.2135
	0.251504	-0.201527	CTDSPL	Color2 [DarkGray]	1	4				1	0.251504	0.999639	-0.201527	-0.6162	12.6915	12.3212	11.76	11.8017	11.8827	11.783	11.1924	11.7697
	0.0542639	-0.01385	CTIF	Color2 [DarkGray]	1	4				0	0.0542639	0.999639	-0.01385	-0.154153	14.5497	14.475	14.3232	14.446	14.2398	14.4881	14.3779	14.2331
	0.108571	0.0273614	CTNNA1	Color2 [DarkGray]	1	4				0	0.108571	0.999639	0.0273614	0.293804	16.8444	16.8327	17.0306	17.1522	16.8729	17.0288	17.1182	16.9627
	0.108996	-0.0469189	CTNNA2	Color2 [DarkGray]	1	4				0	0.108996	0.999639	-0.0469189	-0.29485	18.665	18.9388	19.0478	18.9606	19.1455	19.0285	18.9072	19.3986
	1.37973	-0.478235	ETHE1	Color2 [DarkGray]	1	4				0	1.37973	0.999639	-0.478235	-2.58102	16.7401	16.3387	16.8711	16.3126	16.4326	16.3187	15.9036	16.9704
	0.403606	-0.162745	CTNNB1	Color2 [DarkGray]	1	4				0	0.403606	0.999639	-0.162745	-0.916363	18.8104	18.962	19.0243	19.1764	18.9222	19.2146	18.9361	19.5984
	0.0367145	-0.02669	CTNNBIP1	Color2 [DarkGray]	1	4				0	0.0367145	0.999639	-0.02669	-0.106133	16.6323	16.1087	16.1381	15.7187	16.3514	16.235	16.3814	15.6615
	0.365516	0.0898204	CTNNBL1	Color2 [DarkGray]	1	4				0	0.365516	0.999639	0.0898204	0.844039	16.5366	16.5906	16.3646	16.3407	16.4533	16.4683	16.4551	16.111
	1.14487	-0.166778	CTNND1	Color2 [DarkGray]	1	4				0	1.14487	0.999639	-0.166778	-2.1843	17.0847	16.8043	16.965	16.9628	16.834	16.9727	16.9829	17.2288
	1.64381	-0.461943	RNF141	Color2 [DarkGray]	1	4				0	1.64381	0.999639	-0.461943	-3.04323	14.6139	13.8976	14.5492	14.1954	14.0121	14.4847	14.5107	14.8159
	0.181454	-0.149067	CTPS1	Color2 [DarkGray]	1	4				0	0.181454	0.999639	-0.149067	-0.464769	15.3729	15.2639	15.4039	15.9745	15.5102	15.4872	15.4705	16.5513
	0.428554	-0.119822	CTPS2	Color2 [DarkGray]	1	4				0	0.428554	0.999639	-0.119822	-0.96292	14.9273	14.5773	14.8419	15.136	14.7062	14.9593	14.8338	15.0041
	0.118224	-0.0359998	CTR9	Color2 [DarkGray]	1	4				0	0.118224	0.999639	-0.0359998	-0.317413	15.559	15.4315	15.4419	15.3278	15.4513	15.4387	15.1938	15.109
	0.172768	-0.151869	CTSF	Color2 [DarkGray]	1	4				0	0.172768	0.999639	-0.151869	-0.445198	12.3447	12.265	11.494	12.3206	12.1022	12.6045	12.2584	13.1105
	0.485685	-0.44467	CTSZ	Color2 [DarkGray]	1	4				0	0.485685	0.999639	-0.44467	-1.06745	17.4321	16.1549	15.6658	15.6344	15.63	15.9048	15.8506	16.046
	0.244021	-0.0826545	CTTN	Color2 [DarkGray]	1	4				0	0.244021	0.999639	-0.0826545	-0.600512	19.6924	19.5805	19.421	19.5255	19.5483	19.54	19.6992	20.0306
	0.199937	0.0862207	CTTNBP2	Color2 [DarkGray]	1	4				0	0.199937	0.999639	0.0862207	0.505782	17.007	16.9102	16.4663	17.101	16.8957	17.1846	17.1436	17.0477
	0.00364936	-0.00134492	CTTNBP2NL	Color2 [DarkGray]	1	4				0	0.00364936	0.999639	-0.00134492	-0.0109318	14.7114	14.7772	14.6772	15.036	14.7603	14.9221	14.8649	15.133
	0.0783334	0.103792	CUEDC2	Color2 [DarkGray]	1	4				0	0.0783334	0.999639	0.103792	0.217587	14.6336	15.6867	15.5111	15.8788	15.9489	16.5891	16.1724	16.5379
	0.306741	-0.0821142	CUL1	Color2 [DarkGray]	1	4				0	0.306741	0.999639	-0.0821142	-0.728992	17.4409	17.3504	17.2586	17.3879	17.2304	17.2244	17.3205	17.6938
	0.275479	-0.0572777	CUL2	Color2 [DarkGray]	1	4				0	0.275479	0.999639	-0.0572777	-0.665781	16.7408	16.6269	16.4975	16.703	16.5249	16.6619	16.6785	16.8623
	0.0577603	0.0136003	CUL3	Color2 [DarkGray]	1	4				0	0.0577603	0.999639	0.0136003	0.163535	17.2283	17.4406	17.4708	17.4775	17.3171	17.2706	17.2948	17.506
	0.0850206	0.0224459	CUL4A	Color2 [DarkGray]	1	4				0	0.0850206	0.999639	0.0224459	0.234757	16.0915	16.0169	15.7851	15.999	15.9298	15.8531	16.0439	16.1701
	0.339473	-0.136303	CUL4B	Color2 [DarkGray]	1	4				0	0.339473	0.999639	-0.136303	-0.793622	16.7736	16.7946	16.7936	17.0257	16.7714	16.7818	16.5735	17.3615
	0.0485925	-0.00992537	CUL5	Color2 [DarkGray]	1	4				0	0.0485925	0.999639	-0.00992537	-0.138807	17.0868	17.1381	17.1489	17.2249	17.0441	17.1326	17.2529	17.3314
	0.34422	-0.154485	CUL9	Color2 [DarkGray]	1	4				0	0.34422	0.999639	-0.154485	-0.802876	13.6004	13.3945	13.3503	13.4761	12.9586	13.1644	13.4974	13.8294
	0.377866	-0.303821	CUTA	Color2 [DarkGray]	1	4				0	0.377866	0.999639	-0.303821	-0.867665	15.3741	15.1586	14.8688	14.4278	14.1543	14.7477	14.1552	14.1206
	0.211262	0.140801	CUTC	Color2 [DarkGray]	1	4				0	0.211262	0.999639	0.140801	0.530517	15.8113	15.9775	15.9146	15.6543	15.853	16.1922	16.0103	15.0138
	1.01183	0.150197	CUX1	Color2 [DarkGray]	1	4				0	1.01183	0.999639	0.150197	1.96283	14.4535	14.6789	14.3743	14.7302	14.6392	14.6082	14.6916	14.703
	0.204714	-0.503195	CWC15	Color2 [DarkGray]	1	4				1	0.204714	0.999639	-0.503195	-0.516251	15.3875	15.3744	15.0984	14.5607	15.0897	13.5474	11.5277	14.532
	0.293581	-0.18194	CWC22	Color2 [DarkGray]	1	4				0	0.293581	0.999639	-0.18194	-0.70257	14.137	13.8648	13.5602	12.9678	13.5294	13.731	13.6421	13.3037
	1.7321	-0.43922	LENG8	Color2 [DarkGray]	1	4				0	1.7321	0.999639	-0.43922	-3.20295	12.6302	11.8738	12.7689	12.2805	12.0799	12.3457	12.3359	12.5822
	0.116183	-0.119814	CXADR	Color2 [DarkGray]	1	4				0	0.116183	0.999639	-0.119814	-0.312448	15.1191	14.817	15.2293	15.2023	15.7134	15.0924	13.9667	14.7379
	0.291936	0.17242	CXXC1	Color2 [DarkGray]	1	4				0	0.291936	0.999639	0.17242	0.69925	13.1396	13.3868	13.5626	13.1433	14.107	13.1628	13.5935	13.6758
	0.292085	-0.444003	CYB5A	Color2 [DarkGray]	1	4				0	0.292085	0.999639	-0.444003	-0.69955	15.0626	15.2483	16.0796	16.275	16.0319	16.0553	15.784	17.9177
	0.601333	-0.275141	CYB5R1	Color2 [DarkGray]	1	4				0	0.601333	0.999639	-0.275141	-1.27209	15.9317	15.6381	15.8076	16.0434	16.0011	16.1868	15.8344	16.6915
	0.225086	-0.112225	CYB5R3	Color2 [DarkGray]	1	4				0	0.225086	0.999639	-0.112225	-0.560325	18.5955	18.2815	18.281	17.8852	17.8825	18.103	18.5174	18.036
	0.280772	0.134472	CYC1	Color2 [DarkGray]	1	4				0	0.280772	0.999639	0.134472	0.676593	18.3134	18.4982	18.7136	18.7943	18.8903	18.9683	18.5646	18.2142
	0.691499	0.191552	CYCS	Color2 [DarkGray]	1	4				0	0.691499	0.999639	0.191552	1.42705	21.1532	21.5079	21.3553	21.367	21.834	21.4099	21.5761	21.6002
	0.218938	-0.0589929	CYFIP1	Color2 [DarkGray]	1	4				0	0.218938	0.999639	-0.0589929	-0.547118	17.5777	17.7313	17.626	17.5334	17.6429	17.4835	17.4232	17.8796
	0.046727	0.0168748	CYFIP2	Color2 [DarkGray]	1	4				0	0.046727	0.999639	0.0168748	0.133724	20.0303	20.297	20.0322	19.8116	19.9661	19.7748	19.875	20.0448
	0.0414186	-0.0253046	CYGB	Color2 [DarkGray]	1	4				0	0.0414186	0.999639	-0.0253046	-0.119162	16.5013	16.4246	16.1724	15.7877	15.9644	16.1027	16.2228	15.7245
	0.873314	-0.199894	CYLD	Color2 [DarkGray]	1	4				0	0.873314	0.999639	-0.199894	-1.73261	18.1023	18.1498	18.0357	17.6692	17.7673	18.1477	18.0374	18.1376
	0.209163	-0.216246	CYP46A1	Color2 [DarkGray]	1	4				0	0.209163	0.999639	-0.216246	-0.525955	15.1208	15.4974	15.6236	16.0799	15.8651	16.1155	15.4757	16.9234
	0.0408835	-0.0184574	CYRIA	Color2 [DarkGray]	1	4				0	0.0408835	0.999639	-0.0184574	-0.117686	18.5529	18.5832	18.4077	18.125	18.6129	18.1681	18.4143	18.6807
	0.360698	-0.113127	CYRIB	Color2 [DarkGray]	1	4				0	0.360698	0.999639	-0.113127	-0.834776	19.4219	19.1586	19.5519	19.3164	19.6413	19.4683	19.6086	19.7353
	0.274241	-0.194802	CYSTM1	Color2 [DarkGray]	1	4				0	0.274241	0.999639	-0.194802	-0.663247	14.4427	14.0843	13.4744	14.2563	13.4199	14.0032	13.828	14.4474
	0.731289	-0.286034	CYTH1	Color2 [DarkGray]	1	4				0	0.731289	0.999639	-0.286034	-1.49454	15.5288	15.3736	15.2505	14.9248	15.3931	15.2931	15.1738	15.937
	1.16289	-0.207902	CYTH2	Color2 [DarkGray]	1	4				0	1.16289	0.999639	-0.207902	-2.21441	15.8659	16.0371	16.1864	15.8876	15.8006	16.1335	15.8151	16.1862
	0.380309	-0.222278	CYTH3	Color2 [DarkGray]	1	4				0	0.380309	0.999639	-0.222278	-0.872318	15.3237	15.2659	14.7335	14.9329	14.7557	14.9677	14.1947	15.0133
	0.21056	-0.239305	CZIB	Color2 [DarkGray]	1	4				0	0.21056	0.999639	-0.239305	-0.528992	14.1618	14.5079	14.6822	15.0161	14.7951	14.8321	14.6157	16.2159
	0.337472	-0.0912347	DAAM1	Color2 [DarkGray]	1	4				0	0.337472	0.999639	-0.0912347	-0.789714	16.6517	16.429	16.3772	16.0963	16.4577	16.4549	16.5367	16.4009
	0.238318	-0.0893748	DAAM2	Color2 [DarkGray]	1	4				0	0.238318	0.999639	-0.0893748	-0.588483	15.7735	16.0284	16.0569	15.4279	15.8755	15.8235	15.9645	15.9998
	0.170055	-0.0595737	DAB1	Color2 [DarkGray]	1	4				0	0.170055	0.999639	-0.0595737	-0.439046	14.6892	14.6812	14.3931	14.3382	14.7263	14.8449	14.7141	14.7709
	0.921499	-0.378573	DAB2	Color2 [DarkGray]	1	4				0	0.921499	0.999639	-0.378573	-1.81278	13.5955	13.0848	13.255	12.9021	12.5133	12.9738	12.6585	12.8487
	0.187871	-0.0827675	DAB2IP	Color2 [DarkGray]	1	4				0	0.187871	0.999639	-0.0827675	-0.479103	16.6279	16.734	16.3049	16.1067	16.4151	16.4096	16.5552	16.7997
	0.207811	-0.147727	DACT3	Color2 [DarkGray]	1	4				0	0.207811	0.999639	-0.147727	-0.52301	14.0495	13.5353	13.2128	14.011	13.6695	13.6752	13.5617	14.4309
	0.490122	-0.308609	DAD1	Color2 [DarkGray]	1	4				1	0.490122	0.999639	-0.308609	-1.07546	12.7492	12.402	12.5422	11.8531	11.4865	12.006	12.3901	12.0687
	0.166213	-0.141919	DAG1	Color2 [DarkGray]	1	4				0	0.166213	0.999639	-0.141919	-0.430301	16.6438	16.2179	15.8029	15.4911	16.098	15.9161	16.641	16.6527
	0.966941	-0.141742	DAGLA	Color2 [DarkGray]	1	4				0	0.966941	0.999639	-0.141742	-1.88828	16.3859	16.3594	16.4231	16.0973	16.3755	16.5298	16.3781	16.4385
	0.169699	0.105874	DAPK1	Color2 [DarkGray]	1	4				0	0.169699	0.999639	0.105874	0.438239	13.1779	14.0196	14.0036	14.0471	13.9362	13.9069	13.7832	14.2741
	0.0923442	-0.0353107	DARS1	Color2 [DarkGray]	1	4				0	0.0923442	0.999639	-0.0353107	-0.25335	17.6494	17.9897	18.0431	18.0775	17.9347	18.1204	17.9613	18.2916
	0.4725	-0.131893	DARS2	Color2 [DarkGray]	1	4				0	0.4725	0.999639	-0.131893	-1.04356	14.0495	13.8983	14.3258	13.9992	13.9386	14.2808	14.3507	14.0582
	0.808214	1.32337	DAXX	Color2 [DarkGray]	1	4				2	0.808214	0.999639	1.32337	1.62391	12.5386	14.3574	13.768	13.5578	14.1169	13.8752	13.889	10.4458
	0.292492	0.127659	DAZAP1	Color2 [DarkGray]	1	4				0	0.292492	0.999639	0.127659	0.700372	17.1419	17.7003	17.4173	17.1333	17.7367	17.5673	17.2604	17.1937
	0.609521	0.557743	DAZAP2	Color2 [DarkGray]	1	4				3	0.609521	0.999639	0.557743	1.2863	11.4764	11.2764	11.0782	11.2813	11.4542	10.1459	12.4788	11.5592
	0.212292	0.109836	DBN1	Color2 [DarkGray]	1	4				0	0.212292	0.999639	0.109836	0.532753	18.8282	19.1896	19.4113	19.6492	19.6107	19.3899	19.1817	19.5624
	0.215005	-0.115585	DBNL	Color2 [DarkGray]	1	4				0	0.215005	0.999639	-0.115585	-0.538629	18.2828	17.9314	18.3711	18.7893	18.3643	18.8028	18.5182	18.6089
	0.210442	-0.159847	DBR1	Color2 [DarkGray]	1	4				0	0.210442	0.999639	-0.159847	-0.528735	13.934	13.1721	13.9377	14.1662	13.6678	13.5996	14.2519	14.4261
	1.47584	-0.43322	JCAD	Color2 [DarkGray]	1	4				0	1.47584	0.999639	-0.43322	-2.74683	14.2263	14.1273	14.1664	13.5773	13.6207	13.945	13.6753	14.3958
	0.218895	-0.0557535	DCAF1	Color2 [DarkGray]	1	4				0	0.218895	0.999639	-0.0557535	-0.547027	13.575	13.5438	13.2407	13.3531	13.4912	13.4859	13.3335	13.643
	0.1182	-0.0701637	DCAF11	Color2 [DarkGray]	1	4				0	0.1182	0.999639	-0.0701637	-0.317355	14.873	14.6223	14.6438	14.5018	15.1503	14.8531	14.2286	14.4138
	0.721514	0.227235	DCAF5	Color2 [DarkGray]	1	4				0	0.721514	0.999639	0.227235	1.478	12.8058	13.5839	13.1762	13.3635	13.2005	13.192	12.9926	13.0576
	0.958048	-0.350195	DCAF6	Color2 [DarkGray]	1	4				0	0.958048	0.999639	-0.350195	-1.87351	14.0138	13.7925	14.4904	14.4104	13.8034	14.2947	13.9115	14.5196
	0.960058	0.256076	DCAF7	Color2 [DarkGray]	1	4				0	0.960058	0.999639	0.256076	1.87685	15.5825	15.9315	15.9155	16.2395	16.2067	15.8472	15.7535	15.7616
	0.158818	-0.132842	DCAF8	Color2 [DarkGray]	1	4				0	0.158818	0.999639	-0.132842	-0.413351	16.2808	15.9715	16.3735	16.5605	16.9858	17.0175	16.8318	17.2093
	0.290543	-0.161627	DCAKD	Color2 [DarkGray]	1	4				0	0.290543	0.999639	-0.161627	-0.696433	15.3016	15.4321	15.36	15.6422	15.5114	15.4883	15.0789	16.1612
	0.940068	-0.244688	DCC	Color2 [DarkGray]	1	4				0	0.940068	0.999639	-0.244688	-1.84364	14.4227	13.9426	14.3942	13.875	14.2531	14.0783	14.2692	14.4234
	0.685547	-0.0616474	DCLK1	Color2 [DarkGray]	1	4				0	0.685547	0.999639	-0.0616474	-1.41691	19.9322	19.9693	19.9877	19.8476	19.9493	19.9944	19.9829	20.0815
	0.096214	-0.0278897	DCLK2	Color2 [DarkGray]	1	4				0	0.096214	0.999639	-0.0278897	-0.263089	18.1228	18.2445	18.2697	18.2449	18.3139	18.3347	18.4077	18.5953
	0.157728	0.104103	DCP1A	Color2 [DarkGray]	1	4				0	0.157728	0.999639	0.104103	0.41084	15.4638	15.4869	15.4783	15.1078	14.8846	14.9307	15.4333	14.6235
	0.184252	0.193894	DCP2	Color2 [DarkGray]	1	4				0	0.184252	0.999639	0.193894	0.471031	12.4835	12.743	12.5062	11.5559	12.2315	11.6883	12.0655	11.1422
	0.382411	0.104071	DCPS	Color2 [DarkGray]	1	4				0	0.382411	0.999639	0.104071	0.876315	17.1423	17.1679	16.8924	17.13	16.9014	16.8655	16.8428	16.7256
	0.640224	-0.155542	DCTN1	Color2 [DarkGray]	1	4				0	0.640224	0.999639	-0.155542	-1.33932	18.8407	18.7447	18.7736	18.8699	18.7458	18.87	18.7718	19.27
	0.173639	-0.0491447	DCTN2	Color2 [DarkGray]	1	4				0	0.173639	0.999639	-0.0491447	-0.447169	19.7115	19.666	19.505	19.2584	19.4946	19.3916	19.4306	19.4381
	0.766647	-0.351573	DCTN3	Color2 [DarkGray]	1	4				0	0.766647	0.999639	-0.351573	-1.55416	18.0634	17.6357	18.4057	18.5821	17.9192	18.521	17.9463	18.4996
	0.0794532	-0.0382705	DCTN4	Color2 [DarkGray]	1	4				0	0.0794532	0.999639	-0.0382705	-0.220475	17.9086	18.0066	18.1401	18.1225	18.4487	18.338	18.2492	18.5933
	0.953004	-0.278692	DCTN5	Color2 [DarkGray]	1	4				0	0.953004	0.999639	-0.278692	-1.86513	16.9286	16.529	16.5769	16.182	16.7441	16.6291	16.2692	16.7045
	0.430266	-0.409269	DCTN6	Color2 [DarkGray]	1	4				0	0.430266	0.999639	-0.409269	-0.966092	16.7295	16.0087	17.1359	16.5355	17.0717	16.7075	17.3322	18.0123
	0.384993	-0.122033	DCTPP1	Color2 [DarkGray]	1	4				0	0.384993	0.999639	-0.122033	-0.88122	12.43	12.225	12.4557	12.3888	12.2144	12.4966	12.0501	11.9841
	0.344789	-0.0499973	DCUN1D1	Color2 [DarkGray]	1	4				0	0.344789	0.999639	-0.0499973	-0.803982	17.8646	17.8753	17.9462	17.7124	17.7651	17.7121	17.7455	17.7754
	0.302897	0.209782	DCUN1D2	Color2 [DarkGray]	1	4				0	0.302897	0.999639	0.209782	0.721302	12.6262	13.1422	13.0553	13.1691	12.3507	13.1383	13.301	12.304
	0.090398	-0.0799642	DCUN1D3	Color2 [DarkGray]	1	4				1	0.090398	0.999639	-0.0799642	-0.24843	11.9671	12.5163	12.3889	12.6218	12.7908	12.5845	11.8204	13.1286
	0.141595	-0.131887	DCUN1D4	Color2 [DarkGray]	1	4				0	0.141595	0.999639	-0.131887	-0.373269	12.8755	13.0877	13.2586	13.9613	13.1905	13.7684	13.3591	14.2236
	0.195476	0.0866137	DCUN1D5	Color2 [DarkGray]	1	4				0	0.195476	0.999639	0.0866137	0.49596	14.1963	14.0129	13.9004	14.0633	14.0619	13.4892	13.6595	13.8652
	0.243467	-0.0839243	DCX	Color2 [DarkGray]	1	4				0	0.243467	0.999639	-0.0839243	-0.599347	14.4738	14.1203	14.3088	14.4158	14.4019	14.0887	13.9425	14.3449
	0.134819	0.0743334	DDA1	Color2 [DarkGray]	1	4				0	0.134819	0.999639	0.0743334	0.357256	14.8493	14.9683	14.1743	14.6975	14.6373	15.0398	14.5864	14.5288
	0.322228	-0.137721	DDAH1	Color2 [DarkGray]	1	4				0	0.322228	0.999639	-0.137721	-0.759757	19.5848	19.2786	19.4251	19.8745	19.286	19.6477	19.6193	19.9518
	0.268808	-0.178536	DDAH2	Color2 [DarkGray]	1	4				0	0.268808	0.999639	-0.178536	-0.652087	16.6464	16.8954	17.3098	17.1202	17.54	17.4503	16.781	17.6443
	0.636599	-0.147486	DDB1	Color2 [DarkGray]	1	4				0	0.636599	0.999639	-0.147486	-1.33308	18.9579	18.946	18.9481	19.0172	18.8102	18.9182	18.7835	19.3226
	0.00214834	-0.00169373	DDC	Color2 [DarkGray]	1	4				0	0.00214834	0.999639	-0.00169373	-0.00644647	10.2385	10.6672	10.9181	11.0963	11.1048	10.9783	10.4994	11.2396
	0.0819999	-0.0183816	DDHD1	Color2 [DarkGray]	1	4				0	0.0819999	0.999639	-0.0183816	-0.227024	15.9083	16.0495	16.0897	15.8756	16.0671	16.0925	15.8785	15.8536
	0.24139	-0.272543	DDHD2	Color2 [DarkGray]	1	4				0	0.24139	0.999639	-0.272543	-0.594971	13.6939	13.7966	14.4123	15.0135	14.1743	14.7019	14.2681	15.5346
	0.0844345	0.0449538	DDI2	Color2 [DarkGray]	1	4				0	0.0844345	0.999639	0.0449538	0.23326	16.6524	17.0628	16.4336	16.4964	16.9337	16.9137	16.8054	17.1188
	0.327792	-0.253024	DDOST	Color2 [DarkGray]	1	4				0	0.327792	0.999639	-0.253024	-0.770727	16.6956	16.6589	16.5041	17.088	16.0964	16.684	16.6715	17.6432
	0.186311	0.0426025	DDRGK1	Color2 [DarkGray]	1	4				0	0.186311	0.999639	0.0426025	0.475626	14.4186	14.4045	14.404	14.232	14.2785	14.2834	14.4852	14.1238
	0.28533	-0.0631018	DDX1	Color2 [DarkGray]	1	4				0	0.28533	0.999639	-0.0631018	-0.685868	18.7482	18.5708	18.7601	18.8089	18.7855	18.699	18.8073	19.0176
	0.243212	-0.133154	DDX17	Color2 [DarkGray]	1	4				0	0.243212	0.999639	-0.133154	-0.598809	17.3084	17.1803	17.7674	17.9578	17.6231	17.8164	17.6449	18.0464
	0.0551171	-0.0419345	DDX18	Color2 [DarkGray]	1	4				1	0.0551171	0.999639	-0.0419345	-0.156448	11.1005	12.0378	11.9924	11.6012	11.2594	11.4807	11.2122	11.7048
	0.289451	-0.259167	DDX20	Color2 [DarkGray]	1	4				0	0.289451	0.999639	-0.259167	-0.694223	12.0216	12.6468	12.5748	11.7391	12.4869	12.5275	12.6839	13.4695
	0.142787	0.0646827	DDX21	Color2 [DarkGray]	1	4				0	0.142787	0.999639	0.0646827	0.376072	14.6905	14.2605	14.4814	14.5716	14.3022	14.1199	14.793	14.3767
	0.229296	0.0495188	DDX23	Color2 [DarkGray]	1	4				0	0.229296	0.999639	0.0495188	0.569323	16.1032	16.3084	16.2582	16.0712	16.2479	16.1343	16.0437	15.9775
	0.564004	0.213669	DDX24	Color2 [DarkGray]	1	4				0	0.564004	0.999639	0.213669	1.20688	12.3221	12.559	12.5066	12.5747	12.1194	12.306	12.6121	11.8758
	0.0164667	-0.00726938	DDX39A	Color2 [DarkGray]	1	4				0	0.0164667	0.999639	-0.00726938	-0.0486282	14.9235	14.762	15.1349	14.783	15.1283	14.8938	14.7981	14.5482
	0.354252	0.116658	DDX39B	Color2 [DarkGray]	1	4				0	0.354252	0.999639	0.116658	0.822337	17.9354	18.5102	18.2595	18.1778	18.5006	18.3003	18.2544	18.481
	0.108747	-0.0337925	DDX3X	Color2 [DarkGray]	1	4				0	0.108747	0.999639	-0.0337925	-0.294239	18.7456	18.4323	18.4856	18.3857	18.4003	18.3265	18.4235	18.2194
	0.984509	1.65342	DDX3Y	Color2 [DarkGray]	1	4				2	0.984509	0.999639	1.65342	1.91745	12.1001	13.5878	13.2595	13.5637	14.0771	13.4229	13.8912	9.72372
	0.183893	0.138127	DDX41	Color2 [DarkGray]	1	4				0	0.183893	0.999639	0.138127	0.470229	12.3252	12.1213	12.6437	13.0549	12.5817	11.9315	12.6683	12.9734
	0.0483927	0.0226059	DDX42	Color2 [DarkGray]	1	4				0	0.0483927	0.999639	0.0226059	0.138264	16.3763	16.1972	16.1565	15.9929	15.9602	16.0798	16.2152	15.6626
	0.386817	-0.120929	DDX46	Color2 [DarkGray]	1	4				0	0.386817	0.999639	-0.120929	-0.884679	16.3774	15.8885	16.1971	15.9509	15.9041	15.9734	16.2913	15.9706
	0.116063	0.11455	DDX47	Color2 [DarkGray]	1	4				0	0.116063	0.999639	0.11455	0.312156	13.903	13.5893	13.3752	12.7331	13.2416	12.88	13.513	12.4606
	0.217408	-0.158499	DDX5	Color2 [DarkGray]	1	4				0	0.217408	0.999639	-0.158499	-0.543819	17.4079	17.5435	18.1357	18.1747	18.072	18.3258	18.0452	18.6
	0.368022	0.131973	DDX50	Color2 [DarkGray]	1	4				0	0.368022	0.999639	0.131973	0.848849	15.3939	15.3013	15.1063	15.1735	15.0217	14.8305	15.1243	14.7621
	0.442401	0.211806	DDX52	Color2 [DarkGray]	1	4				1	0.442401	0.999639	0.211806	0.988508	11.7451	11.3247	11.3436	11.8372	12.0951	11.7034	11.5754	11.1933
	0.668907	0.214378	DDX54	Color2 [DarkGray]	1	4				0	0.668907	0.999639	0.214378	1.38851	11.5434	11.735	11.8544	11.8036	12.2889	11.9348	11.9925	11.6298
	2.50538	-0.430367	NAA38	Color2 [DarkGray]	1	4				0	2.50538	0.999639	-0.430367	-4.76095	14.5932	14.3302	14.5326	13.9669	14.2731	14.5627	14.0732	14.6763
	0.0194708	-0.00644064	DDX6	Color2 [DarkGray]	1	4				0	0.0194708	0.999639	-0.00644064	-0.0573128	16.8065	16.9678	16.704	16.7331	16.5416	16.5697	16.7092	16.8971
	0.461302	-0.344318	DECR1	Color2 [DarkGray]	1	4				0	0.461302	0.999639	-0.344318	-1.02317	18.412	17.3299	18.8179	18.3458	18.4305	18.5067	18.8663	18.6132
	0.159485	-0.0968587	DEK	Color2 [DarkGray]	1	4				0	0.159485	0.999639	-0.0968587	-0.414886	15.6149	15.8327	15.2111	15.5289	15.4099	15.4208	15.198	16.1102
	0.417565	0.220648	DENND11	Color2 [DarkGray]	1	4				0	0.417565	0.999639	0.220648	0.942487	14.5074	14.8943	14.5235	14.1959	14.7265	14.422	14.3375	13.8189
	1.02976	0.304479	DENND1A	Color2 [DarkGray]	1	4				0	1.02976	0.999639	0.304479	1.99261	14.7346	15.0863	14.7489	15.4039	15.0202	14.8758	15.324	15.2571
	0.466759	-0.168663	DENND4A	Color2 [DarkGray]	1	4				0	0.466759	0.999639	-0.168663	-1.03312	12.2466	11.8698	12.0906	12.2378	12.2865	12.0302	11.741	12.4424
	0.017689	-0.0116506	DENND4C	Color2 [DarkGray]	1	4				0	0.017689	0.999639	-0.0116506	-0.0521684	12.9078	13.0033	12.3212	12.7901	12.3685	12.8063	12.9552	13.1284
	0.0662314	0.0244031	DENND5A	Color2 [DarkGray]	1	4				0	0.0662314	0.999639	0.0244031	0.186024	13.7551	14.0814	13.7935	14.0018	13.8733	13.9297	13.9127	14.2932
	0.0324969	-0.00981688	DENND5B	Color2 [DarkGray]	1	4				0	0.0324969	0.999639	-0.00981688	-0.0943488	13.7334	14.0919	13.8339	13.7234	13.6397	13.8062	13.7632	13.8841
	0.0749553	0.0506182	DENND6A	Color2 [DarkGray]	1	4				0	0.0749553	0.999639	0.0506182	0.208841	12.5738	12.1167	12.445	13.0431	12.1239	12.5456	12.7633	12.2802
	0.0356417	-0.0233641	DENND6B	Color2 [DarkGray]	1	4				0	0.0356417	0.999639	-0.0233641	-0.103145	12.8872	12.8945	13.0335	13.4252	12.7753	13.0851	12.4506	12.6332
	0.161388	-0.0665588	DENR	Color2 [DarkGray]	1	4				0	0.161388	0.999639	-0.0665588	-0.419258	18.6087	18.4463	18.5364	18.2293	18.8108	18.2554	18.2432	18.5951
	0.345363	-0.0877495	DEPDC5	Color2 [DarkGray]	1	4				0	0.345363	0.999639	-0.0877495	-0.8051	14.4853	14.133	14.3923	14.3885	14.5989	14.3996	14.4201	14.6143
	0.303737	-0.157065	DEPTOR	Color2 [DarkGray]	1	4				0	0.303737	0.999639	-0.157065	-0.722984	14.9006	14.4146	14.1522	14.3722	13.9639	14.5255	14.7154	14.516
	0.130374	-0.0476413	DES	Color2 [DarkGray]	1	4				0	0.130374	0.999639	-0.0476413	-0.346672	15.3123	15.011	14.9142	14.744	14.9196	14.9266	15.0248	14.7369
	0.121388	-0.120512	DESI2	Color2 [DarkGray]	1	4				1	0.121388	0.999639	-0.120512	-0.325079	13.8402	13.8961	13.6134	12.7479	13.3598	13.0661	12.7759	12.7422
	0.191174	0.14468	DGCR8	Color2 [DarkGray]	1	4				0	0.191174	0.999639	0.14468	0.486442	13.8877	13.7066	12.7863	13.704	12.9118	13.331	13.6506	13.3892
	0.626302	-0.261372	DGKB	Color2 [DarkGray]	1	4				0	0.626302	0.999639	-0.261372	-1.31533	17.2385	17.1982	17.689	17.4961	17.5256	17.7767	17.5547	18.1159
	0.572534	-0.108836	DGKD	Color2 [DarkGray]	1	4				0	0.572534	0.999639	-0.108836	-1.22185	15.6103	15.7474	15.7873	15.6027	15.8095	15.952	15.6642	15.9095
	0.251543	-0.0707297	DGKE	Color2 [DarkGray]	1	4				0	0.251543	0.999639	-0.0707297	-0.616282	17.0663	16.9586	16.8061	16.9377	17.0295	16.9709	16.9802	17.3457
	0.492542	0.182836	DGKG	Color2 [DarkGray]	1	4				0	0.492542	0.999639	0.182836	1.07982	16.1285	16.1358	15.7574	15.9568	16.2653	15.6101	16.1524	16.283
	0.107303	-0.0411212	DGKH	Color2 [DarkGray]	1	4				0	0.107303	0.999639	-0.0411212	-0.29068	15.6371	15.7142	15.543	15.6832	15.7622	15.7174	15.7488	16.1755
	0.460795	-0.0634437	DGKI	Color2 [DarkGray]	1	4				0	0.460795	0.999639	-0.0634437	-1.02224	16.208	16.2548	16.264	16.0448	16.2629	16.1746	16.1687	16.3382
	0.245559	-0.0551426	DGKZ	Color2 [DarkGray]	1	4				0	0.245559	0.999639	-0.0551426	-0.603745	16.1344	16.0667	16.0136	15.7409	16.0565	16.0092	15.956	15.8835
	0.368979	0.192485	DGLUCY	Color2 [DarkGray]	1	4				0	0.368979	0.999639	0.192485	0.850683	16.0144	15.8673	15.3414	15.6406	15.4549	15.3962	15.5721	15.0129
	0.00278641	0.00397134	DGUOK	Color2 [DarkGray]	1	4				0	0.00278641	0.999639	0.00397134	0.00835505	13.2169	13.9368	13.2212	13.434	14.1169	13.1609	12.849	14.7218
	0.033275	-0.0208542	DHCR24	Color2 [DarkGray]	1	4				0	0.033275	0.999639	-0.0208542	-0.0965301	13.8237	13.0795	13.4704	13.5568	13.5328	13.2063	13.9108	13.663
	1.187	0.759562	DHCR7	Color2 [DarkGray]	1	4				0	1.187	0.999639	0.759562	2.25478	11.625	12.7442	12.2204	13.3633	13.3663	12.7652	13.157	12.9819
	0.32505	0.709525	DHDH	Color2 [DarkGray]	1	4				1	0.32505	0.999639	0.709525	0.765326	12.5587	15.8103	16.3934	16.3478	16.1048	16.1802	15.7949	16.0874
	0.456993	0.226089	DHODH	Color2 [DarkGray]	1	4				0	0.456993	0.999639	0.226089	1.01529	16.3836	16.5422	16.1174	15.8938	16.3941	16.339	16.6628	15.7486
	0.514655	0.260407	DHPS	Color2 [DarkGray]	1	4				0	0.514655	0.999639	0.260407	1.11949	14.2927	14.1411	13.6263	13.945	13.6485	13.3778	14.1464	13.5425
	0.0560224	0.0522399	DHRS1	Color2 [DarkGray]	1	4				0	0.0560224	0.999639	0.0522399	0.158879	16.1511	16.2616	15.8381	16.5062	16.256	15.6912	15.9219	17.0564
	0.0635299	0.0538208	DHRS11	Color2 [DarkGray]	1	4				0	0.0635299	0.999639	0.0538208	0.178888	15.1451	16.0381	16.1973	16.0849	15.8809	15.9608	15.2254	15.7108
	0.382585	-0.267836	DHRS13	Color2 [DarkGray]	1	4				1	0.382585	0.999639	-0.267836	-0.876646	12.9805	12.8873	13.2931	13.4409	12.9695	12.9642	13.0243	14.1555
	0.302867	-0.403264	DHRS4	Color2 [DarkGray]	1	4				0	0.302867	0.999639	-0.403264	-0.721241	14.4162	14.3717	14.9657	14.24	15.5424	15.561	15.5774	16.4017
	0.551723	-0.98956	DHRS7	Color2 [DarkGray]	1	4				2	0.551723	0.999639	-0.98956	-1.18527	13.2881	11.8099	13.0957	14.4196	12.0799	13.7544	13.4588	15.5883
	0.0888934	0.0863633	DHRS7B	Color2 [DarkGray]	1	4				0	0.0888934	0.999639	0.0863633	0.244616	13.5692	13.478	13.9885	13.7398	13.0835	13.8145	14.3988	12.9823
	1.91051	-0.424053	PPP4R4	Color2 [DarkGray]	1	4				0	1.91051	0.999639	-0.424053	-3.53532	15.4372	15.0151	15.0703	14.8706	14.8651	15.2947	14.9652	15.6099
	0.180219	0.0599332	DHX15	Color2 [DarkGray]	1	4				0	0.180219	0.999639	0.0599332	0.461998	16.7063	16.9296	16.4386	16.616	16.3861	16.622	16.5522	16.4775
	0.064872	-0.0270579	DHX29	Color2 [DarkGray]	1	4				0	0.064872	0.999639	-0.0270579	-0.182437	14.4376	14.1741	14.5816	14.2552	14.1907	14.1671	14.6297	14.1718
	0.339561	-0.0530593	DHX30	Color2 [DarkGray]	1	4				0	0.339561	0.999639	-0.0530593	-0.793796	15.2166	15.3024	15.3455	15.2166	15.3628	15.3552	15.3288	15.5056
	0.138688	0.168031	DHX35	Color2 [DarkGray]	1	4				1	0.138688	0.999639	0.168031	0.366417	11.0036	12.1955	12.4867	12.306	12.5885	12.6323	12.7246	13.02
	0.302562	0.163895	DHX36	Color2 [DarkGray]	1	4				0	0.302562	0.999639	0.163895	0.72063	13.7489	13.4937	13.7729	13.7022	13.607	13.2655	13.4833	12.8433
	0.151699	-0.101158	DHX38	Color2 [DarkGray]	1	4				0	0.151699	0.999639	-0.101158	-0.396889	14.5597	13.9339	14.1199	14.1894	13.6552	14.2307	14.2554	13.5282
	0.178158	-0.171606	DHX40	Color2 [DarkGray]	1	4				0	0.178158	0.999639	-0.171606	-0.457365	12.1571	11.927	11.6696	11.5622	10.5638	11.0797	11.7288	11.5617
	0.6651	0.398573	DHX57	Color2 [DarkGray]	1	4				0	0.6651	0.999639	0.398573	1.382	12.7462	13.2441	12.6228	13.8342	13.4266	13.4625	13.5934	13.6725
	0.938636	-0.315331	DHX8	Color2 [DarkGray]	1	4				0	0.938636	0.999639	-0.315331	-1.84126	12.8827	12.0552	12.5803	12.6437	12.7221	12.6915	12.2533	12.781
	0.31869	-0.0908923	DHX9	Color2 [DarkGray]	1	4				0	0.31869	0.999639	-0.0908923	-0.752759	18.0117	18.2105	18.18	18.0545	18.2226	18.3067	18.2006	18.5534
	0.221324	-0.05654	DIAPH1	Color2 [DarkGray]	1	4				0	0.221324	0.999639	-0.05654	-0.552253	16.5318	16.2335	16.2007	16.104	16.2638	16.3212	16.3531	16.1269
	0.212436	-0.132614	DIAPH2	Color2 [DarkGray]	1	4				0	0.212436	0.999639	-0.132614	-0.533065	14.2459	14.2588	14.3872	14.5183	14.4902	14.4064	14.5381	15.2964
	0.0183741	0.0246317	DIDO1	Color2 [DarkGray]	1	4				0	0.0183741	0.999639	0.0246317	0.0541488	15.1094	14.6014	14.3068	13.6094	14.0942	14.2384	14.7133	13.2651
	0.104491	-0.0487792	DIP2A	Color2 [DarkGray]	1	4				0	0.104491	0.999639	-0.0487792	-0.283727	15.4332	15.08	14.9726	14.6624	15.1421	14.8853	15.1244	14.9131
	0.181654	0.0383077	DIP2B	Color2 [DarkGray]	1	4				0	0.181654	0.999639	0.0383077	0.465216	17.2623	17.2603	17.1651	17.0578	17.1484	17.1627	17.2097	16.9331
	0.0498784	-0.014554	DIP2C	Color2 [DarkGray]	1	4				0	0.0498784	0.999639	-0.014554	-0.142301	15.8514	15.9697	15.8272	15.9102	15.9853	15.8171	15.7522	16.18
	0.859925	-0.198385	DIPK1B	Color2 [DarkGray]	1	4				0	0.859925	0.999639	-0.198385	-1.7103	14.2496	14.0445	13.9984	13.8658	13.6201	14.0092	13.8195	13.8861
	0.193633	0.102168	DIPK2A	Color2 [DarkGray]	1	4				0	0.193633	0.999639	0.102168	0.491888	13.3521	13.1844	13.0206	12.6311	13.3378	12.7694	13.1571	12.7596
	0.84166	-0.168926	DIRAS1	Color2 [DarkGray]	1	4				0	0.84166	0.999639	-0.168926	-1.67983	17.2888	17.3488	17.3878	16.9884	17.1607	17.1441	17.0937	17.4464
	0.0728527	0.0351329	DIRAS2	Color2 [DarkGray]	1	4				0	0.0728527	0.999639	0.0351329	0.203373	18.7045	19.0474	19.0072	18.9454	19.4039	19.112	18.8885	19.3209
	0.0517705	-0.0375416	DIS3	Color2 [DarkGray]	1	4				0	0.0517705	0.999639	-0.0375416	-0.147426	12.6612	12.7855	13.551	12.7423	13.0051	13.007	12.9478	12.4117
	1.07967	0.27706	DIS3L2	Color2 [DarkGray]	1	4				0	1.07967	0.999639	0.27706	2.0756	14.1649	14.7588	14.7203	14.7961	14.7496	14.6752	14.9334	14.5693
	0.0561098	0.0374362	DIXDC1	Color2 [DarkGray]	1	4				0	0.0561098	0.999639	0.0374362	0.159113	13.2524	13.5803	12.8451	13.3619	13.0675	13.6109	13.5886	13.7402
	0.0468099	0.0327127	DKC1	Color2 [DarkGray]	1	4				0	0.0468099	0.999639	0.0327127	0.133951	16.538	16.4409	15.9169	15.8477	15.8451	15.8297	15.9047	15.623
	0.253525	-0.307899	DKK3	Color2 [DarkGray]	1	4				1	0.253525	0.999639	-0.307899	-0.620421	11.6677	12.4523	12.8323	12.7344	12.286	12.6147	12.4491	14.0387
	0.226063	0.0686922	DLAT	Color2 [DarkGray]	1	4				0	0.226063	0.999639	0.0686922	0.562415	20.2556	20.1379	19.8104	19.8433	20.0717	19.8253	20.0102	19.8969
	0.335073	-0.333584	DLC1	Color2 [DarkGray]	1	4				0	0.335073	0.999639	-0.333584	-0.78502	12.8938	11.9639	13.5689	12.5055	12.7395	13.223	13.0505	11.908
	0.222019	0.0633497	DLD	Color2 [DarkGray]	1	4				0	0.222019	0.999639	0.0633497	0.553746	21.1164	20.8306	20.5878	20.9725	20.9243	20.7879	20.9221	20.904
	0.813997	-0.223782	DLG1	Color2 [DarkGray]	1	4				0	0.813997	0.999639	-0.223782	-1.6336	19.4257	19.1156	19.3855	19.2727	19.4597	19.3743	19.305	19.8628
	1.61064	-0.415925	ATXN2L	Color2 [DarkGray]	1	4				0	1.61064	0.999639	-0.415925	-2.98395	15.9991	15.657	16.0929	15.8991	15.5403	16.0972	15.9053	16.4762
	0.311606	-0.0642371	DLG3	Color2 [DarkGray]	1	4				0	0.311606	0.999639	-0.0642371	-0.738695	19.2055	19.1674	19.1219	18.935	18.9709	19.0451	19.2567	19.2145
	0.281188	-0.0703988	DLG4	Color2 [DarkGray]	1	4				0	0.281188	0.999639	-0.0703988	-0.677441	20.1404	20.1227	20.1247	19.7098	20.0494	19.951	20.0275	19.9749
	0.62265	0.272544	DLG5	Color2 [DarkGray]	1	4				0	0.62265	0.999639	0.272544	1.30902	12.2061	13.0576	12.4713	12.8578	12.4009	12.2781	12.2112	12.4818
	1.30444	-0.414891	COBL	Color2 [DarkGray]	1	4				0	1.30444	0.999639	-0.414891	-2.4527	14.4696	13.9725	13.8011	13.6973	13.5655	14.0489	13.7259	14.3011
	1.24046	-0.284604	DLGAP2	Color2 [DarkGray]	1	4				0	1.24046	0.999639	-0.284604	-2.34458	17.2979	16.8955	16.9959	16.8859	17.1247	17.2964	17.0564	17.5108
	0.324338	-0.0744491	DLGAP3	Color2 [DarkGray]	1	4				0	0.324338	0.999639	-0.0744491	-0.763922	17.0482	17.2617	17.1369	17.0156	17.1135	17.3501	17.2214	17.3747
	0.104014	-0.0413761	DLGAP4	Color2 [DarkGray]	1	4				0	0.104014	0.999639	-0.0413761	-0.282543	17.0439	16.8129	17.2407	17.161	17.0742	17.0584	17.4442	17.3148
	0.202019	-0.0730801	DLST	Color2 [DarkGray]	1	4				0	0.202019	0.999639	-0.0730801	-0.510351	20.1429	20.3071	20.5756	20.4546	20.6222	20.6455	20.3838	20.6959
	0.208491	0.179915	DMAC2	Color2 [DarkGray]	1	4				0	0.208491	0.999639	0.179915	0.524491	15.0788	14.8173	14.5735	14.3373	14.7382	14.3427	14.3655	13.5436
	0.17244	-0.290584	DMAC2L	Color2 [DarkGray]	1	4				0	0.17244	0.999639	-0.290584	-0.444457	12.7031	12.4037	13.2887	13.9683	13.2773	13.0273	13.4326	15.2252
	0.0109329	-0.00442505	DMAP1	Color2 [DarkGray]	1	4				0	0.0109329	0.999639	-0.00442505	-0.0324832	14.651	14.7678	15.1376	14.9362	15.0871	14.9896	15.0894	15.1201
	0.16581	-0.0243089	DMD	Color2 [DarkGray]	1	4				0	0.16581	0.999639	-0.0243089	-0.429381	15.7498	15.6618	15.6894	15.844	15.6029	15.7397	15.7575	15.7844
	0.229522	-0.0843816	DMTN	Color2 [DarkGray]	1	4				0	0.229522	0.999639	-0.0843816	-0.569804	19.9408	20.0296	19.9138	19.8479	20.204	20.1427	20.0508	20.4724
	0.859913	-0.166597	DMWD	Color2 [DarkGray]	1	4				0	0.859913	0.999639	-0.166597	-1.71028	15.4333	15.2638	15.2241	15.0473	15.2733	15.1786	15.0754	15.4902
	0.166368	-0.122063	DMXL1	Color2 [DarkGray]	1	4				0	0.166368	0.999639	-0.122063	-0.430653	15.5957	16.1688	16.2191	16.0905	16.2017	15.9568	15.5614	16.7391
	0.120382	-0.0272398	DMXL2	Color2 [DarkGray]	1	4				0	0.120382	0.999639	-0.0272398	-0.322646	20.08	20.2912	20.2602	20.2506	20.2371	20.2544	20.1851	20.4783
	0.30754	0.113117	DNAJA1	Color2 [DarkGray]	1	4				0	0.30754	0.999639	0.113117	0.730588	19.4151	19.2885	19.0415	19.1449	19.1007	19.125	19.1887	18.6887
	0.0979977	-0.0477839	DNAJA2	Color2 [DarkGray]	1	4				0	0.0979977	0.999639	-0.0477839	-0.267559	18.7067	18.8113	19.2081	19.069	19.2775	19.0467	19.0356	19.4229
	0.174421	0.0712657	DNAJA3	Color2 [DarkGray]	1	4				0	0.174421	0.999639	0.0712657	0.448939	16.2687	15.9579	16.4403	16.4699	16.4331	16.3085	16.3884	15.9468
	0.0627629	-0.0309243	DNAJA4	Color2 [DarkGray]	1	4				0	0.0627629	0.999639	-0.0309243	-0.176856	17.0929	16.8917	17.4428	17.0056	17.3014	17.3224	17.4332	16.8975
	0.105868	0.0294962	DNAJB1	Color2 [DarkGray]	1	4				0	0.105868	0.999639	0.0294962	0.287135	16.7093	16.8763	16.7225	16.6179	17.0325	16.8755	16.8386	16.94
	0.159358	0.0343418	DNAJB11	Color2 [DarkGray]	1	4				0	0.159358	0.999639	0.0343418	0.414594	17.9494	17.7358	17.6742	17.7557	17.7675	17.7451	17.8098	17.5628
	0.072175	0.0296717	DNAJB12	Color2 [DarkGray]	1	4				0	0.072175	0.999639	0.0296717	0.201606	15.2187	15.45	15.1563	15.4571	14.9155	15.3888	15.4521	15.3921
	0.846794	-0.332901	DNAJB14	Color2 [DarkGray]	1	4				0	0.846794	0.999639	-0.332901	-1.6884	15.3129	15.2675	15.6693	15.3517	15.6123	15.5426	14.9964	16.0348
	0.376274	-0.34887	DNAJB2	Color2 [DarkGray]	1	4				0	0.376274	0.999639	-0.34887	-0.864629	15.4313	15.3737	16.1446	16.6784	15.4626	16.4687	15.8095	16.675
	0.36929	-0.0923367	DNAJB4	Color2 [DarkGray]	1	4				0	0.36929	0.999639	-0.0923367	-0.851279	17.0313	17.0653	16.9681	17.1077	16.8593	17.1927	17.1485	17.358
	0.256039	-0.132958	DNAJB5	Color2 [DarkGray]	1	4				0	0.256039	0.999639	-0.132958	-0.625659	14.7802	14.5764	14.8756	15.2742	14.8907	15.2948	15.0747	15.3972
	0.0116737	0.0551264	DNAJB6	Color2 [DarkGray]	1	4				1	0.0116737	0.999639	0.0551264	0.034656	11.3366	13.2837	16.3926	16.4349	16.4614	16.8037	15.9724	17.3991
	0.0412262	-0.0202105	DNAJC10	Color2 [DarkGray]	1	4				0	0.0412262	0.999639	-0.0202105	-0.118631	14.7708	14.1605	14.3466	14.2386	14.4038	14.0826	14.4672	14.151
	0.207013	-0.0500879	DNAJC11	Color2 [DarkGray]	1	4				0	0.207013	0.999639	-0.0500879	-0.521272	16.9235	17.0934	17.0925	16.9622	17.1636	17.1158	17.0565	17.3443
	0.0145014	-0.0036912	DNAJC13	Color2 [DarkGray]	1	4				0	0.0145014	0.999639	-0.0036912	-0.0429165	17.1025	17.0441	16.9985	17.2267	17.0987	17.2609	17.2658	17.2881
	0.26021	-0.761313	DNAJC16	Color2 [DarkGray]	1	4				1	0.26021	0.999639	-0.761313	-0.634324	15.4354	10.8282	14.8428	15.0692	15.5996	15.223	15.964	15.0051
	0.412385	-0.144398	DNAJC17	Color2 [DarkGray]	1	4				0	0.412385	0.999639	-0.144398	-0.932815	11.4427	11.5547	11.6323	11.8381	11.459	11.7136	11.3538	11.9946
	1.07864	0.857547	DNAJC19	Color2 [DarkGray]	1	4				0	1.07864	0.999639	0.857547	2.07388	14.8992	14.8714	13.8478	14.9409	14.7673	14.6307	15.4207	13.1923
	0.108152	-0.0463667	DNAJC2	Color2 [DarkGray]	1	4				0	0.108152	0.999639	-0.0463667	-0.292771	14.6666	14.4033	14.3636	14.5677	14.2298	14.7488	14.8414	14.4486
	0.210481	-0.146707	DNAJC27	Color2 [DarkGray]	1	4				0	0.210481	0.999639	-0.146707	-0.52882	13.2357	13.8001	13.567	13.9636	13.4733	14.1284	13.3663	14.2588
	0.178079	0.141044	DNAJC28	Color2 [DarkGray]	1	4				0	0.178079	0.999639	0.141044	0.457188	13.8935	13.7751	13.1705	13.1217	13.985	13.548	13.176	12.8817
	0.396956	-0.102731	DNAJC3	Color2 [DarkGray]	1	4				0	0.396956	0.999639	-0.102731	-0.903849	15.4446	15.009	15.1601	14.9526	15.0752	14.9879	15.166	15.0211
	0.580624	-0.248521	DNAJC5	Color2 [DarkGray]	1	4				0	0.580624	0.999639	-0.248521	-1.236	19.8639	19.4941	19.411	19.7545	19.0804	19.7945	19.7397	19.9933
	0.0209705	-0.00808859	DNAJC6	Color2 [DarkGray]	1	4				0	0.0209705	0.999639	-0.00808859	-0.0616279	19.5988	19.6358	19.6829	19.8509	19.6486	19.665	19.8791	20.1001
	0.033308	-0.0114787	DNAJC7	Color2 [DarkGray]	1	4				0	0.033308	0.999639	-0.0114787	-0.0966226	15.2893	15.3843	15.5734	15.6	15.5068	15.6935	15.716	15.6969
	0.33662	-0.332016	DNAJC8	Color2 [DarkGray]	1	4				0	0.33662	0.999639	-0.332016	-0.788048	15.9202	15.7064	15.9393	16.5254	15.7194	16.8553	16.6783	17.2428
	0.220403	0.0798383	DNAJC9	Color2 [DarkGray]	1	4				0	0.220403	0.999639	0.0798383	0.550272	13.2006	13.2207	13.0492	13.2567	12.7573	12.8896	13.3277	13.1036
	0.439179	0.214861	DNAL1	Color2 [DarkGray]	1	4				0	0.439179	0.999639	0.214861	0.982569	16.3118	16.9334	16.8578	16.6304	17.1245	17.1709	17.1866	16.675
	0.156356	-0.133664	DNAL4	Color2 [DarkGray]	1	4				0	0.156356	0.999639	-0.133664	-0.407675	15.9293	15.2431	14.6089	14.9769	14.6401	15.2361	15.4943	15.1148
	0.596676	0.217224	DNER	Color2 [DarkGray]	1	4				0	0.596676	0.999639	0.217224	1.26399	14.9495	14.8329	14.4599	14.7469	14.9408	14.3265	15.0205	14.9363
	0.0126884	-0.00425243	DNM1	Color2 [DarkGray]	1	4				0	0.0126884	0.999639	-0.00425243	-0.037626	22.2737	22.4404	22.2995	22.2231	22.4401	22.2408	22.3649	22.6715
	0.284351	0.0604348	DNM1L	Color2 [DarkGray]	1	4				0	0.284351	0.999639	0.0604348	0.683878	20.2532	20.4738	20.4131	20.4838	20.4998	20.3687	20.4904	20.671
	0.100607	-0.0325198	DNM2	Color2 [DarkGray]	1	4				0	0.100607	0.999639	-0.0325198	-0.274074	17.45	17.6816	17.303	17.2186	17.3347	17.6104	17.3747	17.3764
	0.0708868	-0.0229492	DNM3	Color2 [DarkGray]	1	4				0	0.0708868	0.999639	-0.0229492	-0.198242	18.1771	18.4189	18.4849	18.4086	18.5222	18.4816	18.4299	18.7278
	0.0398701	0.0224388	DNMT1	Color2 [DarkGray]	1	4				0	0.0398701	0.999639	0.0224388	0.114886	13.4415	13.5157	13.4268	13.7135	13.0373	13.5966	13.9169	13.6288
	0.872807	0.10006	DOC2A	Color2 [DarkGray]	1	4				0	0.872807	0.999639	0.10006	1.73177	17.078	17.0235	17.0723	17.2138	17.1056	17.0694	17.2573	16.9803
	0.077098	-0.0840576	DOC2B	Color2 [DarkGray]	1	4				0	0.077098	0.999639	-0.0840576	-0.214394	13.2651	14.0087	12.9026	13.631	13.2924	13.7057	12.4886	13.8834
	0.667293	0.0690265	DOCK1	Color2 [DarkGray]	1	4				0	0.667293	0.999639	0.0690265	1.38575	14.5907	14.7459	14.7168	14.7799	14.6687	14.5618	14.6686	14.7177
	0.788704	-0.151903	DOCK10	Color2 [DarkGray]	1	4				0	0.788704	0.999639	-0.151903	-1.59122	14.5897	14.506	14.6141	14.6355	14.5909	14.8845	14.6753	14.927
	0.964552	0.216002	DOCK11	Color2 [DarkGray]	1	4				0	0.964552	0.999639	0.216002	1.88431	13.8077	13.8127	13.7419	14.1296	13.9992	13.9714	14.3045	13.8608
	0.887998	0.217818	DOCK2	Color2 [DarkGray]	1	4				0	0.887998	0.999639	0.217818	1.75706	12.909	13.4958	13.3522	13.4635	13.5296	13.2424	13.3139	13.4279
	0.109211	-0.024673	DOCK3	Color2 [DarkGray]	1	4				0	0.109211	0.999639	-0.024673	-0.29538	16.3786	16.5911	16.5221	16.2802	16.5547	16.5342	16.5056	16.5953
	0.220853	0.0616045	DOCK4	Color2 [DarkGray]	1	4				0	0.220853	0.999639	0.0616045	0.551241	15.917	16.2336	15.9295	16.005	16.2245	16.0707	16.0128	16.3125
	0.317415	0.288985	DOCK5	Color2 [DarkGray]	1	4				1	0.317415	0.999639	0.288985	0.750232	13.0703	13.2841	11.6138	12.7813	13.0306	13.0183	12.9436	13.1813
	0.17008	0.0175557	DOCK7	Color2 [DarkGray]	1	4				0	0.17008	0.999639	0.0175557	0.439104	16.0672	16.1545	16.227	16.1317	16.1994	16.0894	16.1174	16.1493
	0.112958	-0.0257325	DOCK9	Color2 [DarkGray]	1	4				0	0.112958	0.999639	-0.0257325	-0.304575	15.5972	15.66	15.82	15.465	15.6389	15.5161	15.7204	15.654
	1.14436	-0.528426	DOK4	Color2 [DarkGray]	1	4				2	1.14436	0.999639	-0.528426	-2.18345	12.2749	11.7491	12.1759	11.1653	11.4153	12.3423	11.9823	11.6326
	0.0128519	-0.0122423	DOK6	Color2 [DarkGray]	1	4				0	0.0128519	0.999639	-0.0122423	-0.0381041	15.0748	14.0241	14.6404	14.9141	14.8727	15.0659	15.0847	14.1635
	0.10148	-0.0818093	DOP1A	Color2 [DarkGray]	1	4				0	0.10148	0.999639	-0.0818093	-0.276248	12.6561	12.5996	12.9824	13.2302	12.4618	12.7559	13.3257	13.5501
	0.0172005	-0.0114815	DOP1B	Color2 [DarkGray]	1	4				0	0.0172005	0.999639	-0.0114815	-0.0507548	12.6295	13.1563	13.088	12.4092	13.0521	12.7393	12.4297	12.6365
	0.547648	0.361492	DPF1	Color2 [DarkGray]	1	4				0	0.547648	0.999639	0.361492	1.17808	13.1874	13.9869	14.1935	13.9441	14.2824	14.0837	13.7932	13.0959
	0.197815	-0.080101	DPF2	Color2 [DarkGray]	1	4				0	0.197815	0.999639	-0.080101	-0.501116	14.602	14.2688	14.1878	14.1784	13.9329	14.1836	14.1842	13.9111
	0.101947	0.0609031	DPH1	Color2 [DarkGray]	1	4				0	0.101947	0.999639	0.0609031	0.277412	13.6291	13.0259	12.9753	13.385	13.3588	12.7102	13.1054	13.3169
	0.61622	-0.780311	DPH5	Color2 [DarkGray]	1	4				1	0.61622	0.999639	-0.780311	-1.2979	13.708	12.6823	12.9761	12.3954	10.7363	12.4658	13.2798	13.0652
	0.472572	0.366076	DPH6	Color2 [DarkGray]	1	4				0	0.472572	0.999639	0.366076	1.04369	13.2838	13.7101	13.2931	13.101	13.2097	13.5394	13.7091	12.1494
	0.824872	0.244398	DPM1	Color2 [DarkGray]	1	4				0	0.824872	0.999639	0.244398	1.65178	15.08	15.3745	15.2906	15.4827	15.6392	15.4643	15.2307	14.9145
	0.226777	-0.146903	DPP10	Color2 [DarkGray]	1	4				0	0.226777	0.999639	-0.146903	-0.563943	16.896	17.439	17.1843	17.1811	17.2204	17.3382	17.0502	18.0598
	0.255985	-0.204989	DPP3	Color2 [DarkGray]	1	4				0	0.255985	0.999639	-0.204989	-0.625546	16.1196	16.4025	16.5171	16.9358	16.5086	16.6572	16.0442	17.4171
	0.112807	0.135466	DPP4	Color2 [DarkGray]	1	4				0	0.112807	0.999639	0.135466	0.304206	14.1798	13.4043	12.0966	12.9934	13.1975	12.788	12.9665	12.9553
	0.0257134	0.0143452	DPP6	Color2 [DarkGray]	1	4				0	0.0257134	0.999639	0.0143452	0.0751853	18.4768	18.7859	18.7193	18.994	18.8817	18.8351	18.7763	19.3494
	0.654091	-1.01706	DPP8	Color2 [DarkGray]	1	4				2	0.654091	0.999639	-1.01706	-1.36314	13.9868	12.6076	13.7739	14.0626	11.1801	14.1614	14.3792	14.3757
	0.0179198	-0.0106571	DPP9	Color2 [DarkGray]	1	4				0	0.0179198	0.999639	-0.0106571	-0.0528361	14.854	14.511	14.5748	14.7855	14.4316	14.1761	14.8102	14.9761
	0.427516	0.909167	DPY19L1	Color2 [DarkGray]	1	4				1	0.427516	0.999639	0.909167	0.960993	13.9067	13.7806	9.93655	13.0376	13.9998	12.9978	13.3719	13.7122
	0.490388	0.113287	DPY30	Color2 [DarkGray]	1	4				0	0.490388	0.999639	0.113287	1.07594	17.0676	17.1109	17.1055	17.0828	17.0187	17.1041	17.2294	16.7116
	0.102734	0.032743	DPYSL2	Color2 [DarkGray]	1	4				0	0.102734	0.999639	0.032743	0.279367	21.2319	21.4106	21.6949	21.5636	21.5509	21.5319	21.6917	21.6271
	0.175338	0.0718126	DPYSL3	Color2 [DarkGray]	1	4				0	0.175338	0.999639	0.0718126	0.451009	18.231	18.7832	18.6242	18.6214	18.7743	18.5938	18.4848	18.9275
	0.113646	0.0457935	DPYSL4	Color2 [DarkGray]	1	4				0	0.113646	0.999639	0.0457935	0.306258	20.0317	19.8809	19.7198	19.7614	19.7267	19.9608	19.9319	19.4053
	0.449411	0.101212	DPYSL5	Color2 [DarkGray]	1	4				0	0.449411	0.999639	0.101212	1.0014	18.4744	18.6822	18.4876	18.758	18.7255	18.5898	18.337	18.5461
	0.0975323	-0.123212	DR1	Color2 [DarkGray]	1	4				0	0.0975323	0.999639	-0.123212	-0.266394	12.2631	11.2867	11.389	10.4449	11.7329	11.2162	11.3487	10.4377
	0.0525753	-0.0427983	DRAP1	Color2 [DarkGray]	1	4				0	0.0525753	0.999639	-0.0427983	-0.149601	15.6813	15.4849	15.4356	14.6094	15.2385	14.9038	15.3014	14.7848
	0.321337	-0.102552	DRG1	Color2 [DarkGray]	1	4				0	0.321337	0.999639	-0.102552	-0.757996	15.9281	15.5441	15.4735	15.6338	15.6225	15.6688	15.8458	15.9859
	0.044544	-0.0223575	DRG2	Color2 [DarkGray]	1	4				0	0.044544	0.999639	-0.0223575	-0.127754	16.8559	17.0191	16.6759	17.1107	16.8213	16.9517	16.8777	17.4346
	0.733746	-0.125931	DRP2	Color2 [DarkGray]	1	4				0	0.733746	0.999639	-0.125931	-1.49869	12.5626	12.6079	12.7414	12.4752	12.6119	12.8789	12.541	12.5568
	0.207613	0.095427	DSCAML1	Color2 [DarkGray]	1	4				0	0.207613	0.999639	0.095427	0.52258	14.8394	14.6579	14.3151	14.1909	14.8083	14.3023	14.6146	14.4331
	0.283443	-0.0527797	DST	Color2 [DarkGray]	1	4				0	0.283443	0.999639	-0.0527797	-0.682033	17.2654	17.183	17.3137	17.2837	17.2558	17.2231	17.3854	17.5168
	0.404577	0.146796	DSTN	Color2 [DarkGray]	1	4				0	0.404577	0.999639	0.146796	0.918185	21.3101	21.1688	21.1194	21.3708	21.2597	20.6966	21.2992	21.3852
	0.85784	0.267389	DTD1	Color2 [DarkGray]	1	4				0	0.85784	0.999639	0.267389	1.70682	17.9574	18.4277	18.2153	18.7585	18.6186	18.5355	18.5014	18.5284
	0.204488	-0.231146	DTD2	Color2 [DarkGray]	1	4				0	0.204488	0.999639	-0.231146	-0.515757	13.5428	13.3147	13.7336	14.1196	13.8715	14.318	14.5426	15.1787
	0.502767	-0.155153	DTNA	Color2 [DarkGray]	1	4				0	0.502767	0.999639	-0.155153	-1.0982	18.8094	18.3902	18.4143	18.0961	18.3812	18.4056	18.3753	18.2341
	0.277728	-0.298388	DTNB	Color2 [DarkGray]	1	4				0	0.277728	0.999639	-0.298388	-0.670381	13.355	14.0935	14.6697	14.483	14.4951	14.7687	13.8455	15.3172
	0.162713	-0.113066	DTX3	Color2 [DarkGray]	1	4				0	0.162713	0.999639	-0.113066	-0.422297	15.9943	15.8677	16.4857	16.5298	16.267	16.5931	16.8037	16.8473
	0.239381	-0.197798	DTYMK	Color2 [DarkGray]	1	4				1	0.239381	0.999639	-0.197798	-0.59073	12.9753	13.0832	12.8936	13.8244	12.6338	13.4551	12.634	13.6426
	0.42801	-0.220645	DUS2	Color2 [DarkGray]	1	4				3	0.42801	0.999639	-0.220645	-0.961909	12.3177	11.5646	11.759	11.581	12.1675	12.3494	11.91	11.6796
	0.629098	0.21297	DUS3L	Color2 [DarkGray]	1	4				0	0.629098	0.999639	0.21297	1.32015	14.3978	14.311	14.1763	14.5528	14.1326	14.1496	14.3222	13.743
	0.802796	0.42017	DUSP10	Color2 [DarkGray]	1	4				0	0.802796	0.999639	0.42017	1.61484	13.6823	13.7639	13.8027	13.918	13.5815	13.4186	14.0519	12.7311
	0.239158	-0.246227	DUSP12	Color2 [DarkGray]	1	4				1	0.239158	0.999639	-0.246227	-0.590259	12.9989	12.1472	12.5374	11.2111	12.5186	11.8043	12.1791	11.7003
	0.0919921	-0.122726	DUSP15	Color2 [DarkGray]	1	4				1	0.0919921	0.999639	-0.122726	-0.252461	11.0741	12.0214	12.6328	12.2818	12.622	12.669	11.1583	12.1986
	0.273948	-0.287708	DUSP23	Color2 [DarkGray]	1	4				0	0.273948	0.999639	-0.287708	-0.662646	12.3075	13.3414	13.503	12.6197	13.3174	12.9893	12.1332	13.7628
	0.422652	0.14052	DUSP3	Color2 [DarkGray]	1	4				0	0.422652	0.999639	0.14052	0.951958	19.4335	19.9039	19.1992	19.3154	19.3809	19.5038	19.4748	19.3763
	1.46164	-0.40511	ARHGAP33	Color2 [DarkGray]	1	4				0	1.46164	0.999639	-0.40511	-2.72218	14.5728	14.5344	14.974	14.2831	14.2421	14.8548	14.1547	14.4332
	0.0840011	-0.0555296	DVL3	Color2 [DarkGray]	1	4				0	0.0840011	0.999639	-0.0555296	-0.232151	14.6393	14.2513	14.0587	13.6359	14.0766	13.9642	14.2023	13.7258
	0.0774415	-0.0297909	DYNC1H1	Color2 [DarkGray]	1	4				0	0.0774415	0.999639	-0.0297909	-0.215283	19.7584	19.991	20.0055	20.0467	20.0222	20.0201	20.0295	20.4245
	0.304157	0.0475159	DYNC1I1	Color2 [DarkGray]	1	4				0	0.304157	0.999639	0.0475159	0.723825	16.8421	16.806	16.665	16.6972	16.9578	16.7607	16.7899	16.793
	0.0283145	0.0165133	DYNC1I2	Color2 [DarkGray]	1	4				0	0.0283145	0.999639	0.0165133	0.0825645	18.0365	18.0432	17.5496	17.4699	17.3721	17.5191	17.8144	17.5283
	0.477489	-0.0818472	DYNC1LI1	Color2 [DarkGray]	1	4				0	0.477489	0.999639	-0.0818472	-1.05261	18.8479	18.7054	18.8118	18.8253	18.7307	18.7391	18.8655	19.0554
	0.143198	-0.111562	DYNC1LI2	Color2 [DarkGray]	1	4				0	0.143198	0.999639	-0.111562	-0.377038	16.3368	16.3302	16.6292	17.0723	16.578	16.6916	16.7414	17.5106
	0.0119112	0.00449491	DYNC2H1	Color2 [DarkGray]	1	4				0	0.0119112	0.999639	0.00449491	0.0353515	15.6783	15.9046	15.7968	15.5971	15.7668	15.4566	15.6476	15.9665
	0.245651	-0.441253	DYNC2LI1	Color2 [DarkGray]	1	4				1	0.245651	0.999639	-0.441253	-0.603938	14.6936	14.6089	14.5605	15.1733	14.7685	15.0077	12.063	14.1168
	0.10479	-0.407408	DYNLL1	Color2 [DarkGray]	1	4				1	0.10479	0.999639	-0.407408	-0.284467	11.6213	12.6532	15.2614	14.75	16.3053	14.1772	12.7727	17.0508
	0.0445165	0.0348659	DYNLL2	Color2 [DarkGray]	1	4				0	0.0445165	0.999639	0.0348659	0.127678	20.1666	20.1122	20.1923	20.2701	19.6342	20.2166	20.9517	20.2532
	0.0325874	0.0108962	DYNLRB1	Color2 [DarkGray]	1	4				0	0.0325874	0.999639	0.0108962	0.0946026	20.5947	20.4668	20.2166	20.2442	20.2082	20.3228	20.5164	20.258
	0.634869	0.254071	DYNLT1	Color2 [DarkGray]	1	4				0	0.634869	0.999639	0.254071	1.3301	14.5464	15.3709	15.1772	15.2471	14.8363	15.0414	15.0047	14.6776
	0.0551234	-0.027426	DYRK1A	Color2 [DarkGray]	1	4				0	0.0551234	0.999639	-0.027426	-0.156465	15.8543	15.5092	15.6622	15.271	15.548	15.233	15.496	15.1845
	0.881809	0.389715	DYRK1B	Color2 [DarkGray]	1	4				0	0.881809	0.999639	0.389715	1.74676	13.3177	13.3766	13.431	13.7832	13.3543	12.9561	13.3191	12.5697
	0.277326	0.128917	DZANK1	Color2 [DarkGray]	1	4				0	0.277326	0.999639	0.128917	0.66956	13.8946	13.9346	13.785	13.7283	13.6902	13.9924	14.4494	13.6148
	0.0991799	0.0663345	DZIP3	Color2 [DarkGray]	1	4				0	0.0991799	0.999639	0.0663345	0.270514	14.4596	14.6136	13.7199	14.408	14.1813	14.2069	14.236	14.7871
	0.0628122	0.0774086	E2F4	Color2 [DarkGray]	1	4				0	0.0628122	0.999639	0.0774086	0.176987	11.7567	12.7303	12.0426	11.6623	11.896	11.1057	10.8665	11.9403
	0.234037	-0.139222	EARS2	Color2 [DarkGray]	1	4				0	0.234037	0.999639	-0.139222	-0.579411	14.6293	14.1407	14.0557	13.8937	13.6237	14.1193	14.3008	13.7114
	0.525226	-0.809955	EBNA1BP2	Color2 [DarkGray]	1	4				1	0.525226	0.999639	-0.809955	-1.13834	14.2546	14.7105	14.0532	13.4091	13.5519	13.7677	11.3287	14.1646
	0.414878	0.46277	ECD	Color2 [DarkGray]	1	4				0	0.414878	0.999639	0.46277	0.937473	12.9611	12.6306	12.7577	12.6059	12.3286	11.9804	12.8123	10.8272
	0.106582	0.0865107	ECE1	Color2 [DarkGray]	1	4				0	0.106582	0.999639	0.0865107	0.288899	12.8887	12.4772	11.6377	12.842	12.3393	12.7172	12.5075	12.5764
	0.735359	-0.957016	ECHS1	Color2 [DarkGray]	1	4				1	0.735359	0.999639	-0.957016	-1.50142	13.4316	12.0645	13.97	14.0069	13.91	14.2091	13.3689	15.5676
	0.173992	0.0983486	ECI2	Color2 [DarkGray]	1	4				0	0.173992	0.999639	0.0983486	0.447969	16.17	16.3511	16.0674	16.5561	16.1746	16.5298	15.8394	15.7607
	0.336272	-0.0696411	ECPAS	Color2 [DarkGray]	1	4				0	0.336272	0.999639	-0.0696411	-0.787367	16.0969	15.8827	16.0769	16.2497	16.0266	16.1449	16.1397	16.2585
	0.103132	0.0304911	ECSIT	Color2 [DarkGray]	1	4				0	0.103132	0.999639	0.0304911	0.280356	14.031	13.9959	13.9889	13.7798	13.7899	13.6797	14.0616	13.8056
	0.277952	-0.142868	EDC3	Color2 [DarkGray]	1	4				0	0.277952	0.999639	-0.142868	-0.67084	16.459	16.0162	16.2576	16.0633	16.1488	16.2704	15.7564	15.5691
	0.17455	-0.0613587	EDC4	Color2 [DarkGray]	1	4				0	0.17455	0.999639	-0.0613587	-0.449229	14.9747	14.6175	14.9076	14.5246	14.7781	14.647	14.8392	14.4756
	0.154604	0.0766582	EDEM3	Color2 [DarkGray]	1	4				0	0.154604	0.999639	0.0766582	0.403624	14.0571	13.5967	13.4301	13.9029	13.6422	13.4486	14.0167	13.916
	1.54685	-0.399072	MLEC	Color2 [DarkGray]	1	4				0	1.54685	0.999639	-0.399072	-2.87103	16.1245	15.5314	16.2728	15.8722	15.9156	16.4106	16.142	16.2496
	0.0402978	0.0182462	EDIL3	Color2 [DarkGray]	1	4				0	0.0402978	0.999639	0.0182462	0.116068	15.6858	15.5078	15.1808	15.1423	15.6466	15.3895	15.2958	15.2634
	0.168297	0.149886	EDRF1	Color2 [DarkGray]	1	4				1	0.168297	0.999639	0.149886	0.435048	11.3571	11.4847	11.2659	10.681	10.6504	10.4277	11.0898	10.2556
	0.255834	-0.159439	EEA1	Color2 [DarkGray]	1	4				0	0.255834	0.999639	-0.159439	-0.625232	17.3946	17.5424	17.3664	17.9127	17.4138	17.8064	17.3854	18.3246
	0.195949	-0.104782	EED	Color2 [DarkGray]	1	4				0	0.195949	0.999639	-0.104782	-0.497004	12.5767	12.2466	11.7845	12.029	11.9412	12.009	12.263	12.5288
	0.0590132	0.0328751	EEF1A2	Color2 [DarkGray]	1	4				0	0.0590132	0.999639	0.0328751	0.166882	19.2278	19.3619	19.7464	19.7946	19.845	19.9585	19.8532	19.7905
	0.0080894	-0.0139413	EEF1AKMT1	Color2 [DarkGray]	1	4				0	0.0080894	0.999639	-0.0139413	-0.0241111	15.3008	15.5268	16.6236	17.1309	16.4952	17.0544	17.059	17.289
	0.20137	0.149595	EEF1AKMT2	Color2 [DarkGray]	1	4				0	0.20137	0.999639	0.149595	0.508929	13.896	14.7039	14.5047	13.6639	13.8745	13.718	14.1784	13.7035
	0.544243	-0.555527	EEF1B2	Color2 [DarkGray]	1	4				0	0.544243	0.999639	-0.555527	-1.17206	17.3434	16.5108	18.221	17.85	18.0656	18.4751	18.0561	18.6652
	0.349072	-0.105846	EEF1D	Color2 [DarkGray]	1	4				0	0.349072	0.999639	-0.105846	-0.812303	17.2852	17.1897	17.3723	17.5233	17.2331	17.446	17.4768	17.7428
	0.108729	-0.138461	EEF1G	Color2 [DarkGray]	1	4				0	0.108729	0.999639	-0.138461	-0.294194	18.0732	18.7173	18.9383	19.3666	18.9001	19.0426	18.7617	20.2454
	0.168375	-0.0675192	EEF2	Color2 [DarkGray]	1	4				0	0.168375	0.999639	-0.0675192	-0.435226	20.8976	21.1425	21.11	21.1554	21.1348	21.1456	21.078	21.6276
	0.367303	-0.106597	EEFSEC	Color2 [DarkGray]	1	4				0	0.367303	0.999639	-0.106597	-0.847469	15.2798	15.5918	15.5782	15.5201	15.3451	15.8299	15.4052	15.6008
	0.364369	0.244376	EEIG1	Color2 [DarkGray]	1	4				0	0.364369	0.999639	0.244376	0.841836	12.0689	12.8836	12.9463	12.8426	13.2418	13.0304	13.3277	13.2725
	0.0869692	0.0479839	EEIG2	Color2 [DarkGray]	1	4				0	0.0869692	0.999639	0.0479839	0.239725	12.9325	13.2696	12.8402	12.9605	12.7458	13.412	13.0102	12.6093
	0.596439	-0.225646	EEPD1	Color2 [DarkGray]	1	4				0	0.596439	0.999639	-0.225646	-1.26358	14.6288	14.3786	15.0328	14.3883	14.2692	14.5358	14.8963	14.6376
	1.35143	-0.390749	MTMR1	Color2 [DarkGray]	1	4				0	1.35143	0.999639	-0.390749	-2.53262	17.2262	16.5632	16.8988	16.7628	16.8584	17.07	16.9563	17.5087
	0.630458	-0.256317	EFHD2	Color2 [DarkGray]	1	4				0	0.630458	0.999639	-0.256317	-1.3225	19.504	19.2624	19.2099	19.4551	18.9808	19.6671	19.5622	19.9048
	0.237058	0.0668886	EFL1	Color2 [DarkGray]	1	4				0	0.237058	0.999639	0.0668886	0.585816	14.9994	15.4619	15.1405	15.1899	15.1021	15.0763	15.0111	15.2812
	0.0439208	-0.0718403	EFNA3	Color2 [DarkGray]	1	4				1	0.0439208	0.999639	-0.0718403	-0.126044	11.5897	12.5282	13.3412	13.1335	13.5836	13.7337	13.0043	13.8724
	0.28904	0.0660985	EFNB1	Color2 [DarkGray]	1	4				0	0.28904	0.999639	0.0660985	0.693392	14.9881	15.008	14.6227	14.842	14.9355	15.0083	14.9633	14.8654
	0.161936	0.0842102	EFNB2	Color2 [DarkGray]	1	4				0	0.161936	0.999639	0.0842102	0.420515	15.4981	15.1825	15.0011	14.9027	15.0052	14.9644	15.408	14.698
	0.105473	-0.0437646	EFNB3	Color2 [DarkGray]	1	4				0	0.105473	0.999639	-0.0437646	-0.286158	13.6057	13.6316	13.7727	13.8002	14.0831	14.0984	13.871	14.0843
	0.0801653	-0.0238154	EFR3A	Color2 [DarkGray]	1	4				0	0.0801653	0.999639	-0.0238154	-0.222309	15.6459	15.6267	15.5832	15.4436	15.6619	15.5465	15.8228	15.8747
	0.108553	-0.0739832	EFR3B	Color2 [DarkGray]	1	4				0	0.108553	0.999639	-0.0739832	-0.29376	16.3751	16.8202	16.9444	16.9587	16.9757	16.8034	16.5873	17.5148
	0.803635	-0.121985	EFTUD2	Color2 [DarkGray]	1	4				0	0.803635	0.999639	-0.121985	-1.61625	16.0377	15.8765	15.9054	15.841	15.8767	15.8084	15.815	16.1457
	0.183057	0.132242	EGFR	Color2 [DarkGray]	1	4				0	0.183057	0.999639	0.132242	0.468358	15.581	15.6069	14.9338	14.9927	15.0527	14.648	14.7356	14.6961
	1.33449	-0.385858	SLC6A17	Color2 [DarkGray]	1	4				0	1.33449	0.999639	-0.385858	-2.50376	19.0495	18.7357	19.2218	18.958	19.1593	19.3635	18.8861	19.6477
	0.74536	1.04545	EGR1	Color2 [DarkGray]	1	4				1	0.74536	0.999639	1.04545	1.5183	12.3834	15.8135	14.8428	14.6456	15.7001	15.0849	15.1013	14.7675
	1.31291	-0.377738	ERBB4	Color2 [DarkGray]	1	4				0	1.31291	0.999639	-0.377738	-2.46707	14.1819	13.6088	13.9406	13.946	13.7573	14.4365	14.0949	14.359
	0.0956313	0.0273194	EHBP1	Color2 [DarkGray]	1	4				0	0.0956313	0.999639	0.0273194	0.261626	17.1165	17.2685	17.0131	16.8752	17.1061	17.0293	16.9013	16.8829
	0.238714	-0.142999	EHD1	Color2 [DarkGray]	1	4				0	0.238714	0.999639	-0.142999	-0.589321	17.0536	16.5225	16.9793	17.1449	17.2774	17.0828	17.2797	17.6808
	0.369189	-0.118964	EHD2	Color2 [DarkGray]	1	4				0	0.369189	0.999639	-0.118964	-0.851084	14.0284	14.0421	14.2077	14.1698	14.1151	14.2075	14.2818	14.6411
	0.446991	-0.138721	EHD3	Color2 [DarkGray]	1	4				0	0.446991	0.999639	-0.138721	-0.996951	17.9749	18.0218	18.0967	17.9179	18.1556	17.9598	17.8728	18.4917
	0.181538	0.0561438	EHD4	Color2 [DarkGray]	1	4				0	0.181538	0.999639	0.0561438	0.464956	16.6361	16.6521	16.7769	16.8999	16.9062	16.8321	16.5173	16.5058
	1.10429	-0.94233	EHMT1	Color2 [DarkGray]	1	4				2	1.10429	0.999639	-0.94233	-2.1166	12.636	10.6234	12.7242	12.5655	11.199	12.4532	12.1341	12.478
	0.484555	0.243774	EIF1AX	Color2 [DarkGray]	1	4				0	0.484555	0.999639	0.243774	1.06541	13.4216	13.153	13.1075	13.9597	13.5634	12.9111	13.2422	13.5028
	0.49744	0.152517	EIF1B	Color2 [DarkGray]	1	4				0	0.49744	0.999639	0.152517	1.08863	15.3236	15.7404	15.4115	15.2395	15.683	15.194	15.4537	15.5773
	0.0975997	-0.0943389	EIF2A	Color2 [DarkGray]	1	4				0	0.0975997	0.999639	-0.0943389	-0.266562	12.6985	13.1651	13.1669	13.6525	13.5228	13.6793	13.0087	14.1818
	0.685144	-0.424598	EIF2B1	Color2 [DarkGray]	1	4				0	0.685144	0.999639	-0.424598	-1.41623	15.0536	14.4357	14.891	15.2003	14.6425	15.6141	15.3284	15.7464
	0.0726562	-0.0474954	EIF2B2	Color2 [DarkGray]	1	4				0	0.0726562	0.999639	-0.0474954	-0.202861	14.5987	15.0319	15.0626	14.5936	15.4492	15.1119	14.7313	15.2228
	0.4102	0.196457	EIF2B3	Color2 [DarkGray]	1	4				0	0.4102	0.999639	0.196457	0.928726	15.7878	15.5579	15.1528	15.4471	15.236	15.3499	15.8311	14.9958
	0.0201921	-0.0176389	EIF2B4	Color2 [DarkGray]	1	4				0	0.0201921	0.999639	-0.0176389	-0.05939	13.9536	13.7446	12.6815	13.2662	13.2496	13.533	13.4992	13.6621
	0.452352	0.95891	EIF2D	Color2 [DarkGray]	1	4				1	0.452352	0.999639	0.95891	1.00679	13.3413	14.0868	14.1939	14.4735	14.1891	14.5171	13.5581	10.4195
	0.176043	-0.0874271	EIF2S1	Color2 [DarkGray]	1	4				0	0.176043	0.999639	-0.0874271	-0.4526	18.1586	17.8049	17.9539	18.3925	18.0915	18.395	18.4101	18.5411
	1.56696	-0.370007	RALBP1	Color2 [DarkGray]	1	4				0	1.56696	0.999639	-0.370007	-2.90649	15.2473	14.6617	15.0685	15.0487	14.8866	15.2125	14.9769	15.5257
	0.280027	0.0531163	EIF2S3	Color2 [DarkGray]	1	4				0	0.280027	0.999639	0.0531163	0.675075	17.2407	17.182	17.1483	17.11	17.2065	17.1506	17.4567	17.2031
	0.324296	-0.101193	EIF3A	Color2 [DarkGray]	1	4				0	0.324296	0.999639	-0.101193	-0.76384	17.5706	17.6768	17.656	17.7872	17.6461	17.7065	17.5383	18.1201
	0.521573	-0.0895152	EIF3B	Color2 [DarkGray]	1	4				0	0.521573	0.999639	-0.0895152	-1.13183	17.4733	17.5244	17.3742	17.2828	17.3355	17.3612	17.1732	17.4653
	0.624509	-0.165824	EIF3D	Color2 [DarkGray]	1	4				0	0.624509	0.999639	-0.165824	-1.31223	18.0347	17.5362	18.0788	18.0132	18.0161	18.1604	18.0246	17.9795
	0.399993	-0.123184	EIF3E	Color2 [DarkGray]	1	4				0	0.399993	0.999639	-0.123184	-0.909569	17.5961	17.2423	17.1331	17.0399	17.0928	17.2409	17.4519	17.3496
	0.249693	0.0972691	EIF3F	Color2 [DarkGray]	1	4				0	0.249693	0.999639	0.0972691	0.612414	16.0098	16.0853	15.9457	15.5885	16.0789	15.9444	16.2878	15.7515
	0.206763	0.0339952	EIF3G	Color2 [DarkGray]	1	4				0	0.206763	0.999639	0.0339952	0.520726	17.3439	17.3397	17.3428	17.5253	17.2265	17.3222	17.4349	17.3815
	0.133165	0.053834	EIF3H	Color2 [DarkGray]	1	4				0	0.133165	0.999639	0.053834	0.353324	17.077	17.0696	16.6462	16.9466	16.5901	16.7144	16.6864	16.6398
	0.639428	-0.0737491	EIF3I	Color2 [DarkGray]	1	4				0	0.639428	0.999639	-0.0737491	-1.33795	17.957	17.9144	17.8327	17.9071	17.7706	17.9638	17.7423	17.8759
	0.105286	0.0384312	EIF3J	Color2 [DarkGray]	1	4				0	0.105286	0.999639	0.0384312	0.285694	17.9811	17.8811	18.0631	18.1252	18.0253	17.7654	18.2363	18.3045
	0.0466727	-0.0355878	EIF3K	Color2 [DarkGray]	1	4				0	0.0466727	0.999639	-0.0355878	-0.133576	14.4981	13.9372	14.0897	13.5908	14.5411	14.0679	14.6236	14.1794
	0.522794	-0.290464	EIF3L	Color2 [DarkGray]	1	4				0	0.522794	0.999639	-0.290464	-1.13401	16.7137	16.7045	16.6952	17.0489	16.4711	16.8789	16.5319	17.6304
	1.15659	-0.137179	EIF3M	Color2 [DarkGray]	1	4				0	1.15659	0.999639	-0.137179	-2.20387	15.8517	15.8131	15.8576	15.7044	15.5363	15.8324	15.6881	15.7489
	0.475352	-0.156815	EIF4A1	Color2 [DarkGray]	1	4				0	0.475352	0.999639	-0.156815	-1.04874	18.0041	17.9668	17.928	17.4739	17.9344	17.7703	17.9186	18.2186
	0.250387	-0.1427	EIF4A2	Color2 [DarkGray]	1	4				0	0.250387	0.999639	-0.1427	-0.613866	16.8452	17.0462	16.9619	17.0086	16.8984	16.8949	16.995	17.817
	0.128647	0.0230856	EIF4A3	Color2 [DarkGray]	1	4				0	0.128647	0.999639	0.0230856	0.342543	17.6795	17.7639	17.5192	17.6068	17.4898	17.59	17.6686	17.6481
	0.150797	0.105139	EIF4B	Color2 [DarkGray]	1	4				0	0.150797	0.999639	0.105139	0.394794	18.2564	18.3248	17.7469	17.5302	17.9664	17.5658	17.5541	17.3859
	0.62536	-0.122335	EIF4E	Color2 [DarkGray]	1	4				0	0.62536	0.999639	-0.122335	-1.3137	18.225	17.7723	17.8264	17.9715	17.9305	17.9797	17.8589	17.9914
	0.25297	-0.129106	EIF4E2	Color2 [DarkGray]	1	4				0	0.25297	0.999639	-0.129106	-0.619263	13.901	13.9084	13.9976	14.2005	14.3149	14.2577	13.9353	14.7193
	0.590211	-0.235825	EIF4EBP2	Color2 [DarkGray]	1	4				0	0.590211	0.999639	-0.235825	-1.25273	16.352	15.9648	16.2848	15.9154	15.8817	16.3131	15.8202	15.5755
	0.538223	0.190073	EIF4ENIF1	Color2 [DarkGray]	1	4				0	0.538223	0.999639	0.190073	1.16141	13.9871	14.0612	13.8863	13.7555	13.9197	13.5716	13.8049	13.336
	0.175147	-0.0559282	EIF4G1	Color2 [DarkGray]	1	4				0	0.175147	0.999639	-0.0559282	-0.450577	17.1649	17.2642	16.8892	16.9088	16.7445	16.97	16.9587	17.0758
	0.104025	-0.0408363	EIF4G2	Color2 [DarkGray]	1	4				0	0.104025	0.999639	-0.0408363	-0.282571	17.2268	17.0777	16.6474	17.0248	16.9238	17.1497	17.067	17.2327
	0.390157	-0.151895	EIF4G3	Color2 [DarkGray]	1	4				0	0.390157	0.999639	-0.151895	-0.891006	16.7692	16.6574	16.6352	16.741	16.5391	16.8215	16.9748	17.294
	0.524675	-0.354864	EIF4H	Color2 [DarkGray]	1	4				0	0.524675	0.999639	-0.354864	-1.13735	18.5333	18.2155	18.9455	18.4769	19.2282	18.8696	18.623	19.6147
	0.491901	0.0714927	EIF5	Color2 [DarkGray]	1	4				0	0.491901	0.999639	0.0714927	1.07866	17.4436	17.3387	17.2225	17.4627	17.3111	17.3686	17.4978	17.2896
	0.0902681	-0.0820467	EIF5A	Color2 [DarkGray]	1	4				0	0.0902681	0.999639	-0.0820467	-0.248101	14.919	14.9907	14.5101	14.5074	14.7739	14.0719	14.3917	15.4909
	0.394616	0.096139	EIF5B	Color2 [DarkGray]	1	4				0	0.394616	0.999639	0.096139	0.899434	15.3562	15.8143	15.4892	15.489	15.3231	15.474	15.5602	15.4827
	0.78043	0.189931	EIF6	Color2 [DarkGray]	1	4				0	0.78043	0.999639	0.189931	1.57733	13.6485	14.144	13.9779	13.8863	14.2339	13.9523	13.8631	13.7889
	0.108641	-0.0534139	EIPR1	Color2 [DarkGray]	1	4				0	0.108641	0.999639	-0.0534139	-0.293977	17.1998	17.004	17.6162	17.46	17.5583	17.6909	17.6427	17.3716
	0.379612	-0.447166	ELAC1	Color2 [DarkGray]	1	4				0	0.379612	0.999639	-0.447166	-0.870992	16.5053	16.0498	15.8473	16.6605	15.2209	16.4754	14.6126	15.5045
	0.00500125	0.0018878	ELAC2	Color2 [DarkGray]	1	4				0	0.00500125	0.999639	0.0018878	0.0149585	15.7388	15.6033	15.3482	15.6273	15.7722	15.6377	15.6549	15.9254
	0.382116	-0.0897245	ELAPOR2	Color2 [DarkGray]	1	4				0	0.382116	0.999639	-0.0897245	-0.875755	14.7762	14.7312	14.688	14.5161	14.433	14.7832	14.6627	14.4546
	0.4771	-0.14709	ELAVL1	Color2 [DarkGray]	1	4				0	0.4771	0.999639	-0.14709	-1.05191	18.5998	18.4907	18.7349	18.9873	18.4689	18.8927	18.5821	18.89
	0.26162	-0.40873	ELAVL2	Color2 [DarkGray]	1	4				0	0.26162	0.999639	-0.40873	-0.637245	13.4167	12.9358	13.6166	14.218	13.9193	13.4186	13.535	15.7911
	1.27034	-0.194319	ELAVL3	Color2 [DarkGray]	1	4				0	1.27034	0.999639	-0.194319	-2.39497	16.2995	16.0957	16.477	16.1238	16.3513	16.5159	16.2701	16.3257
	0.00223672	-0.00188208	ELAVL4	Color2 [DarkGray]	1	4				0	0.00223672	0.999639	-0.00188208	-0.006711	14.4914	15.0495	15.0903	15.1008	15.1923	15.2335	15.2967	15.8316
	0.274177	0.146058	ELFN2	Color2 [DarkGray]	1	4				0	0.274177	0.999639	0.146058	0.663116	17.8767	18.3451	17.9701	17.6976	18.0073	17.4633	17.4825	17.6383
	0.133402	-0.0246534	ELMO1	Color2 [DarkGray]	1	4				0	0.133402	0.999639	-0.0246534	-0.353889	15.7888	15.8395	15.7609	15.7282	15.9118	15.7751	15.6114	15.8648
	0.493703	-0.215453	ELMO2	Color2 [DarkGray]	1	4				0	0.493703	0.999639	-0.215453	-1.08191	15.6773	15.6348	15.7519	15.8633	15.763	15.7114	15.4337	16.4159
	0.20628	0.0789485	ELMOD1	Color2 [DarkGray]	1	4				0	0.20628	0.999639	0.0789485	0.519671	16.1645	16.6422	16.6022	16.3756	16.1988	16.0897	16.4196	16.464
	0.0629202	-0.0321636	ELOB	Color2 [DarkGray]	1	4				0	0.0629202	0.999639	-0.0321636	-0.177273	17.3656	16.8585	16.6336	17.1242	16.9549	17.1316	17.2645	17.1998
	1.10961	-0.231645	ELOC	Color2 [DarkGray]	1	4				0	1.10961	0.999639	-0.231645	-2.12547	19.4332	19.3022	19.5381	19.5424	19.1142	19.5942	19.4065	19.7264
	0.596336	-0.375006	ELP1	Color2 [DarkGray]	1	4				0	0.596336	0.999639	-0.375006	-1.2634	13.7379	13.4235	13.7344	14.0189	13.5004	14.1601	13.9905	14.8009
	0.285448	0.143823	ELP2	Color2 [DarkGray]	1	4				0	0.285448	0.999639	0.143823	0.686107	14.1881	14.4305	14.7342	14.5421	14.3268	13.9277	14.0894	13.9635
	0.548942	0.261752	ELP3	Color2 [DarkGray]	1	4				0	0.548942	0.999639	0.261752	1.18036	14.1839	15.1272	14.8838	15.0628	14.6844	14.4567	14.6785	14.9815
	0.221864	0.169059	ELP4	Color2 [DarkGray]	1	4				0	0.221864	0.999639	0.169059	0.553415	14.0523	14.6441	13.8087	14.7903	14.5173	14.4928	13.7429	14.6647
	0.335875	-0.0798559	EMC1	Color2 [DarkGray]	1	4				0	0.335875	0.999639	-0.0798559	-0.78659	17.0365	16.993	16.9559	16.9524	16.7979	16.8852	17.0804	17.2655
	0.0455302	-0.0429416	EMC2	Color2 [DarkGray]	1	4				0	0.0455302	0.999639	-0.0429416	-0.130454	16.5092	15.7781	15.1714	15.4446	15.2872	15.5046	15.9282	15.4247
	0.10864	-0.0612233	EMC3	Color2 [DarkGray]	1	4				0	0.10864	0.999639	-0.0612233	-0.293974	15.3408	15.4067	15.8114	15.9829	15.5695	15.5887	15.6744	16.1375
	0.0662368	0.0185094	EMC4	Color2 [DarkGray]	1	4				0	0.0662368	0.999639	0.0185094	0.186038	12.9894	13.2506	13.0623	13.1729	12.9663	13.1137	13.1978	13.3481
	0.90958	0.210531	EMC7	Color2 [DarkGray]	1	4				0	0.90958	0.999639	0.210531	1.79297	15.9616	15.7682	15.5782	16.0169	15.9078	15.7051	16.1742	15.7801
	0.0662682	-0.101695	EMC8	Color2 [DarkGray]	1	4				1	0.0662682	0.999639	-0.101695	-0.186121	14.245	12.6821	12.8475	12.7949	12.4058	11.9542	12.7208	11.9637
	0.00283656	0.00165462	EMD	Color2 [DarkGray]	1	4				0	0.00283656	0.999639	0.00165462	0.00850494	17.6872	17.4717	17.6839	17.1263	17.5649	16.9941	17.5215	17.3126
	0.290084	-0.113164	EML1	Color2 [DarkGray]	1	4				0	0.290084	0.999639	-0.113164	-0.695504	17.0957	16.5655	16.6918	16.8507	16.4674	16.8903	17.0435	16.702
	0.0918134	0.0548108	EML2	Color2 [DarkGray]	1	4				0	0.0918134	0.999639	0.0548108	0.25201	15.7614	16.1941	15.9947	16.1123	16.3363	15.895	15.8599	16.6324
	0.442516	0.138816	EML4	Color2 [DarkGray]	1	4				0	0.442516	0.999639	0.138816	0.988719	14.68	15.3308	14.8424	14.8907	14.8487	14.8539	14.9643	15.1028
	0.875994	0.362291	EML5	Color2 [DarkGray]	1	4				0	0.875994	0.999639	0.362291	1.73708	18.1625	18.5549	18.1102	18.0125	18.4303	17.5743	18.6018	18.3034
	0.100357	-0.0408542	EML6	Color2 [DarkGray]	1	4				0	0.100357	0.999639	-0.0408542	-0.273452	13.0395	12.9224	12.9342	13.2664	12.5777	13.032	13.0992	13.0234
	0.0141044	-0.00965333	EMSY	Color2 [DarkGray]	1	4				0	0.0141044	0.999639	-0.00965333	-0.0417598	12.7477	12.4142	12.4772	12.5778	12.2921	12.6167	13.2819	12.763
	0.0728392	0.0235701	ENAH	Color2 [DarkGray]	1	4				0	0.0728392	0.999639	0.0235701	0.203338	16.1169	16.4139	16.2195	16.4913	16.2574	16.3748	16.1743	16.5314
	0.06672	0.051955	ENC1	Color2 [DarkGray]	1	4				0	0.06672	0.999639	0.051955	0.187311	14.7439	14.4948	13.8609	14.0689	13.7584	13.6939	14.1644	13.98
	0.127381	0.0679605	ENDOG	Color2 [DarkGray]	1	4				0	0.127381	0.999639	0.0679605	0.33951	16.001	15.9481	16.0003	15.5954	15.7215	15.7337	15.9936	15.2516
	0.000570526	-0.000880718	ENO1	Color2 [DarkGray]	1	4				0	0.000570526	0.999927	-0.000880718	-0.00171506	21.5926	22.3341	22.2268	23.2311	22.1518	23.2377	22.8734	23.5367
	0.587197	-0.195514	ENO2	Color2 [DarkGray]	1	4				0	0.587197	0.999639	-0.195514	-1.24748	21.8594	22.1686	22.2324	21.728	21.9016	21.9196	21.8079	22.3768
	0.286932	0.244725	ENO3	Color2 [DarkGray]	1	4				0	0.286932	0.999639	0.244725	0.68912	21.5286	20.9956	21.1087	20.9841	21.3122	20.9706	21.1976	19.9026
	0.0398467	0.0553241	ENOPH1	Color2 [DarkGray]	1	4				0	0.0398467	0.999639	0.0553241	0.114821	16.4586	17.6082	17.9734	18.1259	18.1491	18.2624	17.1524	18.1199
	0.850689	0.298414	ENOX1	Color2 [DarkGray]	1	4				0	0.850689	0.999639	0.298414	1.6949	12.3524	12.4628	12.2843	12.7361	12.0439	12.0214	12.5734	11.9643
	0.356603	-0.15277	ENPP2	Color2 [DarkGray]	1	4				0	0.356603	0.999639	-0.15277	-0.82688	15.2176	15.115	15.253	14.7247	14.717	15.062	15.4641	15.0995
	0.00308765	0.00255752	ENPP4	Color2 [DarkGray]	1	4				0	0.00308765	0.999639	0.00255752	0.00925513	16.3014	15.8424	15.9111	16.2205	15.2485	15.7066	16.2075	15.5896
	0.715979	0.412807	ENPP5	Color2 [DarkGray]	1	4				0	0.715979	0.999639	0.412807	1.46862	13.6735	13.8992	13.1641	14.1957	14.4795	13.7476	14.0578	14.3959
	0.154248	-0.113368	ENPP6	Color2 [DarkGray]	1	4				0	0.154248	0.999639	-0.113368	-0.402801	15.3082	15.1364	15.1465	15.8996	15.4377	15.9717	15.5721	16.073
	0.194578	-0.126325	ENSA	Color2 [DarkGray]	1	4				0	0.194578	0.999639	-0.126325	-0.493976	17.9954	18.4621	18.4022	18.5642	18.3629	18.6964	18.3912	19.1916
	0.0859677	0.0832479	ENTPD2	Color2 [DarkGray]	1	4				0	0.0859677	0.999639	0.0832479	0.237174	13.2333	12.2868	12.0975	13.2158	13.1943	12.8193	13.0628	13.2765
	0.712302	-0.254635	ENTPD5	Color2 [DarkGray]	1	4				0	0.712302	0.999639	-0.254635	-1.46239	12.6989	12.8289	12.7108	12.3384	12.799	13.2236	12.7247	13.0763
	0.291231	0.17131	ENY2	Color2 [DarkGray]	1	4				0	0.291231	0.999639	0.17131	0.697824	15.4732	15.4704	15.2934	15.1062	15.2791	15.3022	15.3349	14.4365
	0.233444	-0.169302	EP300	Color2 [DarkGray]	1	4				0	0.233444	0.999639	-0.169302	-0.578151	12.8568	12.0327	12.5933	12.1458	12.0647	12.1774	12.2369	11.5297
	0.00380367	0.00187349	EP400	Color2 [DarkGray]	1	4				0	0.00380367	0.999639	0.00187349	0.0113921	12.9942	12.6351	12.649	12.669	12.5774	12.7787	13.1923	12.6444
	0.431924	-0.167626	EPB41	Color2 [DarkGray]	1	4				0	0.431924	0.999639	-0.167626	-0.969163	15.5787	15.2382	15.9242	15.9514	15.5998	15.9358	15.767	15.7883
	0.200531	-0.0788641	EPB41L1	Color2 [DarkGray]	1	4				0	0.200531	0.999639	-0.0788641	-0.507088	19.6656	19.7425	19.8321	20.0829	19.8212	20.1083	19.9218	20.2778
	0.455766	0.0935545	EPB41L2	Color2 [DarkGray]	1	4				0	0.455766	0.999639	0.0935545	1.01305	18.6501	18.9079	18.9781	18.8934	18.982	19.0229	19.0401	18.7982
	0.666294	-0.141798	EPB41L3	Color2 [DarkGray]	1	4				0	0.666294	0.999639	-0.141798	-1.38404	20.6252	20.3115	20.6527	20.596	20.7603	20.7978	20.6047	20.764
	0.0806823	-0.0270715	EPB41L4B	Color2 [DarkGray]	1	4				0	0.0806823	0.999639	-0.0270715	-0.223639	15.0013	14.6514	14.5422	14.5115	14.7829	14.675	14.7318	14.5674
	0.862381	0.583561	EPB41L5	Color2 [DarkGray]	1	4				1	0.862381	0.999639	0.583561	1.71439	11.0944	12.7342	11.4388	11.7425	12.4429	11.97	11.5103	11.5925
	0.21251	-0.285912	EPC2	Color2 [DarkGray]	1	4				1	0.21251	0.999639	-0.285912	-0.533225	12.9831	11.6945	12.7437	13.3256	11.7657	13.35	13.5777	12.4304
	0.409021	-0.276846	EPDR1	Color2 [DarkGray]	1	4				0	0.409021	0.999639	-0.276846	-0.92652	19.0079	19.0997	18.7144	18.507	18.6123	18.4472	17.7898	18.9467
	0.2029	-0.173983	EPG5	Color2 [DarkGray]	1	4				0	0.2029	0.999639	-0.173983	-0.512283	12.4943	11.8549	12.1037	12.2486	11.5681	12.383	11.7542	11.1406
	0.402735	-0.125452	EPHA4	Color2 [DarkGray]	1	4				0	0.402735	0.999639	-0.125452	-0.914726	17.1541	16.8883	16.9044	16.7833	17.0794	16.9619	17.1499	17.3822
	0.0625538	-0.01632	EPHA5	Color2 [DarkGray]	1	4				0	0.0625538	0.999639	-0.01632	-0.176302	13.5379	13.2689	13.4339	13.3282	13.389	13.4261	13.5639	13.2174
	0.0713332	0.0645156	EPHA6	Color2 [DarkGray]	1	4				0	0.0713332	0.999639	0.0645156	0.199409	11.9364	13.2659	12.7667	12.6109	12.537	12.835	12.6368	13.2544
	0.319012	0.553144	EPHA7	Color2 [DarkGray]	1	4				1	0.319012	0.999639	0.553144	0.753398	10.6825	12.7148	12.9939	13.3605	14.0099	13.6047	12.656	13.2474
	0.448483	-0.493865	EPHB1	Color2 [DarkGray]	1	4				1	0.448483	0.999639	-0.493865	-0.999692	12.3656	10.8428	12.4577	12.5967	12.7123	12.1464	12.1174	13.2749
	0.101262	-0.046802	EPHB2	Color2 [DarkGray]	1	4				0	0.101262	0.999639	-0.046802	-0.275707	15.8981	15.7115	15.5146	15.8172	15.8826	15.6034	15.6452	16.2275
	0.0355896	0.0219011	EPHB3	Color2 [DarkGray]	1	4				0	0.0355896	0.999639	0.0219011	0.102999	15.0583	14.9401	15.0203	15.0817	14.9441	14.5852	15.3168	15.5314
	0.2825	0.50109	EPHB6	Color2 [DarkGray]	1	4				1	0.2825	0.999639	0.50109	0.680113	11.3324	13.8554	13.8984	13.9946	14.2554	13.9202	13.7005	14.6506
	0.165945	-0.188375	EPHX1	Color2 [DarkGray]	1	4				0	0.165945	0.999639	-0.188375	-0.429688	13.1719	13.4163	13.922	14.2314	13.6591	14.2529	14.2977	15.0112
	0.611671	-0.423983	EPHX2	Color2 [DarkGray]	1	4				0	0.611671	0.999639	-0.423983	-1.29002	13.7749	13.7608	13.7206	14.0335	13.5723	13.987	13.4329	15.013
	0.0444482	-0.0420511	EPM2AIP1	Color2 [DarkGray]	1	4				0	0.0444482	0.999639	-0.0420511	-0.127491	14.499	15.2958	15.6454	15.3169	15.6936	15.6666	15.213	15.8765
	0.232551	-0.0737309	EPN1	Color2 [DarkGray]	1	4				0	0.232551	0.999639	-0.0737309	-0.576254	19.5331	19.4632	19.605	19.8586	19.6751	19.8893	19.6621	19.9266
	0.249388	-0.0660572	EPN2	Color2 [DarkGray]	1	4				0	0.249388	0.999639	-0.0660572	-0.611776	17.8489	17.9378	17.9877	18.1038	17.9136	18.0763	18.0139	18.3204
	0.155649	-0.135754	EPN3	Color2 [DarkGray]	1	4				0	0.155649	0.999639	-0.135754	-0.40604	13.6144	12.9019	12.9389	12.3747	12.4704	12.556	13.245	12.4256
	0.208056	-0.0629225	EPRS1	Color2 [DarkGray]	1	4				0	0.208056	0.999639	-0.0629225	-0.523543	16.9375	17.0764	17.1709	17.2903	17.1074	17.2583	17.1092	17.4683
	0.184403	0.0501039	EPS15	Color2 [DarkGray]	1	4				0	0.184403	0.999639	0.0501039	0.471369	15.3576	15.5639	15.4688	15.7245	15.5933	15.4991	15.3609	15.7167
	0.694437	-0.0850749	EPS15L1	Color2 [DarkGray]	1	4				0	0.694437	0.999639	-0.0850749	-1.43205	18.7687	18.5767	18.5876	18.5527	18.736	18.7135	18.6366	18.7724
	0.233926	-0.123229	EPS8	Color2 [DarkGray]	1	4				0	0.233926	0.999639	-0.123229	-0.579176	14.9682	14.9091	14.5164	14.2462	14.2401	14.6488	14.8918	14.6467
	0.160528	0.23406	EPS8L2	Color2 [DarkGray]	1	4				0	0.160528	0.999639	0.23406	0.417283	12.5518	14.4145	14.7953	14.4449	14.3542	14.7285	14.6212	14.823
	0.769694	1.02328	ERAP1	Color2 [DarkGray]	1	4				2	0.769694	0.999639	1.02328	1.55929	11.0087	12.9601	11.2577	13.5789	13.0913	13.15	13.3924	13.5133
	1.36862	-0.360836	LDB1	Color2 [DarkGray]	1	4				0	1.36862	0.999639	-0.360836	-2.56199	14.4273	13.6762	13.7917	13.5955	13.6894	13.9419	13.7767	14.0202
	0.186847	-0.039227	ERBIN	Color2 [DarkGray]	1	4				0	0.186847	0.999639	-0.039227	-0.476821	14.0873	14.2322	14.2672	14.1424	14.3499	14.4163	14.2295	14.3402
	0.144405	-0.0603828	ERC1	Color2 [DarkGray]	1	4				0	0.144405	0.999639	-0.0603828	-0.37987	16.7567	16.9242	16.8644	17.1088	16.8984	16.989	16.8754	17.4382
	1.2096	-0.0960083	ERC2	Color2 [DarkGray]	1	4				0	1.2096	0.999639	-0.0960083	-2.29268	19.4979	19.4935	19.452	19.3971	19.309	19.4944	19.4022	19.5416
	0.186846	-0.193737	ERCC4	Color2 [DarkGray]	1	4				1	0.186846	0.999639	-0.193737	-0.476819	12.3592	13.076	13.0443	12.2823	13.596	13.1708	12.0751	13.23
	0.311578	0.264735	ERF	Color2 [DarkGray]	1	4				0	0.311578	0.999639	0.264735	0.738639	16.0218	15.3235	14.8468	15.2823	15.2163	15.1587	15.6471	14.383
	0.154956	-0.0957026	ERGIC1	Color2 [DarkGray]	1	4				0	0.154956	0.999639	-0.0957026	-0.404438	16.1929	16.3356	16.3918	16.7237	16.3966	16.4136	16.3406	17.181
	0.200668	-0.235352	ERGIC3	Color2 [DarkGray]	1	4				0	0.200668	0.999639	-0.235352	-0.507388	13.8438	13.4637	14.4699	15.2481	14.3848	14.6158	14.094	15.2025
	0.0552014	0.270455	ERH	Color2 [DarkGray]	1	4				1	0.0552014	0.999639	0.270455	0.156674	11.7103	13.8799	15.9582	18.2318	16.3333	17.4175	16.1486	18.4258
	0.179739	-0.182616	ERI3	Color2 [DarkGray]	1	4				0	0.179739	0.999639	-0.182616	-0.46092	15.4638	15.8391	16.6109	16.6338	16.3435	16.729	16.3979	17.1409
	0.0095036	0.00448561	ERLEC1	Color2 [DarkGray]	1	4				0	0.0095036	0.999639	0.00448561	0.0282815	14.6815	14.895	14.5352	14.2698	14.5958	14.4227	14.307	14.4103
	0.1427	-0.11285	ERLIN1	Color2 [DarkGray]	1	4				0	0.1427	0.999639	-0.11285	-0.375867	14.5662	14.3571	14.1067	14.9737	14.2809	14.7398	14.6864	15.3368
	0.983056	-0.536049	ERLIN2	Color2 [DarkGray]	1	4				0	0.983056	0.999639	-0.536049	-1.91504	16.9633	16.7604	16.616	15.9527	16.4232	16.6818	16.5645	17.5841
	0.268606	-0.323735	ERMN	Color2 [DarkGray]	1	4				0	0.268606	0.999639	-0.323735	-0.651672	16.1317	15.8992	16.9734	17.5026	16.3814	17.5248	17.1508	17.599
	1.86256	-0.358402	TIAM2	Color2 [DarkGray]	1	4				0	1.86256	0.999639	-0.358402	-3.44465	16.6623	16.1423	16.7003	16.1405	16.1889	16.6173	16.4486	16.3741
	0.457711	-0.16827	ERO1A	Color2 [DarkGray]	1	4				0	0.457711	0.999639	-0.16827	-1.0166	15.7081	15.6565	15.3923	15.4222	15.421	15.7582	15.7668	16.0812
	0.335253	0.147247	ERO1B	Color2 [DarkGray]	1	4				0	0.335253	0.999639	0.147247	0.785373	13.5071	13.1986	13.1125	13.045	13.3533	13.0392	13.306	12.6551
	0.0929193	-0.169452	ERP29	Color2 [DarkGray]	1	4				0	0.0929193	0.999639	-0.169452	-0.254801	15.5252	16.3261	17.3413	17.4583	17.6112	17.833	16.845	18.2188
	0.914277	0.139817	ERP44	Color2 [DarkGray]	1	4				0	0.914277	0.999639	0.139817	1.80078	16.7495	17.1406	16.73	16.8836	16.9122	16.8621	16.8255	16.861
	0.391188	-0.223743	ESD	Color2 [DarkGray]	1	4				0	0.391188	0.999639	-0.223743	-0.892957	17.4854	17.4895	17.6927	17.8935	17.7778	17.774	17.4001	18.5037
	0.133118	-0.0465357	ESRRG	Color2 [DarkGray]	1	4				0	0.133118	0.999639	-0.0465357	-0.353212	11.975	11.9717	11.6459	11.499	11.6782	11.884	11.9206	11.7507
	0.279448	-0.0645053	ESYT1	Color2 [DarkGray]	1	4				0	0.279448	0.999639	-0.0645053	-0.673893	15.7736	15.9485	15.7997	15.9242	15.7259	16.0843	15.8526	16.0516
	0.0493749	0.0427365	ESYT2	Color2 [DarkGray]	1	4				0	0.0493749	0.999639	0.0427365	0.140934	13.7979	12.9337	12.8528	13.3823	13.3651	13.0147	13.8527	13.6975
	0.0574727	-0.0156593	ETF1	Color2 [DarkGray]	1	4				0	0.0574727	0.999639	-0.0156593	-0.162765	17.733	17.5569	17.5578	17.4428	17.7405	17.5259	17.7641	17.7503
	0.518113	0.055778	ETFA	Color2 [DarkGray]	1	4				0	0.518113	0.999639	0.055778	1.12566	19.3277	19.3715	19.306	19.383	19.4234	19.4328	19.3246	19.2127
	0.303686	0.128417	ETFB	Color2 [DarkGray]	1	4				0	0.303686	0.999639	0.128417	0.722882	18.9238	19.0544	18.5822	18.4993	18.6156	18.7163	18.8998	18.3331
	0.738375	-0.222696	ETFDH	Color2 [DarkGray]	1	4				0	0.738375	0.999639	-0.222696	-1.50651	16.7158	16.6214	17.0813	17.0122	16.5641	17.1303	16.9332	17.0943
	1.57841	-0.356468	MRPL41	Color2 [DarkGray]	1	4				0	1.57841	0.999639	-0.356468	-2.92672	15.2674	14.4927	14.9893	14.9726	14.6817	14.9763	14.7945	15.1344
	0.6483	1.05141	ETNPPL	Color2 [DarkGray]	1	4				1	0.6483	0.999639	1.05141	1.3532	10.8447	14.1427	13.3314	14.3678	13.4582	13.6855	14.3195	14.2209
	0.335303	-0.844167	EVA1A	Color2 [DarkGray]	1	4				1	0.335303	0.999639	-0.844167	-0.785471	13.5641	11.4224	15.1905	15.3292	15.2937	15.8515	14.8523	15.6681
	0.353662	0.221745	EVI5	Color2 [DarkGray]	1	4				0	0.353662	0.999639	0.221745	0.821196	14.1583	15.0049	14.7975	14.5633	15.2531	14.4097	14.4806	15.0493
	0.0223433	-0.0070219	EVI5L	Color2 [DarkGray]	1	4				0	0.0223433	0.999639	-0.0070219	-0.0655658	14.8352	15.0371	14.9462	15.0963	15.0746	15.2584	15.0452	15.2415
	0.257025	-0.148277	EVL	Color2 [DarkGray]	1	4				0	0.257025	0.999639	-0.148277	-0.627709	16.7067	16.3016	16.6084	16.8143	16.3368	16.5947	17.0686	17.2047
	0.0128365	-0.00566959	EWSR1	Color2 [DarkGray]	1	4				0	0.0128365	0.999639	-0.00566959	-0.0380589	20.3094	20.1651	19.7137	19.9253	19.9089	20.1031	19.9223	19.818
	0.226479	0.340656	EXD2	Color2 [DarkGray]	1	4				0	0.226479	0.999639	0.340656	0.563305	11.8436	12.5853	12.4062	11.1432	12.7035	10.3087	11.7371	12.2478
	0.0993414	-0.0258474	EXOC1	Color2 [DarkGray]	1	4				0	0.0993414	0.999639	-0.0258474	-0.270917	16.8785	16.8381	16.7196	16.4971	16.8896	16.7725	16.7503	16.7079
	0.0672871	-0.0178456	EXOC2	Color2 [DarkGray]	1	4				0	0.0672871	0.999639	-0.0178456	-0.188803	17.4811	17.3894	17.17	17.0953	17.334	17.2101	17.2913	17.3202
	0.00676912	0.001719	EXOC3	Color2 [DarkGray]	1	4				0	0.00676912	0.999639	0.001719	0.0202058	16.4713	16.3758	16.1622	16.4068	16.1971	16.2789	16.3665	16.4269
	0.37586	-0.0854135	EXOC4	Color2 [DarkGray]	1	4				0	0.37586	0.999639	-0.0854135	-0.863839	17.5824	17.5371	17.2753	17.1967	17.2551	17.3614	17.2957	17.407
	0.00253421	0.0006814	EXOC5	Color2 [DarkGray]	1	4				0	0.00253421	0.999639	0.0006814	0.00760102	17.3636	17.1679	17.1904	17.0517	17.2627	17.1327	17.1924	16.9854
	0.448626	-0.160623	EXOC6	Color2 [DarkGray]	1	4				0	0.448626	0.999639	-0.160623	-0.999955	14.9549	14.9931	14.9909	14.5947	15.0992	15.303	15.1947	15.2754
	0.550696	-0.120578	EXOC6B	Color2 [DarkGray]	1	4				0	0.550696	0.999639	-0.120578	-1.18346	15.9195	15.8621	15.6478	15.5663	15.7091	15.6979	15.5971	15.9518
	0.0518792	-0.0109224	EXOC7	Color2 [DarkGray]	1	4				0	0.0518792	0.999639	-0.0109224	-0.14772	18.1001	18.1298	17.9304	17.8422	18.0151	17.9219	17.9331	18.0115
	0.106593	-0.0552025	EXOC8	Color2 [DarkGray]	1	4				0	0.106593	0.999639	-0.0552025	-0.288927	16.5134	16.4588	16.4175	16.7696	16.3142	16.574	16.8182	17.0766
	0.69014	0.173839	EXOG	Color2 [DarkGray]	1	4				0	0.69014	0.999639	0.173839	1.42473	16.9011	17.1775	16.9617	17.2416	16.8933	17.1866	17.3924	16.96
	0.00489165	0.00504351	EXOSC1	Color2 [DarkGray]	1	4				0	0.00489165	0.999639	0.00504351	0.0146325	14.4025	13.7161	13.7151	13.2963	13.5058	13.0622	14.2558	13.5739
	0.36005	0.172031	EXOSC10	Color2 [DarkGray]	1	4				1	0.36005	0.999639	0.172031	0.833528	11.9782	11.8333	11.8263	12.4512	12.5723	12.2324	12.2679	12.3997
	0.00104021	0.00107241	EXOSC2	Color2 [DarkGray]	1	4				0	0.00104021	0.999927	0.00107241	0.0031253	13.7251	13.7581	13.66	12.6519	13.7102	13.5852	13.6416	12.7871
	0.685908	0.8811	EXOSC4	Color2 [DarkGray]	1	4				1	0.685908	0.999639	0.8811	1.41753	10.6168	13.1994	12.8558	13.6125	13.3246	13.0639	13.1531	13.2287
	0.243745	0.282455	EXOSC8	Color2 [DarkGray]	1	4				0	0.243745	0.999639	0.282455	0.599931	13.5237	12.8557	11.8784	13.6735	12.5352	12.8089	13.655	13.3786
	0.0310389	-0.0127261	EXOSC9	Color2 [DarkGray]	1	4				0	0.0310389	0.999639	-0.0127261	-0.090252	14.611	15.04	15.1354	14.6602	14.9964	14.8664	14.8739	15.0086
	0.103522	-0.0837703	EXTL3	Color2 [DarkGray]	1	4				0	0.103522	0.999639	-0.0837703	-0.281322	14.6098	14.2072	13.636	13.6401	13.6003	13.5058	13.588	13.6192
	0.0978662	-0.128926	EYA3	Color2 [DarkGray]	1	4				1	0.0978662	0.999639	-0.128926	-0.267229	13.1784	13.4031	12.1314	11.9955	12.1798	13.5525	13.1481	12.3799
	0.408554	-0.0846558	EZR	Color2 [DarkGray]	1	4				0	0.408554	0.999639	-0.0846558	-0.925644	18.1983	18.2854	18.1417	18.1153	18.2464	18.253	18.1105	18.5032
	0.142642	0.126916	F2	Color2 [DarkGray]	1	4				1	0.142642	0.999639	0.126916	0.375732	12.0399	12.4804	13.1425	12.7715	13.0578	12.3143	11.9532	12.2585
	0.413712	-0.288075	F8A3	Color2 [DarkGray]	1	4				0	0.413712	0.999639	-0.288075	-0.935294	14.483	14.976	15.4544	14.8257	14.8603	15.8063	15.3538	15.4242
	0.441295	1.11898	FAAH	Color2 [DarkGray]	1	4				1	0.441295	0.999639	1.11898	0.98647	12.6885	17.3811	16.8634	17.2826	16.9904	17.5297	17.0414	17.138
	0.181	0.165751	FABP3	Color2 [DarkGray]	1	4				0	0.181	0.999639	0.165751	0.46375	19.2254	19.3688	18.0741	18.2435	18.6339	18.2073	18.7655	18.8419
	0.361903	-1.17765	FABP7	Color2 [DarkGray]	1	4				1	0.361903	0.999639	-1.17765	-0.837094	14.9977	12.0013	13.454	16.3531	13.2606	16.3199	16.1389	17.693
	0.174903	-0.147509	FADS1	Color2 [DarkGray]	1	4				0	0.174903	0.999639	-0.147509	-0.450028	13.6788	13.8605	14.0785	13.5343	14.1959	13.6281	14.0995	14.8948
	0.411497	-0.286203	FAF1	Color2 [DarkGray]	1	4				0	0.411497	0.999639	-0.286203	-0.931153	15.6402	15.4889	16.1209	16.3021	15.5188	16.1757	16.1923	16.7101
	0.303239	-0.246359	FAF2	Color2 [DarkGray]	1	4				0	0.303239	0.999639	-0.246359	-0.721987	14.4187	13.9616	13.9666	14.1398	14.3186	14.0417	14.4086	15.3871
	1.17943	0.656114	FAH	Color2 [DarkGray]	1	4				0	1.17943	0.999639	0.656114	2.2421	13.3668	13.7467	13.2678	13.7869	13.9131	13.8997	14.36	12.6479
	0.284154	0.684691	FAHD1	Color2 [DarkGray]	1	4				1	0.284154	0.999639	0.684691	0.683479	10.8534	14.7931	14.1718	14.842	14.1849	14.3204	12.6425	14.3781
	0.134168	0.132618	FAHD2B	Color2 [DarkGray]	1	4				0	0.134168	0.999639	0.132618	0.355709	18.5763	18.4708	18.1175	17.7505	17.9421	18.0006	18.0261	16.9646
	0.00910772	0.00728369	FAIM	Color2 [DarkGray]	1	4				0	0.00910772	0.999639	0.00728369	0.0271154	15.1536	16.1476	16.1452	15.8652	15.6938	16.2584	15.9029	16.0232
	0.882484	-0.273429	FAM107B	Color2 [DarkGray]	1	4				0	0.882484	0.999639	-0.273429	-1.74788	14.4701	13.6563	14.3292	14.2839	14.1773	14.4013	14.3041	14.3147
	0.332015	0.4152	FAM110B	Color2 [DarkGray]	1	4				0	0.332015	0.999639	0.4152	0.779027	15.0114	14.6908	14.6109	14.1582	14.2624	14.1528	15.0956	12.7711
	0.452133	-0.352726	FAM114A1	Color2 [DarkGray]	1	4				0	0.452133	0.999639	-0.352726	-1.00639	13.804	12.7447	13.3249	12.9488	12.4498	13.0245	12.8106	12.2114
	0.010782	0.00630617	FAM114A2	Color2 [DarkGray]	1	4				0	0.010782	0.999639	0.00630617	0.0320402	16.7562	16.2992	16.5519	16.4434	16.4562	16.5681	16.605	15.9023
	0.359146	0.183659	FAM117B	Color2 [DarkGray]	1	4				0	0.359146	0.999639	0.183659	0.831784	14.6037	14.8016	14.1549	14.339	13.9837	14.23	14.5421	13.9431
	0.373323	-0.129584	FAM120A	Color2 [DarkGray]	1	4				0	0.373323	0.999639	-0.129584	-0.858994	17.099	16.7218	16.7277	16.5303	16.8055	16.6126	16.9446	17.0812
	0.201143	-0.0267379	FAM120C	Color2 [DarkGray]	1	4				0	0.201143	0.999639	-0.0267379	-0.508432	15.1673	15.012	14.955	15.1021	15.022	15.0166	15.0111	15.1152
	0.0528789	-0.0714195	FAM131A	Color2 [DarkGray]	1	4				0	0.0528789	0.999639	-0.0714195	-0.15042	13.0296	13.4164	13.7187	13.2318	13.7227	13.3714	11.9355	12.4724
	0.031742	0.0171027	FAM131B	Color2 [DarkGray]	1	4				0	0.031742	0.999639	0.0171027	0.0922291	16.9442	16.8691	16.522	16.537	16.8063	16.9497	16.5544	16.2826
	0.0753057	-0.0704708	FAM136A	Color2 [DarkGray]	1	4				0	0.0753057	0.999639	-0.0704708	-0.209751	16.338	16.1936	16.2589	16.9887	16.0897	16.9858	17.0936	17.0648
	0.630519	0.446673	FAM169A	Color2 [DarkGray]	1	4				0	0.630519	0.999639	0.446673	1.3226	11.9297	13.5065	13.2734	13.3697	13.0512	13.3237	13.3353	12.9492
	0.548138	-0.187278	FAM171A1	Color2 [DarkGray]	1	4				0	0.548138	0.999639	-0.187278	-1.17894	16.6807	16.5022	16.441	16.3649	15.9514	16.602	16.3605	16.2045
	0.698721	-0.102994	FAM171A2	Color2 [DarkGray]	1	4				0	0.698721	0.999639	-0.102994	-1.43933	16.3509	16.266	16.3156	16.4	16.3024	16.5478	16.1715	16.3376
	0.0980868	0.0802944	FAM171B	Color2 [DarkGray]	1	4				0	0.0980868	0.999639	0.0802944	0.267781	16.5129	15.8756	15.7346	15.5617	15.7139	15.4979	16.2977	15.3824
	0.420299	-0.228165	FAM172A	Color2 [DarkGray]	1	4				0	0.420299	0.999639	-0.228165	-0.94758	13.7463	13.7029	14.1473	14.4513	13.8534	14.5848	13.8686	14.3106
	0.195829	0.0388789	FAM177A1	Color2 [DarkGray]	1	4				0	0.195829	0.999639	0.0388789	0.496737	17.1751	17.214	17.2478	17.0605	17.193	17.2099	17.2918	16.971
	0.179337	-0.0829372	FAM184A	Color2 [DarkGray]	1	4				0	0.179337	0.999639	-0.0829372	-0.460016	14.5549	14.3457	14.4629	14.0347	14.1701	13.8008	14.2388	14.3024
	1.13576	0.422485	FAM20B	Color2 [DarkGray]	1	4				0	1.13576	0.999639	0.422485	2.16908	13.4807	14.1304	13.1839	13.8546	14.1017	13.4948	13.7846	14.0219
	0.560839	0.254506	FAM210A	Color2 [DarkGray]	1	4				0	0.560839	0.999639	0.254506	1.20132	14.3218	14.3728	14.6265	14.7728	14.1627	14.1101	14.9331	14.165
	0.0955479	0.138029	FAM219A	Color2 [DarkGray]	1	4				0	0.0955479	0.999639	0.138029	0.261417	13.4691	13.2918	13.7027	14.9487	14.7059	14.4152	14.3498	15.1572
	0.266803	0.599547	FAM234A	Color2 [DarkGray]	1	4				1	0.266803	0.999639	0.599547	0.647956	15.7462	15.504	12.1308	15.5095	15.2905	15.3216	15.4923	16.1994
	0.296153	-0.200293	FAM241B	Color2 [DarkGray]	1	4				0	0.296153	0.999639	-0.200293	-0.707754	14.0924	13.713	14.0242	14.3576	14.3599	14.3983	13.2663	13.9831
	0.256361	-0.221432	FAM3A	Color2 [DarkGray]	1	4				1	0.256361	0.999639	-0.221432	-0.626327	12.8984	12.4473	12.3004	12.0858	11.4823	12.595	12.8576	11.9649
	0.516319	-0.362734	FAM3C	Color2 [DarkGray]	1	4				0	0.516319	0.999639	-0.362734	-1.12246	16.4391	15.5203	16.7971	16.6634	16.4554	16.5982	16.8259	17.0815
	0.0119383	0.00928545	FAM50A	Color2 [DarkGray]	1	4				0	0.0119383	0.999639	0.00928545	0.0354308	13.8707	14.1684	14.7517	14.444	14.6393	14.0205	14.1988	14.7705
	0.805192	0.16425	FAM81A	Color2 [DarkGray]	1	4				0	0.805192	0.999639	0.16425	1.61885	16.8914	16.9721	16.6071	16.6812	16.8032	16.5071	16.8573	16.6513
	0.17263	0.266383	FAM89B	Color2 [DarkGray]	1	4				1	0.17263	0.999639	0.266383	0.444887	10.7491	12.1885	12.4677	12.3799	12.6711	12.9795	13.2215	13.1992
	0.184765	-0.0681388	FAM91A1	Color2 [DarkGray]	1	4				0	0.184765	0.999639	-0.0681388	-0.472178	15.5021	15.5877	15.9008	15.9341	15.7338	15.8723	15.841	16.094
	0.542331	0.163317	FAM98A	Color2 [DarkGray]	1	4				0	0.542331	0.999639	0.163317	1.16868	15.9908	15.811	15.9757	16.0431	15.8682	15.7764	16.2896	15.6157
	0.522317	0.318545	FAM98B	Color2 [DarkGray]	1	4				0	0.522317	0.999639	0.318545	1.13316	16.8463	18.0758	17.7843	17.5952	18.0379	17.8108	17.3929	17.3861
	0.304219	0.269155	FAR1	Color2 [DarkGray]	1	4				0	0.304219	0.999639	0.269155	0.723949	13.1452	13.8479	14.073	14.4587	13.9874	13.9805	14.6705	14.6891
	0.00282102	0.00114727	FARP1	Color2 [DarkGray]	1	4				0	0.00282102	0.999639	0.00114727	0.00845847	17.1168	17.4996	17.4733	17.6022	17.3519	17.5529	17.3903	17.6963
	0.251702	-0.108196	FARSA	Color2 [DarkGray]	1	4				0	0.251702	0.999639	-0.108196	-0.616614	18.9966	18.9371	18.7441	18.8343	18.7092	18.4995	18.5189	19.1921
	0.00159027	0.000493526	FARSB	Color2 [DarkGray]	1	4				0	0.00159027	0.999869	0.000493526	0.00477494	17.4507	17.5936	17.3241	17.6177	17.4129	17.5088	17.3908	17.7296
	0.653349	-0.425943	FASN	Color2 [DarkGray]	1	4				0	0.653349	0.999639	-0.425943	-1.36187	17.6667	17.6913	18.207	18.3142	17.5868	18.3312	17.8823	18.9735
	0.651738	0.396165	FAT1	Color2 [DarkGray]	1	4				0	0.651738	0.999639	0.396165	1.3591	13.8442	14.0749	13.2269	13.4931	13.8948	12.848	13.9942	13.9533
	0.311046	0.1629	FAT3	Color2 [DarkGray]	1	4				0	0.311046	0.999639	0.1629	0.737578	12.7948	13.6599	13.6373	13.6495	13.6587	13.6252	13.3787	13.6379
	0.147232	-0.138163	FAU	Color2 [DarkGray]	1	4				0	0.147232	0.999639	-0.138163	-0.386485	17.2713	18.0916	17.8866	18.0528	17.8126	18.1323	17.7229	18.9425
	0.240675	-0.107387	FAXC	Color2 [DarkGray]	1	4				0	0.240675	0.999639	-0.107387	-0.593463	13.4	13.2442	13.2579	12.9565	13.3704	13.2465	13.6361	13.7324
	0.0982261	0.0724816	FBL	Color2 [DarkGray]	1	4				0	0.0982261	0.999639	0.0724816	0.26813	14.9145	15.1557	15.5071	15.8145	15.8228	15.5287	15.4122	15.965
	0.243068	-0.215037	FBLL1	Color2 [DarkGray]	1	4				0	0.243068	0.999639	-0.215037	-0.598507	14.2403	13.7153	14.9171	15.2747	14.5798	14.9475	14.4299	14.7552
	0.0246973	-0.0245736	FBXL15	Color2 [DarkGray]	1	4				0	0.0246973	0.999639	-0.0245736	-0.0722919	13.6353	14.4248	13.5428	14.0286	14.1932	14.5748	13.7155	14.7074
	0.850757	-0.218239	FBXL16	Color2 [DarkGray]	1	4				0	0.850757	0.999639	-0.218239	-1.69501	18.8127	18.5962	18.601	18.3141	18.4059	18.5866	18.7469	18.9357
	0.200479	0.144977	FBXL17	Color2 [DarkGray]	1	4				0	0.200479	0.999639	0.144977	0.506973	15.3201	15.7186	15.6332	16.2744	15.4091	15.3517	15.7634	16.2807
	0.127561	0.135265	FBXL18	Color2 [DarkGray]	1	4				1	0.127561	0.999639	0.135265	0.339943	11.6695	12.8673	12.7166	13.0428	12.7941	13.1234	12.8424	13.4961
	0.658978	0.210222	FBXL2	Color2 [DarkGray]	1	4				0	0.658978	0.999639	0.210222	1.37152	13.2123	13.2856	13.2974	13.3545	13.5841	12.9389	13.6265	13.5612
	0.309527	-0.148772	FBXL20	Color2 [DarkGray]	1	4				0	0.309527	0.999639	-0.148772	-0.734553	13.9011	13.9296	13.9349	14.1636	13.9817	14.0441	13.9408	14.7308
	0.0372205	-0.0264974	FBXO10	Color2 [DarkGray]	1	4				0	0.0372205	0.999639	-0.0264974	-0.10754	14.1322	14.0577	13.5728	13.7548	13.7854	13.3081	13.2947	13.9855
	0.154211	0.0760942	FBXO2	Color2 [DarkGray]	1	4				0	0.154211	0.999639	0.0760942	0.402713	18.0926	18.4312	17.62	17.7725	17.8033	17.8495	17.7798	17.9203
	0.165684	0.463377	FBXO22	Color2 [DarkGray]	1	4				1	0.165684	0.999639	0.463377	0.429093	12.0011	14.7753	15.9223	16.1893	15.2716	15.4164	15.6606	16.7035
	0.044166	-0.0584381	FBXO28	Color2 [DarkGray]	1	4				1	0.044166	0.999639	-0.0584381	-0.126717	13.6422	13.3423	13.2947	13.1364	12.0974	13.1586	13.2838	11.9981
	0.403504	0.20839	FBXO3	Color2 [DarkGray]	1	4				0	0.403504	0.999639	0.20839	0.916171	16.0547	16.5877	15.752	15.6472	16.1493	16.1044	15.985	15.6245
	1.1412	0.642821	FBXO30	Color2 [DarkGray]	1	4				0	1.1412	0.999639	0.642821	2.17816	13.1568	13.588	12.4495	13.2115	12.7114	12.6524	13.3788	12.0596
	0.803718	-0.383795	FBXO38	Color2 [DarkGray]	1	4				0	0.803718	0.999639	-0.383795	-1.61639	13.5748	13.3305	13.9141	13.44	13.2988	13.6982	13.9695	14.387
	0.376273	0.153517	FBXO4	Color2 [DarkGray]	1	4				0	0.376273	0.999639	0.153517	0.864628	11.9772	12.5984	12.2875	12.2843	12.436	12.5208	12.7344	12.6535
	0.716364	-0.198855	FBXO41	Color2 [DarkGray]	1	4				0	0.716364	0.999639	-0.198855	-1.46928	16.7318	16.1456	16.4134	16.3159	16.3109	16.3558	16.613	16.68
	0.338703	-0.219781	FBXO42	Color2 [DarkGray]	1	4				0	0.338703	0.999639	-0.219781	-0.792118	14.2215	13.6228	14.0364	14.5996	14.1077	14.8422	14.418	14.5271
	0.630537	0.279439	FBXO44	Color2 [DarkGray]	1	4				0	0.630537	0.999639	0.279439	1.32263	13.4654	14.3604	13.9519	13.6052	14.0132	13.9178	13.896	13.4219
	0.318231	0.190604	FBXO45	Color2 [DarkGray]	1	4				1	0.318231	0.999639	0.190604	0.75185	12.2135	12.2566	11.693	12.3669	11.9134	12.0763	11.6057	11.3973
	0.18306	-0.423105	FBXW2	Color2 [DarkGray]	1	4				1	0.18306	0.999639	-0.423105	-0.468366	13.9038	14.2533	14.2936	13.5245	10.622	12.7213	13.7761	12.9496
	0.0556818	-0.0601697	FBXW5	Color2 [DarkGray]	1	4				0	0.0556818	0.999639	-0.0601697	-0.157965	12.5452	12.9353	11.7045	11.3801	12.2065	12.4761	12.4402	12.4769
	0.232872	0.240584	FBXW7	Color2 [DarkGray]	1	4				0	0.232872	0.999639	0.240584	0.576936	12.7471	12.7147	13.0654	13.2726	12.4437	13.2237	13.155	11.5873
	0.173306	0.0884113	FCHO2	Color2 [DarkGray]	1	4				0	0.173306	0.999639	0.0884113	0.446417	14.565	15.0581	15.1859	15.408	15.224	15.3234	15.0225	15.2846
	1.60943	-0.355912	RPS27L	Color2 [DarkGray]	1	4				0	1.60943	0.999639	-0.355912	-2.9818	17.028	16.3642	16.524	16.5616	16.511	16.9609	16.4931	16.8407
	0.150226	-0.0600176	FCHSD2	Color2 [DarkGray]	1	4				0	0.150226	0.999639	-0.0600176	-0.393464	12.9269	13.3134	13.3741	13.4119	13.0857	13.5591	13.201	13.3919
	0.420021	-0.167202	FCSK	Color2 [DarkGray]	1	4				0	0.420021	0.999639	-0.167202	-0.947063	14.2327	14.5082	14.0979	14.1764	14.2602	14.697	14.0375	14.6235
	0.953313	-1.07611	FDFT1	Color2 [DarkGray]	1	4				1	0.953313	0.999639	-1.07611	-1.86564	14.6539	13.3133	13.5731	12.6944	11.6006	13.6007	14.043	14.1282
	0.580553	-0.185343	FDPS	Color2 [DarkGray]	1	4				0	0.580553	0.999639	-0.185343	-1.23588	15.3133	15.1486	14.8928	14.6303	15.0016	15.0245	14.9909	15.2822
	0.500041	0.392115	FDXR	Color2 [DarkGray]	1	4				0	0.500041	0.999639	0.392115	1.09331	15.4965	15.7001	14.9316	14.9922	15.1133	15.0303	15.1801	13.9589
	0.0854124	0.0632877	FECH	Color2 [DarkGray]	1	4				0	0.0854124	0.999639	0.0632877	0.235757	17.7555	18.3098	18.4866	17.9673	18.6012	18.0312	17.5872	17.9391
	0.460383	0.336871	FEN1	Color2 [DarkGray]	1	4				0	0.460383	0.999639	0.336871	1.02149	14.2868	15.2856	14.8741	14.1886	15.1371	15.0674	15.2403	14.2758
	0.336526	0.350778	FER	Color2 [DarkGray]	1	4				1	0.336526	0.999639	0.350778	0.787864	11.4893	13.4329	13.1937	13.1385	12.8723	12.7693	12.7202	13.3085
	0.271292	0.0516429	FERMT2	Color2 [DarkGray]	1	4				0	0.271292	0.999639	0.0516429	0.657195	17.1745	16.9375	16.9182	16.9755	17.0902	16.9139	17.0955	16.8854
	0.286303	-0.160791	FERMT3	Color2 [DarkGray]	1	4				0	0.286303	0.999639	-0.160791	-0.687843	15.4455	16.0336	16.1186	15.453	15.8305	15.7989	15.1889	15.7861
	0.016028	0.00891948	FEZ1	Color2 [DarkGray]	1	4				0	0.016028	0.999639	0.00891948	0.0473555	16.1461	15.8302	15.8891	16.011	16.0758	15.93	15.5382	15.4544
	0.701061	0.323195	FEZ2	Color2 [DarkGray]	1	4				0	0.701061	0.999639	0.323195	1.44331	12.3915	12.5902	12.9442	12.6821	12.7916	12.3096	12.7489	11.8748
	0.686314	0.499328	FGA	Color2 [DarkGray]	1	4				0	0.686314	0.999639	0.499328	1.41822	16.3088	15.8214	15.2156	15.634	15.9253	14.8534	15.8266	14.8321
	0.658938	-0.374266	FGB	Color2 [DarkGray]	1	4				0	0.658938	0.999639	-0.374266	-1.37145	16.021	15.1269	15.546	15.9323	14.8653	15.754	15.7637	15.8643
	0.482795	0.165619	FGD1	Color2 [DarkGray]	1	4				0	0.482795	0.999639	0.165619	1.06222	13.2822	12.9219	12.8252	13.0954	13.1329	12.6105	13.2303	13.0001
	0.337436	0.676634	FGD2	Color2 [DarkGray]	1	4				1	0.337436	0.999639	0.676634	0.789643	12.0309	11.8238	11.7272	12.3586	12.0099	8.81963	11.6925	12.6005
	0.478003	0.179409	FGD4	Color2 [DarkGray]	1	4				0	0.478003	0.999639	0.179409	1.05354	14.9622	15.6303	15.0943	15.3877	15.0953	15.5586	15.3289	15.1094
	0.464343	0.290505	FGD6	Color2 [DarkGray]	1	4				0	0.464343	0.999639	0.290505	1.02871	12.9342	12.4785	12.1658	12.8447	12.3108	12.4815	12.8869	11.7773
	0.0529038	-0.0260644	FGF1	Color2 [DarkGray]	1	4				0	0.0529038	0.999639	-0.0260644	-0.150488	15.3486	15.4779	15.8203	15.5775	15.9966	15.912	15.5245	15.5999
	0.0828886	0.0271492	FGF12	Color2 [DarkGray]	1	4				0	0.0828886	0.999639	0.0271492	0.229303	15.6659	15.329	15.4368	15.4654	15.5574	15.4602	15.4577	15.138
	0.52666	0.185574	FGF2	Color2 [DarkGray]	1	4				0	0.52666	0.999639	0.185574	1.14089	12.4034	12.3473	12.4065	12.9432	12.5796	12.6408	12.9563	12.6334
	1.28634	0.420184	FGFR1	Color2 [DarkGray]	1	4				0	1.28634	0.999639	0.420184	2.42203	13.7647	13.7851	13.343	13.9744	13.8017	13.7479	14.1083	13.1333
	0.249125	-0.222148	FGFR1OP2	Color2 [DarkGray]	1	4				0	0.249125	0.999639	-0.222148	-0.611225	16.5603	15.8164	16.3901	17.0266	16.2637	16.9718	17.1228	17.1959
	0.0639347	0.0582967	FGFR3	Color2 [DarkGray]	1	4				0	0.0639347	0.999639	0.0582967	0.179959	13.5375	13.6974	13.9731	13.7113	13.819	12.734	13.0756	13.8256
	0.0325737	-0.0157781	FGG	Color2 [DarkGray]	1	4				0	0.0325737	0.999639	-0.0157781	-0.0945641	18.2435	17.8704	17.7186	17.9668	18.2832	17.8596	17.7149	18.0767
	1.02061	-0.386891	FGGY	Color2 [DarkGray]	1	4				0	1.02061	0.999639	-0.386891	-1.97741	13.1084	12.9242	13.0197	12.5929	13.1485	13.623	12.5974	13.0595
	0.0102968	-0.00575256	FH	Color2 [DarkGray]	1	4				0	0.0102968	0.999639	-0.00575256	-0.0306149	18.4196	18.8541	18.4716	18.7686	18.364	18.8496	18.7816	19.0504
	0.530821	-0.306788	FHIP1B	Color2 [DarkGray]	1	4				0	0.530821	0.999639	-0.306788	-1.14828	14.4508	14.8726	14.8862	14.7783	14.5517	14.9409	14.519	15.6708
	0.18869	-0.091326	FHIP2A	Color2 [DarkGray]	1	4				0	0.18869	0.999639	-0.091326	-0.480925	13.5365	13.9288	13.7927	13.6199	13.3774	13.6376	13.112	13.4365
	0.631964	-0.144054	FHIP2B	Color2 [DarkGray]	1	4				0	0.631964	0.999639	-0.144054	-1.32509	12.9391	12.4792	12.8756	12.829	12.83	12.8919	12.9776	12.9855
	0.550032	-0.325815	FHL1	Color2 [DarkGray]	1	4				0	0.550032	0.999639	-0.325815	-1.18229	19.1317	18.1074	18.8022	19.2611	18.9184	19.1453	18.9109	19.4217
	0.190415	-0.15261	FHL2	Color2 [DarkGray]	1	4				0	0.190415	0.999639	-0.15261	-0.484756	16.1873	16.1101	16.0852	16.2503	16.4853	16.725	16.8166	17.2753
	0.137699	-0.175516	FHOD1	Color2 [DarkGray]	1	4				0	0.137699	0.999639	-0.175516	-0.364079	12.3804	11.7651	11.7689	10.9032	11.4919	12.073	11.7563	10.3962
	0.0106472	0.00575113	FHOD3	Color2 [DarkGray]	1	4				0	0.0106472	0.999639	0.00575113	0.0316444	14.6867	14.6606	14.4013	14.3835	14.9393	14.4005	14.1892	14.661
	0.671768	-0.195127	FIBP	Color2 [DarkGray]	1	4				0	0.671768	0.999639	-0.195127	-1.3934	16.2224	15.7642	15.8879	15.9922	15.5329	16.0817	15.9101	15.7878
	0.512848	-0.138791	FIG4	Color2 [DarkGray]	1	4				0	0.512848	0.999639	-0.138791	-1.11626	13.6374	13.7154	13.6876	13.2427	13.4707	13.4425	13.5798	13.7962
	0.306792	0.0938625	FIS1	Color2 [DarkGray]	1	4				0	0.306792	0.999639	0.0938625	0.729095	18.6074	18.8028	18.6309	18.8971	18.9814	18.9265	18.9722	19.1133
	0.876727	-0.351454	FKBP10	Color2 [DarkGray]	1	4				0	0.876727	0.999639	-0.351454	-1.7383	13.1778	12.9969	13.2129	13.0871	12.8226	13.4627	12.3818	12.8408
	0.437998	-0.22689	FKBP15	Color2 [DarkGray]	1	4				0	0.437998	0.999639	-0.22689	-0.98039	14.0963	13.5552	14.4099	14.3479	14.5409	14.3947	13.9726	14.4233
	0.0729656	-0.0434127	FKBP1A	Color2 [DarkGray]	1	4				0	0.0729656	0.999639	-0.0434127	-0.203667	19.127	19.9416	19.7918	19.3833	19.5038	19.9157	19.4853	19.6531
	0.0990509	-0.0436184	FKBP1B	Color2 [DarkGray]	1	4				0	0.0990509	0.999639	-0.0436184	-0.270192	13.9446	14.0074	13.9228	14.1415	13.9741	13.8718	13.978	14.5363
	1.06912	-0.578682	FKBP2	Color2 [DarkGray]	1	4				0	1.06912	0.999639	-0.578682	-2.05804	17.4639	16.8907	17.693	17.855	17.3415	18.0074	17.0958	18.3335
	0.447985	-0.437328	FKBP3	Color2 [DarkGray]	1	4				0	0.447985	0.999639	-0.437328	-0.998778	17.1606	17.4424	18.0959	17.9637	17.905	17.8302	17.0039	18.9775
	0.200556	-0.0978518	FKBP4	Color2 [DarkGray]	1	4				0	0.200556	0.999639	-0.0978518	-0.507143	18.2215	18.2326	18.2959	18.5405	18.5887	18.4341	18.096	18.8977
	0.756945	0.338844	FKBP5	Color2 [DarkGray]	1	4				0	0.756945	0.999639	0.338844	1.53783	13.5826	14.0708	13.2986	13.8493	13.2621	12.9914	13.5598	13.5139
	0.0489631	-0.0344777	FKBP8	Color2 [DarkGray]	1	4				0	0.0489631	0.999639	-0.0344777	-0.139815	17.3722	17.8139	17.9185	18.1032	17.9957	18.1264	17.8815	18.5151
	0.31189	-0.12516	FKBP9	Color2 [DarkGray]	1	4				0	0.31189	0.999639	-0.12516	-0.739258	12.659	12.6401	12.8856	12.3875	13.1158	13.0152	12.7953	12.8795
	0.364115	0.129847	FLAD1	Color2 [DarkGray]	1	4				0	0.364115	0.999639	0.129847	0.841348	14.7856	15.3617	14.7786	14.9715	14.8368	14.7645	14.7806	15.1024
	0.653734	0.488589	FLCN	Color2 [DarkGray]	1	4				0	0.653734	0.999639	0.488589	1.36253	12.4854	13.5816	13.6572	13.0493	13.5903	13.37	13.5264	12.2807
	0.062645	-0.0161967	FLII	Color2 [DarkGray]	1	4				0	0.062645	0.999639	-0.0161967	-0.176544	15.7886	15.9937	16.0659	16.0331	16.106	16.1671	15.9596	16.1355
	0.0888723	-0.031249	FLNA	Color2 [DarkGray]	1	4				0	0.0888723	0.999639	-0.031249	-0.244563	17.4787	17.5905	17.6315	17.587	17.8614	17.7203	17.6709	18.0042
	0.594969	0.0733433	FLNB	Color2 [DarkGray]	1	4				0	0.594969	0.999639	0.0733433	1.26102	16.2394	16.2936	16.2134	16.2061	16.4488	16.3315	16.3333	16.2041
	0.812245	-0.130073	FLNC	Color2 [DarkGray]	1	4				0	0.812245	0.999639	-0.130073	-1.63066	14.2149	14.2543	14.1583	14.1254	14.0806	14.3977	14.2282	14.438
	1.71722	-0.353016	PPIP5K2	Color2 [DarkGray]	1	4				0	1.71722	0.999639	-0.353016	-3.17582	15.1279	14.8262	15.1227	14.6191	14.7461	14.8829	14.8809	15.3507
	0.277632	-0.116306	FLOT2	Color2 [DarkGray]	1	4				0	0.277632	0.999639	-0.116306	-0.670186	18.1164	17.9849	18.2638	18.4926	18.2498	18.374	18.322	18.7604
	0.00475388	0.0024004	FLRT1	Color2 [DarkGray]	1	4				0	0.00475388	0.999639	0.0024004	0.0142226	12.6954	12.2483	12.2458	12.7459	12.2682	12.2614	12.57	12.6203
	0.453504	0.203411	FLRT2	Color2 [DarkGray]	1	4				0	0.453504	0.999639	0.203411	1.0089	14.6941	15.3442	15.0178	15.4555	15.2408	15.1752	15.2985	15.6382
	0.0586014	-0.031868	FLRT3	Color2 [DarkGray]	1	4				0	0.0586014	0.999639	-0.031868	-0.165783	15.1481	14.7974	14.8282	14.7543	14.4308	14.6683	15.1795	14.645
	0.334347	-0.24975	FLYWCH1	Color2 [DarkGray]	1	4				0	0.334347	0.999639	-0.24975	-0.783599	14.8221	14.5563	13.7159	14.0919	13.6492	14.2948	14.2879	14.7516
	0.211592	0.113976	FMN2	Color2 [DarkGray]	1	4				0	0.211592	0.999639	0.113976	0.531233	15.789	15.8968	15.5765	15.1619	15.6007	15.3732	15.6114	15.0763
	0.541635	-0.274197	FMNL1	Color2 [DarkGray]	1	4				0	0.541635	0.999639	-0.274197	-1.16745	15.5272	14.8799	15.0764	15.3697	14.8865	15.3368	15.5505	15.843
	1.16774	0.111516	FMNL2	Color2 [DarkGray]	1	4				0	1.16774	0.999639	0.111516	2.22253	16.2473	16.4225	16.3278	16.2909	16.4259	16.2008	16.4404	16.3576
	0.212195	0.105879	FMNL3	Color2 [DarkGray]	1	4				0	0.212195	0.999639	0.105879	0.532541	11.7812	11.9051	11.9542	11.805	11.4374	11.7393	11.9636	11.2127
	0.320072	-0.320395	FMO5	Color2 [DarkGray]	1	4				1	0.320072	0.999639	-0.320395	-0.755495	10.4055	10.7068	11.7524	11.734	10.334	11.0572	10.6893	11.5304
	0.313988	-0.293904	FMOD	Color2 [DarkGray]	1	4				0	0.313988	0.999639	-0.293904	-0.743431	15.3754	13.7373	14.2068	14.0535	14.1677	14.0871	14.0883	13.5531
	0.650969	-0.131182	FMR1	Color2 [DarkGray]	1	4				0	0.650969	0.999639	-0.131182	-1.35778	15.6604	15.6507	15.4295	15.3237	15.5315	15.6355	15.4434	15.7486
	0.551713	-0.282387	FN1	Color2 [DarkGray]	1	4				0	0.551713	0.999639	-0.282387	-1.18525	15.9973	15.4686	15.1654	15.5595	15.3093	15.8379	15.7202	16.1866
	0.618067	0.207694	FN3K	Color2 [DarkGray]	1	4				0	0.618067	0.999639	0.207694	1.3011	16.9896	17.2353	16.7804	16.6909	17.1589	17.0534	17.3218	16.7527
	0.0230113	-0.0145361	FN3KRP	Color2 [DarkGray]	1	4				0	0.0230113	0.999639	-0.0145361	-0.0674776	16.7971	16.6089	16.7855	16.5556	16.3201	16.5816	16.5441	15.9227
	0.438242	0.170754	FNBP1	Color2 [DarkGray]	1	4				0	0.438242	0.999639	0.170754	0.98084	16.8953	16.5731	16.3683	16.5202	16.7448	16.4625	16.6616	16.0905
	0.0591822	-0.0183978	FNBP1L	Color2 [DarkGray]	1	4				0	0.0591822	0.999639	-0.0183978	-0.167333	16.707	16.5926	16.5259	16.3576	16.6529	16.4394	16.3455	16.3499
	1.35669	-0.350995	CHN1	Color2 [DarkGray]	1	4				0	1.35669	0.999639	-0.350995	-2.5416	14.9225	14.5282	14.7483	14.4385	14.754	14.7344	14.5334	15.2531
	0.470082	0.156944	FNIP1	Color2 [DarkGray]	1	4				0	0.470082	0.999639	0.156944	1.03917	11.6693	11.9266	11.9905	12.112	11.5975	11.7273	12.2027	11.8239
	0.131741	0.0979686	FNTA	Color2 [DarkGray]	1	4				0	0.131741	0.999639	0.0979686	0.349933	15.0204	16.0404	15.3188	15.378	15.6851	15.5979	15.2956	16.0701
	0.563078	0.340186	FNTB	Color2 [DarkGray]	1	4				0	0.563078	0.999639	0.340186	1.20526	15.6832	15.8003	15.3702	15.376	15.6442	15.399	15.4527	14.4603
	0.252934	0.23216	FOCAD	Color2 [DarkGray]	1	4				0	0.252934	0.999639	0.23216	0.619188	12.7098	13.3212	12.3733	13.3669	13.1509	13.0471	13.3123	14.0925
	0.129176	-0.102297	FOXG1	Color2 [DarkGray]	1	4				0	0.129176	0.999639	-0.102297	-0.343808	13.5541	13.3665	13.925	12.9926	13.2602	13.2539	14.212	13.5075
	0.706332	0.298181	FOXJ3	Color2 [DarkGray]	1	4				0	0.706332	0.999639	0.298181	1.45226	13.1463	13.6649	12.7297	13.1915	12.7765	12.7977	13.0948	12.8613
	0.347635	-0.242367	FOXK1	Color2 [DarkGray]	1	4				0	0.347635	0.999639	-0.242367	-0.809515	14.6258	14.004	14.0234	13.6739	13.6274	13.6558	13.395	13.3649
	0.94595	-1.38671	FOXK2	Color2 [DarkGray]	1	4				2	0.94595	0.999639	-1.38671	-1.85341	13.796	11.0312	14.0515	14.0007	11.9484	14.7665	13.6148	13.5279
	0.417464	-0.562474	FOXO3	Color2 [DarkGray]	1	4				1	0.417464	0.999639	-0.562474	-0.942298	13.2604	11.3473	13.3315	13.0784	13.707	13.5174	13.7974	14.0707
	0.61688	-0.225691	FOXP1	Color2 [DarkGray]	1	4				0	0.61688	0.999639	-0.225691	-1.29904	13.3847	13.0848	13.3089	12.8569	13.3105	13.456	13.6105	13.6159
	0.167076	0.0500515	FRG1	Color2 [DarkGray]	1	4				0	0.167076	0.999639	0.0500515	0.432269	15.7446	16.1085	15.9529	15.7988	15.7961	16.0818	15.9976	15.7215
	0.354415	0.129267	FRMD4A	Color2 [DarkGray]	1	4				0	0.354415	0.999639	0.129267	0.822653	15.3802	15.4196	15.3212	15.3553	15.248	15.2373	15.1697	14.7368
	0.251037	0.212234	FRMD4B	Color2 [DarkGray]	1	4				0	0.251037	0.999639	0.212234	0.615224	13.8025	14.2764	13.8608	14.1848	13.0326	13.9721	14.1706	13.18
	1.60024	-0.322735	LAMA1	Color2 [DarkGray]	1	4				0	1.60024	0.999639	-0.322735	-2.96545	15.3233	15.0564	15.1745	15.1851	14.8215	15.2441	14.7587	15.3707
	0.125342	0.173138	FRMD6	Color2 [DarkGray]	1	4				0	0.125342	0.999639	0.173138	0.334615	10.1058	10.669	10.5573	12.2116	10.9147	11.4755	10.4686	11.4327
	0.329823	-0.188926	FRMD8	Color2 [DarkGray]	1	4				0	0.329823	0.999639	-0.188926	-0.774722	15.7473	14.9267	15.2953	14.9009	15.44	15.1851	15.7581	15.5537
	0.501291	0.441571	FRMPD1	Color2 [DarkGray]	1	4				0	0.501291	0.999639	0.441571	1.09555	11.1478	11.4869	11.5294	12.8206	11.2457	11.5798	12.3853	11.9153
	0.206424	-0.0641997	FRMPD3	Color2 [DarkGray]	1	4				0	0.206424	0.999639	-0.0641997	-0.519987	13.5681	13.9047	13.6839	13.6032	13.676	13.8943	13.4044	13.6988
	0.229247	0.127216	FRMPD4	Color2 [DarkGray]	1	4				0	0.229247	0.999639	0.127216	0.569218	13.4419	13.7294	13.3427	12.859	13.854	13.3404	13.4855	13.2939
	0.0704344	-0.0288887	FRRS1L	Color2 [DarkGray]	1	4				0	0.0704344	0.999639	-0.0288887	-0.197059	16.9509	17.1423	16.869	16.8959	17.1995	17.3432	17.1717	17.362
	0.724065	-0.165806	FRY	Color2 [DarkGray]	1	4				0	0.724065	0.999639	-0.165806	-1.48232	14.7464	14.5503	14.6007	14.4876	14.5406	14.6283	14.7526	15.0189
	0.339161	-0.102262	FRYL	Color2 [DarkGray]	1	4				0	0.339161	0.999639	-0.102262	-0.793013	15.0094	14.5574	14.862	14.5785	14.6431	14.4874	14.7484	14.5777
	0.351957	0.200653	FRZB	Color2 [DarkGray]	1	4				0	0.351957	0.999639	0.200653	0.817896	12.8459	13.0923	13.7198	13.5215	13.4721	12.867	13.0532	12.9039
	0.754864	-0.193158	FSCN1	Color2 [DarkGray]	1	4				0	0.754864	0.999639	-0.193158	-1.53432	19.0957	19.0046	18.8554	18.5547	18.6816	18.8412	18.8938	19.115
	0.729049	-0.12463	FSD1	Color2 [DarkGray]	1	4				0	0.729049	0.999639	-0.12463	-1.49075	17.599	17.5323	17.6401	17.6204	17.6645	17.7049	17.5786	17.9503
	0.0471525	0.0384383	FSD1L	Color2 [DarkGray]	1	4				0	0.0471525	0.999639	0.0384383	0.134885	14.9355	15.6524	15.7186	15.9977	15.7737	15.8996	15.2304	15.9466
	0.136956	-0.056994	FTH1	Color2 [DarkGray]	1	4				0	0.136956	0.999639	-0.056994	-0.362322	20.7185	20.3636	20.1255	20.2894	20.0784	20.2467	20.2206	20.0893
	0.849249	0.216458	FTO	Color2 [DarkGray]	1	4				0	0.849249	0.999639	0.216458	1.69249	16.0197	16.5663	15.9827	15.9651	16.184	15.9714	16.1241	15.9998
	0.0965895	0.0477748	FUBP1	Color2 [DarkGray]	1	4				0	0.0965895	0.999639	0.0477748	0.264031	17.6653	17.9027	18.1507	18.3095	18.1084	18.3704	18.295	18.2382
	0.192763	0.156044	FUBP3	Color2 [DarkGray]	1	4				0	0.192763	0.999639	0.156044	0.489963	15.3041	14.6323	14.6147	14.5851	14.9371	14.7731	15.0151	13.8534
	0.0533202	0.0354481	FUNDC2	Color2 [DarkGray]	1	4				0	0.0533202	0.999639	0.0354481	0.151611	16.0784	16.9272	17.0891	16.6333	16.7942	16.7522	16.4804	16.7737
	0.70404	0.136624	FUS	Color2 [DarkGray]	1	4				0	0.70404	0.999639	0.136624	1.44837	19.0451	18.9974	19.0456	19.0611	19.1385	18.8904	19.0023	18.6717
	0.712721	0.197541	FUT11	Color2 [DarkGray]	1	4				0	0.712721	0.999639	0.197541	1.4631	13.0632	13.5053	13.2718	13.1753	13.1908	13.1808	13.2035	12.7688
	0.403116	0.169609	FUT8	Color2 [DarkGray]	1	4				0	0.403116	0.999639	0.169609	0.915443	13.0132	13.2802	12.4477	12.5819	12.9	12.8288	12.9581	12.7521
	0.416715	0.206584	FUT9	Color2 [DarkGray]	1	4				0	0.416715	0.999639	0.206584	0.9409	13.662	13.847	14.4002	14.3287	13.9769	13.6736	13.9714	13.562
	0.527686	-0.462913	FXN	Color2 [DarkGray]	1	4				0	0.527686	0.999639	-0.462913	-1.14271	13.8974	13.3682	14.3219	14.5456	14.3503	14.5536	14.0403	15.3831
	0.286412	0.105251	FXR1	Color2 [DarkGray]	1	4				0	0.286412	0.999639	0.105251	0.688065	18.03	18.4386	18.0016	18.1527	18.3717	18.0213	17.9353	18.4244
	0.419953	-0.111982	FXR2	Color2 [DarkGray]	1	4				0	0.419953	0.999639	-0.111982	-0.946935	17.7651	17.6339	17.71	17.7091	17.8358	17.7663	17.7959	18.1812
	0.0242327	0.0139236	FXYD1	Color2 [DarkGray]	1	4				0	0.0242327	0.999639	0.0139236	0.0709671	17.6923	17.4888	16.8819	17.1852	17.1484	17.1586	17.427	17.461
	0.859497	-1.06505	FXYD7	Color2 [DarkGray]	1	4				0	0.859497	0.999639	-1.06505	-1.70958	15.5343	11.9664	13.6745	12.9093	13.4133	13.5778	13.7332	13.4958
	0.663995	-0.916292	FYCO1	Color2 [DarkGray]	1	4				1	0.663995	0.999639	-0.916292	-1.38011	13.8011	13.6089	13.8028	13.6491	10.8872	13.8655	13.2879	13.6288
	0.411022	-0.0783482	FYN	Color2 [DarkGray]	1	4				0	0.411022	0.999639	-0.0783482	-0.930265	16.4436	16.4707	16.2745	16.1725	16.188	16.2813	16.3031	16.4482
	1.0094	0.277855	FYTTD1	Color2 [DarkGray]	1	4				0	1.0094	0.999639	0.277855	1.9588	15.5255	16.0327	15.3099	15.4893	15.604	15.343	15.4658	15.3019
	0.0201788	0.0311546	FZD2	Color2 [DarkGray]	1	4				1	0.0201788	0.999639	0.0311546	0.0593515	11.6918	13.1617	12.1773	12.9906	11.9843	12.549	12.1234	13.7173
	0.257374	-0.0619044	G3BP1	Color2 [DarkGray]	1	4				0	0.257374	0.999639	-0.0619044	-0.628436	16.2362	16.2333	16.5667	16.2751	16.2484	16.3808	16.2924	16.1131
	0.139841	-0.0806909	G3BP2	Color2 [DarkGray]	1	4				0	0.139841	0.999639	-0.0806909	-0.369138	19.6965	19.5222	19.1257	18.9342	19.1219	19.0668	18.9245	18.9365
	0.476371	-0.10311	G6PD	Color2 [DarkGray]	1	4				0	0.476371	0.999639	-0.10311	-1.05059	17.7852	17.7548	17.8214	17.4006	17.7049	17.7742	17.6747	17.5666
	0.338129	-0.24829	GAA	Color2 [DarkGray]	1	4				0	0.338129	0.999639	-0.24829	-0.790998	12.0617	11.9983	12.2257	12.8476	11.9812	13.0885	12.3406	12.785
	0.311357	-0.202702	GAB2	Color2 [DarkGray]	1	4				0	0.311357	0.999639	-0.202702	-0.738197	13.085	12.9689	12.6461	12.773	13.0645	12.889	12.8842	13.8813
	0.143012	-0.155164	GABARAP	Color2 [DarkGray]	1	4				0	0.143012	0.999639	-0.155164	-0.3766	15.1296	15.1258	15.5964	16.4703	15.2382	15.896	15.6211	16.4541
	0.0873616	-0.113198	GABARAPL1	Color2 [DarkGray]	1	4				0	0.0873616	0.999639	-0.113198	-0.240724	17.5285	17.8308	18.726	19.1949	17.7939	18.4453	18.5166	19.0893
	1.03714	-0.149782	GABARAPL2	Color2 [DarkGray]	1	4				0	1.03714	0.999639	-0.149782	-2.00487	19.064	18.8746	19.2226	19.0466	19.1857	19.2204	18.9898	19.1888
	0.059863	0.0220985	GABBR1	Color2 [DarkGray]	1	4				0	0.059863	0.999639	0.0220985	0.169148	16.3658	16.8899	16.8331	16.7098	16.721	16.8403	16.6918	16.8849
	0.0193019	0.00719261	GABBR2	Color2 [DarkGray]	1	4				0	0.0193019	0.999639	0.00719261	0.056826	17.3125	17.5658	17.8105	17.4561	17.558	17.5296	17.7795	17.678
	0.154271	0.0618122	GABPA	Color2 [DarkGray]	1	4				0	0.154271	0.999639	0.0618122	0.402854	13.483	13.6195	13.1856	13.7423	13.3431	13.689	13.6491	13.7491
	0.326597	0.096591	GABRA1	Color2 [DarkGray]	1	4				0	0.326597	0.999639	0.096591	0.768375	17.5745	17.8684	17.5069	17.3857	17.5616	17.472	17.4165	17.2923
	0.277803	-0.23056	GABRA2	Color2 [DarkGray]	1	4				0	0.277803	0.999639	-0.23056	-0.670535	15.4304	15.2753	15.4777	15.5656	15.5962	15.4863	15.8038	16.7687
	0.726227	-0.591434	GABRA3	Color2 [DarkGray]	1	4				0	0.726227	0.999639	-0.591434	-1.48598	14.7104	13.5179	13.8203	14.3942	13.3994	14.7107	14.5888	15.0246
	0.381213	0.13837	GABRA4	Color2 [DarkGray]	1	4				0	0.381213	0.999639	0.13837	0.874038	13.7914	14.1323	13.8557	13.8652	14.1585	14.2773	14.4142	14.0925
	0.0176433	-0.0247052	GABRA5	Color2 [DarkGray]	1	4				1	0.0176433	0.999639	-0.0247052	-0.0520364	11.9502	12.7224	13.4871	13.5039	13.1484	13.2774	13.2938	14.0527
	0.113155	0.0550489	GABRB1	Color2 [DarkGray]	1	4				0	0.113155	0.999639	0.0550489	0.305056	15.054	14.4415	14.4294	14.8843	14.8353	14.4325	14.7481	14.773
	0.0715352	0.016067	GABRB2	Color2 [DarkGray]	1	4				0	0.0715352	0.999639	0.016067	0.199936	17.9702	17.7304	17.732	18.0152	17.9516	17.892	17.8922	17.931
	0.00676738	-0.00365162	GABRB3	Color2 [DarkGray]	1	4				0	0.00676738	0.999639	-0.00365162	-0.0202007	16.111	16.3923	16.1812	15.5946	15.9823	15.8864	16.1337	15.9389
	0.142786	-0.0444756	GABRD	Color2 [DarkGray]	1	4				0	0.142786	0.999639	-0.0444756	-0.37607	14.0164	13.7309	13.7959	13.8934	13.9452	14.1895	13.9955	13.741
	0.0371147	0.134728	GABRG2	Color2 [DarkGray]	1	4				0	0.0371147	0.999639	0.134728	0.107246	17.393	17.3176	13.017	16.9035	13.8365	16.4449	16.1609	16.8248
	0.0675501	-0.0200052	GAD1	Color2 [DarkGray]	1	4				0	0.0675501	0.999639	-0.0200052	-0.189495	18.3731	18.5113	18.4111	18.4105	18.2814	18.4762	18.6596	18.6824
	0.69628	0.187428	GAD2	Color2 [DarkGray]	1	4				0	0.69628	0.999639	0.187428	1.43518	19.8495	20.0895	20.1117	20.4388	20.137	19.8809	19.8717	19.9454
	0.194691	-0.0804076	GAK	Color2 [DarkGray]	1	4				0	0.194691	0.999639	-0.0804076	-0.494226	16.5999	16.754	16.9411	17.1	16.8635	17.1896	16.927	17.2356
	0.243165	-0.514976	GALK1	Color2 [DarkGray]	1	4				0	0.243165	0.999639	-0.514976	-0.59871	12.8447	13.0274	14.1052	15.3224	14.3422	15.4976	13.6539	15.9583
	0.244217	0.216657	GALNT1	Color2 [DarkGray]	1	4				1	0.244217	0.999639	0.216657	0.600925	11.5911	11.9699	11.9195	12.6334	12.8768	12.1502	11.8958	12.8485
	0.0695795	0.0744967	GALNT13	Color2 [DarkGray]	1	4				0	0.0695795	0.999639	0.0744967	0.194821	12.8847	12.467	13.6511	13.7955	13.4877	12.5745	13.1684	13.5104
	0.701748	0.207945	GALNT16	Color2 [DarkGray]	1	4				0	0.701748	0.999639	0.207945	1.44448	15.0475	15.0666	14.79	15.2253	15.0175	14.6213	14.6955	14.7143
	0.175026	-0.0964851	GALNT17	Color2 [DarkGray]	1	4				0	0.175026	0.999639	-0.0964851	-0.450306	13.9401	14.3065	14.1572	14.1745	14.2534	14.0643	13.5468	14.5054
	0.0717195	0.119884	GALNT18	Color2 [DarkGray]	1	4				1	0.0717195	0.999639	0.119884	0.200417	12.9052	12.9367	12.7225	12.077	12.1073	12.9025	12.4853	10.5965
	0.104174	-0.0622466	GALNT2	Color2 [DarkGray]	1	4				0	0.104174	0.999639	-0.0622466	-0.282941	13.2663	13.3412	13.0011	13.658	13.042	13.5514	13.3664	13.8377
	0.224707	0.153578	GAMT	Color2 [DarkGray]	1	4				0	0.224707	0.999639	0.153578	0.559513	16.1449	15.387	16.1865	16.3827	16.3235	15.5905	16.1798	15.7368
	0.508056	0.381937	GAN	Color2 [DarkGray]	1	4				1	0.508056	0.999639	0.381937	1.10769	10.9807	12.7355	12.0163	11.9653	12.0398	12.2981	11.8768	11.7946
	0.410734	-0.403363	GANAB	Color2 [DarkGray]	1	4				0	0.410734	0.999639	-0.403363	-0.929726	16.8149	16.6264	16.5731	17.26	16.3903	17.0359	16.8644	18.3306
	0.496377	0.674299	GANC	Color2 [DarkGray]	1	4				1	0.496377	0.999639	0.674299	1.08672	11.4994	14.3405	13.6071	12.6159	13.8437	13.5131	13.8525	13.3359
	0.0193114	0.0536177	GAP43	Color2 [DarkGray]	1	4				0	0.0193114	0.999639	0.0536177	0.0568534	14.9688	16.6444	17.8556	18.8722	16.5065	17.7267	17.1414	18.3989
	0.188182	0.114522	GAPDH	Color2 [DarkGray]	1	4				0	0.188182	0.999639	0.114522	0.479794	21.1741	21.1111	21.2206	21.4256	21.119	20.5603	21.3991	21.6415
	0.0920292	-0.0412636	GAPVD1	Color2 [DarkGray]	1	4				0	0.0920292	0.999639	-0.0412636	-0.252555	17.2834	17.2202	17.529	17.6698	17.4983	17.6733	17.7498	17.8174
	0.450223	0.269804	GAR1	Color2 [DarkGray]	1	4				0	0.450223	0.999639	0.269804	1.00289	15.6145	15.2809	15.2576	15.3242	15.2186	14.6244	15.2264	14.4743
	0.156257	0.102477	GAREM1	Color2 [DarkGray]	1	4				0	0.156257	0.999639	0.102477	0.407446	14.17	14.6776	13.863	13.577	13.9248	13.7026	13.9934	14.0273
	0.152168	-0.080436	GARNL3	Color2 [DarkGray]	1	4				0	0.152168	0.999639	-0.080436	-0.397978	14.8102	15.1537	14.9192	14.979	15.0308	14.9324	14.8135	15.637
	0.215991	0.0767794	GARRE1	Color2 [DarkGray]	1	4				0	0.215991	0.999639	0.0767794	0.54076	12.2056	12.1441	11.7587	11.7574	11.9128	11.6718	11.9877	11.8588
	0.118233	0.018497	GARS1	Color2 [DarkGray]	1	4				0	0.118233	0.999639	0.018497	0.317435	17.2955	17.4383	17.4354	17.4123	17.5182	17.4165	17.402	17.5494
	1.62381	-0.322383	LRRC8B	Color2 [DarkGray]	1	4				0	1.62381	0.999639	-0.322383	-3.00744	13.527	13.4428	13.5822	13.192	13.1622	13.5147	13.3953	13.8579
	0.219045	0.0494218	GAS2	Color2 [DarkGray]	1	4				0	0.219045	0.999639	0.0494218	0.547349	14.5417	14.4652	14.3653	14.6025	14.2551	14.3642	14.4261	14.2799
	0.291635	-0.131728	GAS2L1	Color2 [DarkGray]	1	4				0	0.291635	0.999639	-0.131728	-0.698641	13.9171	13.2724	13.9317	13.9281	13.6599	13.5723	13.4619	13.4281
	0.45275	-0.249035	GAS7	Color2 [DarkGray]	1	4				0	0.45275	0.999639	-0.249035	-1.00752	17.988	17.9925	18.3668	18.5078	18.2608	18.7314	18.3422	19.0133
	0.755682	0.393586	GATAD1	Color2 [DarkGray]	1	4				1	0.755682	0.999639	0.393586	1.5357	11.6494	12.4896	12.4942	12.5783	12.3899	12.4643	12.3083	11.5838
	0.0708781	-0.05618	GATAD2A	Color2 [DarkGray]	1	4				1	0.0708781	0.999639	-0.05618	-0.198219	11.737	11.912	11.8768	11.9873	12.612	12.2168	11.3944	12.2998
	0.0658497	-0.0249171	GATAD2B	Color2 [DarkGray]	1	4				0	0.0658497	0.999639	-0.0249171	-0.185018	16.1501	16.5514	16.2703	16.1685	16.2406	16.3601	15.9353	16.2149
	0.334735	-1.02892	GATD1	Color2 [DarkGray]	1	4				1	0.334735	0.999639	-1.02892	-0.784358	12.8873	14.7246	15.0004	13.1302	16.166	14.9102	11.0697	16.4081
	0.0607763	0.0232065	GATM	Color2 [DarkGray]	1	4				0	0.0607763	0.999639	0.0232065	0.17158	15.5223	15.1995	14.9259	15.188	15.2563	15.272	15.1873	15.0182
	0.241046	-0.12056	GBE1	Color2 [DarkGray]	1	4				0	0.241046	0.999639	-0.12056	-0.594244	16.3817	16.023	16.0867	15.7859	15.8414	15.4733	15.6943	15.8851
	0.0243682	-0.00961924	GBF1	Color2 [DarkGray]	1	4				0	0.0243682	0.999639	-0.00961924	-0.0713536	14.9791	14.8271	14.8119	14.743	14.59	14.4465	14.9141	14.8752
	0.291719	-0.281388	GCA	Color2 [DarkGray]	1	4				1	0.291719	0.999639	-0.281388	-0.698811	12.9439	13.1809	13.0526	13.0363	12.8452	12.5987	11.4984	13.0911
	0.155709	-0.0626378	GCAT	Color2 [DarkGray]	1	4				0	0.155709	0.999639	-0.0626378	-0.40618	17.2172	16.8992	16.9766	17.184	16.8396	17.365	17.3409	16.9554
	0.105033	-0.0538509	GCC1	Color2 [DarkGray]	1	4				0	0.105033	0.999639	-0.0538509	-0.285069	13.9356	13.8438	13.809	13.5235	13.4169	13.8759	13.935	13.3141
	0.0143578	-0.00856805	GCC2	Color2 [DarkGray]	1	4				0	0.0143578	0.999639	-0.00856805	-0.0424982	15.1122	14.6856	15.1048	15.1458	14.9467	14.9343	15.5901	15.2511
	0.107339	-0.12042	GCDH	Color2 [DarkGray]	1	4				0	0.107339	0.999639	-0.12042	-0.290768	16.6872	15.0947	15.2888	15.5639	15.492	15.3784	15.5521	14.83
	0.920137	-0.332458	GCLC	Color2 [DarkGray]	1	4				0	0.920137	0.999639	-0.332458	-1.81052	17.2399	17.029	17.2332	16.3824	17.1141	16.9107	16.7698	17.2413
	0.148899	0.0927341	GCLM	Color2 [DarkGray]	1	4				0	0.148899	0.999639	0.0927341	0.390373	15.6335	16.4644	16.4858	16.5911	16.2642	16.541	16.2597	16.5482
	0.482332	-0.0975811	GCN1	Color2 [DarkGray]	1	4				0	0.482332	0.999639	-0.0975811	-1.06139	15.5069	15.3202	15.5606	15.6757	15.4471	15.5643	15.5466	15.748
	0.283117	-0.972405	GCSH	Color2 [DarkGray]	1	4				1	0.283117	0.999639	-0.972405	-0.68137	11.7584	12.6277	12.7207	13.8595	12.2827	12.6798	12.3272	17.8278
	0.525667	-0.0999322	GDA	Color2 [DarkGray]	1	4				0	0.525667	0.999639	-0.0999322	-1.13912	18.588	18.364	18.5464	18.6296	18.3581	18.6654	18.6714	18.6229
	0.0667722	-0.0381637	GDAP1	Color2 [DarkGray]	1	4				0	0.0667722	0.999639	-0.0381637	-0.187448	17.9446	17.9762	17.7031	17.6913	17.5768	17.3439	17.8092	18.2144
	0.0740548	0.0210896	GDAP1L1	Color2 [DarkGray]	1	4				0	0.0740548	0.999639	0.0210896	0.206502	18.8571	18.788	18.6815	18.8616	18.8127	18.5781	18.7726	19.0338
	0.12922	0.0638602	GDAP2	Color2 [DarkGray]	1	4				0	0.12922	0.999639	0.0638602	0.343915	15.2471	15.0285	15.4878	15.5882	15.2747	15.4842	15.8036	15.2203
	0.0610795	0.0680313	GDE1	Color2 [DarkGray]	1	4				0	0.0610795	0.999639	0.0680313	0.172387	14.6543	15.5019	14.8095	13.7937	14.9751	15.0385	15.3499	14.8461
	0.38699	-0.100145	GDI1	Color2 [DarkGray]	1	4				0	0.38699	0.999639	-0.100145	-0.885008	19.9735	20.172	20.2316	20.1659	20.1433	20.2481	20.0917	20.5203
	0.513121	0.0806088	GDI2	Color2 [DarkGray]	1	4				0	0.513121	0.999639	0.0806088	1.11675	19.0284	19.188	19.0804	19.3106	19.0187	19.0671	19.1935	19.2125
	0.237617	-0.486255	GDPD1	Color2 [DarkGray]	1	4				1	0.237617	0.999639	-0.486255	-0.587	12.7754	12.8272	14.644	14.9939	13.9289	14.9496	14.6851	16.011
	0.0665559	-0.100062	GDPD5	Color2 [DarkGray]	1	4				1	0.0665559	0.999639	-0.100062	-0.186879	12.562	13.392	13.6078	13.4972	13.9692	13.7993	13.7998	15.0893
	0.39721	-0.176529	GEMIN5	Color2 [DarkGray]	1	4				0	0.39721	0.999639	-0.176529	-0.904327	13.1001	12.6616	12.6534	12.8865	12.8159	12.5859	12.2028	12.9336
	0.376598	0.33338	GEMIN8	Color2 [DarkGray]	1	4				0	0.376598	0.999639	0.33338	0.865247	13.8555	13.5889	13.1438	12.9872	13.3905	13.369	14.1447	12.4096
	0.387651	0.120961	GET3	Color2 [DarkGray]	1	4				0	0.387651	0.999639	0.120961	0.88626	17.2845	17.549	17.6816	17.8351	17.8588	17.8011	17.7512	17.743
	0.0815234	-0.0547974	GET4	Color2 [DarkGray]	1	4				0	0.0815234	0.999639	-0.0547974	-0.225801	15.0821	14.5998	14.4956	14.2125	14.267	14.0925	14.6823	14.3105
	0.0252831	0.00927687	GFAP	Color2 [DarkGray]	1	4				0	0.0252831	0.999639	0.00927687	0.0739609	19.3833	19.3114	19.0377	19.4712	19.1823	19.3607	19.4113	19.5575
	0.24919	0.0575013	GFM1	Color2 [DarkGray]	1	4				0	0.24919	0.999639	0.0575013	0.61136	15.5899	15.6151	15.6053	15.7335	15.9346	15.7519	15.7678	15.8739
	0.0832962	-0.0935507	GFM2	Color2 [DarkGray]	1	4				0	0.0832962	0.999639	-0.0935507	-0.230347	12.9769	12.8854	13.8528	13.5431	14.3197	14.0262	13.9113	14.178
	0.307994	-0.309857	GFOD1	Color2 [DarkGray]	1	4				0	0.307994	0.999639	-0.309857	-0.731494	13.3807	13.4353	14.2177	13.9219	14.3524	13.9602	13.808	15.1984
	0.337725	0.116187	GFPT1	Color2 [DarkGray]	1	4				0	0.337725	0.999639	0.116187	0.790209	15.3554	15.6405	15.2169	15.4282	15.4326	15.1511	15.4529	15.7659
	0.506669	-0.235945	GFPT2	Color2 [DarkGray]	1	4				1	0.506669	0.999639	-0.235945	-1.1052	11.7916	11.9092	11.6987	11.8349	11.8959	11.9948	11.2713	12.3699
	0.0218769	-0.0115268	GFRA1	Color2 [DarkGray]	1	4				0	0.0218769	0.999639	-0.0115268	-0.064229	14.4781	14.1628	14.4544	14.8562	14.2952	14.3073	14.1198	14.2404
	0.0823298	-0.0265965	GFRA2	Color2 [DarkGray]	1	4				0	0.0823298	0.999639	-0.0265965	-0.227871	17.3493	17.1222	17.0727	17.0771	17.0533	17.2198	17.4886	17.2058
	0.191667	-0.0907056	GFUS	Color2 [DarkGray]	1	4				0	0.191667	0.999639	-0.0907056	-0.487533	15.912	15.7848	16.0235	16.1861	15.5231	15.909	15.5374	15.5497
	0.139619	0.0902355	GGA1	Color2 [DarkGray]	1	4				0	0.139619	0.999639	0.0902355	0.368614	15.9761	16.9327	16.4955	16.6176	16.6434	16.7037	16.287	16.9444
	0.752779	0.346104	GGA2	Color2 [DarkGray]	1	4				0	0.752779	0.999639	0.346104	1.53081	13.2802	13.3439	13.6149	13.7011	14.2469	13.5493	14.1652	13.6283
	0.063699	0.0368452	GGA3	Color2 [DarkGray]	1	4				0	0.063699	0.999639	0.0368452	0.179336	15.8101	16.3808	16.4995	16.3718	16.4372	16.7833	16.3616	16.3111
	0.0373443	-0.0342989	GGCT	Color2 [DarkGray]	1	4				0	0.0373443	0.999639	-0.0342989	-0.107884	16.3548	15.8384	15.1361	15.4087	15.1789	15.1945	15.7148	15.5926
	0.0127688	0.0188346	GGPS1	Color2 [DarkGray]	1	4				0	0.0127688	0.999639	0.0188346	0.0378611	13.5267	14.7799	14.7094	14.0794	14.9226	14.4718	14.7677	15.7664
	0.73731	-0.341948	GGT7	Color2 [DarkGray]	1	4				0	0.73731	0.999639	-0.341948	-1.50471	17.9746	17.3359	18.2739	18.0749	18.026	18.257	18.2241	18.5232
	0.144685	0.0903578	GID4	Color2 [DarkGray]	1	4				0	0.144685	0.999639	0.0903578	0.380526	14.3318	14.2311	13.5432	14.5895	13.9646	14.3258	14.0974	14.3204
	0.694977	0.264389	GID8	Color2 [DarkGray]	1	4				0	0.694977	0.999639	0.264389	1.43297	14.8788	15.4447	15.5647	15.4978	15.4109	15.511	15.6323	14.9736
	0.241579	-0.110766	GIGYF2	Color2 [DarkGray]	1	4				0	0.241579	0.999639	-0.110766	-0.595369	15.9359	15.7644	15.5826	15.318	15.2649	15.4299	15.3945	15.2366
	0.0435976	0.0285792	GIPC1	Color2 [DarkGray]	1	4				0	0.0435976	0.999639	0.0285792	0.125157	16.2974	16.0755	15.7998	15.4041	16.1797	15.8808	16.2709	15.8378
	0.0339761	-0.00740719	GIT1	Color2 [DarkGray]	1	4				0	0.0339761	0.999639	-0.00740719	-0.0984928	19.0213	19.081	19.0443	18.8833	19.1547	19.1979	19.1149	19
[truncated: 3,959 more rows]

## Sheet: Ordered
Genes	FC	p-value	31993_Lcortex_S2-C6_1_5981	28731_Lcortex_S2-E4_1_5967	27931_Lcortex_S2-G2_1_5953	27362_Lcortex_S2-A1_1_5939	31986_Lcortex_S2-B7_1_5988	28730_Lcortex_S2-H1_1_5946	27934_Lcortex_S2-D5_1_5974	27426_Lcortex_S2-F3_1_5960	WT average	cKO average
AACS	0.997894	0.935896	13.5893	13.6902	13.7412	14.7158	13.8091	14.1422	13.3016	14.3662	13.9341	13.9048
AAK1	1.00424	0.6887	18.6521	18.9404	18.9613	19.4854	19.218	18.8781	19.218	19.0476	19.0098	19.0904
AAMDC	0.991434	0.644326	14.6119	14.6304	14.6963	15.2396	14.2758	15.0139	14.3207	15.061	14.7946	14.6678
AAMP	1.0137	0.28938	17.2147	17.3558	17.1821	16.9859	17.8569	17.0382	17.5989	17.1864	17.1846	17.4201
AARS1	1.00728	0.173686	19.1012	19.2347	19.1148	18.9093	19.3658	19.0957	19.1707	19.2835	19.09	19.2289
AARSD1	1.00867	0.508965	12.8283	13.0568	12.8102	12.9864	12.6664	13.272	12.9191	13.2721	12.9204	13.0324
AASS	1.02686	0.196991	14.1943	14.0072	14.0014	13.3116	14.2945	13.8189	14.6388	14.2532	13.8786	14.2513
AATF	1.04846	0.0603449	12.2192	12.4463	11.8755	11.3125	12.67	12.4477	12.5094	12.5452	11.9634	12.543
ABAT	1.00175	0.890706	19.3456	19.6249	19.6828	20.3504	19.6757	20.1194	19.7244	19.6225	19.7509	19.7855
ABCA1	0.99524	0.725994	15.2922	15.0337	14.5969	14.8698	14.7752	14.5691	15.1363	15.0274	14.9481	14.877
ABCA2	0.996234	0.750171	15.2329	14.5553	14.6473	14.6657	14.8481	14.5976	14.625	14.8079	14.7753	14.7196
ABCA5	1.00482	0.813919	14.2598	15.2276	15.0751	15.515	14.7955	15.0879	15.3775	15.1061	15.0194	15.0918
ABCA8	0.944077	0.295045	12.67	13.1607	13.7452	13.3853	10.7295	13.1829	12.7263	13.3607	13.2403	12.4999
ABCB1	0.998813	0.933017	14.7532	14.8764	14.73	15.4289	14.7477	14.7447	15.2455	14.9797	14.9471	14.9294
ABCB5	1.02902	0.507263	12.3582	14.5288	14.8549	14.4445	14.2564	14.475	14.7181	14.3673	14.0466	14.4542
ABCB6	0.955166	0.054658	16.3329	17.4472	17.2549	17.4243	16.6978	15.8274	16.4541	16.4106	17.1148	16.3475
ABCB7	1.00526	0.355532	16.3918	16.2446	16.2542	16.4777	16.5128	16.4927	16.2354	16.4712	16.3421	16.428
ABCB8	0.986032	0.751582	14.7231	15.4603	15.7838	17.6064	14.8692	16.0536	15.9151	15.8476	15.8934	15.6714
ABCB9	1.00843	0.589981	14.8743	15.347	15.3042	14.7337	15.2384	14.7375	15.503	15.2883	15.0648	15.1918
ABCC1	1.02569	0.374752	11.5165	12.3673	12.0249	11.2112	11.7678	11.8008	12.2373	12.5245	11.78	12.0826
ABCC4	1.01273	0.237397	13.7362	13.3368	13.9359	13.7831	13.8034	13.8209	13.9608	13.9046	13.698	13.8724
ABCC5	1.02582	0.344134	10.662	10.2446	11.3178	11.3699	11.1704	11.0727	11.2647	11.2122	10.8986	11.18
ABCC8	0.991979	0.308102	15.1684	14.9531	14.8149	14.7031	14.8312	14.7164	14.7353	14.8785	14.9099	14.7903
ABCD1	0.991618	0.653216	12.9491	12.8521	12.9315	12.5002	12.6023	12.7194	12.254	13.2278	12.8082	12.7009
ABCD2	0.983695	0.41287	13.5448	13.3291	12.9621	13.0715	12.6903	13.1882	12.6526	13.5137	13.2269	13.0112
ABCD3	0.992715	0.44684	15.9024	15.934	15.9714	16.3122	15.7421	15.728	16.1672	16.0155	16.03	15.9132
ABCE1	0.993499	0.573653	15.6938	15.4448	15.8448	16.23	15.7721	15.7625	15.5449	15.723	15.8033	15.7006
ABCF1	0.998839	0.954048	16.3405	16.1947	16.8876	17.524	16.5845	16.7979	16.4827	17.004	16.7367	16.7173
ABCF2	1.00459	0.33628	17.7168	17.5524	17.5897	17.3942	17.5448	17.6941	17.717	17.6192	17.5633	17.6438
ABCF3	1.00153	0.895087	16.1155	16.5257	16.6888	16.5613	16.5196	16.5961	16.7533	16.123	16.4728	16.498
ABCG1	0.999391	0.971965	13.1883	12.7817	13.1646	12.6422	13.276	12.7956	13.1323	12.5413	12.9442	12.9363
ABCG2	0.984427	0.522213	14.6802	14.1218	14.8827	15.6202	14.469	14.7009	14.9276	14.2838	14.8262	14.5953
ABCG4	0.992214	0.509072	14.1619	13.9664	14.0709	14.1144	13.6491	13.775	14.2123	14.2387	14.0784	13.9688
ABHD12	0.997373	0.614543	17.4034	17.6961	17.5928	17.6517	17.5257	17.5314	17.4088	17.6933	17.586	17.5398
ABHD16A	0.994383	0.839829	15.1048	16.3053	16.5008	17.0347	15.8112	16.3338	16.4308	16.0049	16.2364	16.1452
ABHD17A	1.03955	0.587546	11.4367	15.4716	15.2161	15.18	14.3224	14.981	15.364	14.9033	14.3261	14.8927
ABHD17B	0.970412	0.222773	14.7726	14.3826	14.1381	15.2865	13.8577	14.5152	14.5878	13.8859	14.645	14.2116
ABHD17C	1.01805	0.253809	12.6568	12.1564	12.6936	12.5104	12.7196	12.7451	13.0468	12.4087	12.5043	12.73
ABHD4	0.995344	0.704588	14.4295	14.6044	14.5391	14.6287	14.0328	14.4545	14.663	14.7804	14.5504	14.4827
ABHD6	1.00415	0.497373	16.9527	16.8891	16.9734	16.9854	17.2939	16.8599	16.9898	16.9383	16.9502	17.0205
ABI1	0.995427	0.706878	19.9558	19.5521	19.4146	19.1401	19.773	19.0632	19.5232	19.3462	19.5156	19.4264
ABI2	1.00788	0.479181	16.943	16.9063	17.1682	16.7592	16.6384	17.1149	17.1921	17.3655	16.9441	17.0777
ABL1	1.0021	0.885662	14.2314	13.9682	14.089	13.4841	13.6465	14.0522	14.0995	14.0918	13.9432	13.9725
ABL2	0.997916	0.678779	16.9947	16.9643	17.1622	17.0774	16.9589	16.8725	17.0293	17.1957	17.0496	17.0141
ABLIM1	0.984942	0.398459	16.5151	17.0269	17.1813	17.4893	16.255	17.1614	16.7866	16.9825	17.0532	16.7964
ABLIM2	0.993103	0.304902	18.0159	17.8924	17.8265	18.2097	17.7086	17.7725	18.0006	17.9665	17.9861	17.8621
ABLIM3	1.00792	0.522886	15.526	15.4778	14.8791	15.6521	15.6431	15.3984	15.5042	15.4766	15.3838	15.5056
ABR	0.995785	0.384681	16.9303	16.8445	16.7464	17.0256	16.9497	16.7923	16.73	16.7901	16.8867	16.8155
ABRACL	0.954419	0.602773	11.9316	12.6849	14.2503	15.5341	11.4014	15.0769	12.2271	13.2159	13.6002	12.9803
ABRAXAS2	0.997644	0.817133	16.5802	17.0242	17.2371	17.1283	16.8569	16.9047	17.1953	16.8526	16.9924	16.9524
ABTB2	1.03774	0.0825112	11.205	11.1539	11.2234	10.6421	11.604	11.6724	11.0442	11.5727	11.0561	11.4733
ABTB3	1.00134	0.745254	14.6605	14.7462	14.6751	14.5446	14.6115	14.6278	14.7879	14.6775	14.6566	14.6762
ACAA1	1.00523	0.618253	17.08	17.1917	17.1976	16.9476	17.416	17.5077	16.8398	17.0111	17.1042	17.1936
ACAA2	0.991655	0.586666	17.548	18.0438	18.2319	18.214	17.3574	18.1212	17.6896	18.2683	18.0094	17.8591
ACACA	0.995021	0.658426	16.7102	16.4673	16.7113	17.2914	16.8315	16.6773	16.6923	16.6445	16.795	16.7114
ACAD10	1.02582	0.52016	12.2912	12.1738	11.9462	10.4948	11.642	11.967	12.1543	12.3539	11.7265	12.0293
ACAD8	0.996021	0.647158	15.918	16.2723	16.4365	16.2368	16.1188	16.2874	16.257	15.9423	16.2159	16.1514
ACAD9	1.00368	0.802562	15.6266	16.2778	16.1961	16.6781	16.1907	16.4609	16.2167	16.1485	16.1946	16.2542
ACADL	1.00192	0.866402	19.1337	19.0117	19.3867	18.8924	19.3481	19.3962	19.2142	18.613	19.1061	19.1429
ACADM	1.01333	0.0527633	17.2819	17.594	17.5219	17.2488	17.7574	17.5459	17.6277	17.6438	17.4117	17.6437
ACADS	0.987914	0.560577	15.1444	15.6924	15.9956	16.3728	15.2197	15.9739	15.4495	15.7982	15.8013	15.6103
ACADSB	0.999128	0.979486	14.2338	15.862	16.0681	16.2233	15.2675	15.8473	16.0414	15.1767	15.5968	15.5832
ACADVL	0.983238	0.424174	15.7148	16.5726	16.6541	16.9642	15.7519	16.6153	16.1375	16.2963	16.4764	16.2003
ACAN	0.995514	0.833539	16.0305	17.2301	17.188	17.464	16.6094	16.7811	17.2019	17.0155	16.9781	16.902
ACAP2	1.00402	0.620391	17.6531	17.4822	17.6142	17.6985	18.0039	17.4391	17.7652	17.5232	17.612	17.6828
ACAP3	1.00024	0.986561	13.3134	13.6831	14.004	14.0513	13.8573	13.5932	13.9626	13.6522	13.7629	13.7663
ACAT1	0.972534	0.406534	18.726	18.6049	19.5707	20.7619	18.1471	18.9542	18.6905	19.7386	19.4159	18.8826
ACAT2	1.00276	0.893171	18.4725	18.0009	17.4152	17.1712	18.2388	17.3665	17.6532	17.9976	17.765	17.814
ACBD3	1.00026	0.980349	15.7333	15.8647	15.8824	16.2717	15.9367	16.2701	15.7697	15.7924	15.938	15.9422
ACBD5	0.99074	0.570203	15.5613	15.1857	15.193	15.5682	15.3368	14.6268	15.6022	15.3727	15.377	15.2346
ACBD6	1.01989	0.277088	15.1629	14.5285	14.529	14.1258	14.818	15.1139	14.587	14.988	14.5866	14.8767
ACE	0.98086	0.401328	12.175	11.9487	12.2092	12.7009	11.409	12.1747	12.2358	12.2757	12.2584	12.0238
ACHE	0.973717	0.283369	14.7017	14.3863	14.6349	15.6513	14.2639	14.7513	14.0385	14.7599	14.8435	14.4534
ACIN1	1.00338	0.748514	16.5538	16.0807	16.4434	16.7879	16.4537	16.5555	16.3626	16.7164	16.4665	16.5221
ACLY	0.995827	0.271558	19.4636	19.2402	19.3102	19.5147	19.3179	19.2499	19.3025	19.3349	19.3822	19.3013
ACO1	0.993985	0.529951	18.3949	17.8028	17.879	18.2716	18.0907	17.9843	17.7654	18.0728	18.0871	17.9783
ACO2	0.993186	0.440633	21.5611	21.3773	21.4846	22.1086	21.2851	21.5809	21.4708	21.605	21.6329	21.4855
ACOT11	0.996666	0.781923	16.1143	15.5848	16.0601	15.9644	16.2771	15.6302	15.8151	15.7887	15.9309	15.8778
ACOT13	1.05261	0.531674	11.819	16.1935	16.695	15.9227	14.7892	16.0831	16.8279	16.1196	15.1576	15.955
ACOT7	0.996718	0.701444	20.2129	20.1727	20.1323	20.5728	19.8859	20.2513	20.1668	20.5206	20.2727	20.2061
ACOT8	1.06871	0.312848	14.5089	13.7872	13.9974	10.9397	14.4022	14.5396	13.6165	14.3325	13.3083	14.2227
ACOT9	1.00059	0.974234	14.7257	15.466	15.6749	15.3198	15.7508	14.8965	15.3092	15.266	15.2966	15.3056
ACOX1	0.95437	0.0940201	13.2091	13.4572	13.7332	14.3031	12.8669	13.2906	13.487	12.5621	13.6757	13.0516
ACP1	0.998015	0.644199	18.7199	18.5168	18.7666	18.8311	18.7688	18.6487	18.6657	18.6027	18.7086	18.6715
ACP2	1.00296	0.796123	13.3665	13.6693	13.637	13.3804	13.3618	13.6421	13.8641	13.3453	13.5133	13.5533
ACSBG1	1.01651	0.674821	14.6768	16.9189	17.0847	17.1227	16.3877	16.6679	17.1895	16.6447	16.4508	16.7225
ACSF2	1.02405	0.113692	15.782	15.8995	15.5091	15.1434	15.6754	16.228	15.9463	15.9831	15.5835	15.9582
ACSL1	0.99674	0.807751	16.5254	17.1222	17.0326	17.5022	17.0939	17.0681	17.0643	16.7339	17.0456	16.99
ACSL3	0.989445	0.615569	15.5203	15.8675	16.0182	16.9801	15.7882	16.0676	16.0391	15.8117	16.0965	15.9266
ACSL4	0.985332	0.205364	15.9554	16.4037	16.5513	16.3513	16.2407	16.0807	15.7624	16.2207	16.3154	16.0761
ACSL5	0.970405	0.391351	13.695	14.0943	14.5847	15.6773	14.5021	13.7237	14.2586	13.8489	14.5128	14.0833
ACSL6	0.987169	0.267487	17.9282	17.5135	17.5728	18.3055	17.6509	17.4873	17.6116	17.6551	17.83	17.6012
ACSS1	0.983847	0.444387	14.6479	14.8753	14.6164	15.5447	14.2892	15.0937	14.3874	14.9499	14.9211	14.6801
ACSS2	0.987202	0.371627	16.1012	16.4142	16.1015	16.4954	16.3364	15.8983	16.4256	15.6187	16.2781	16.0697
ACTG2	0.970728	0.439947	16.4876	16.2168	15.9308	14.8548	15.7697	14.1238	16.0235	15.7146	15.8725	15.4079
ACTL6A	0.967871	0.0531572	12.7919	12.8692	13.0593	13.0441	12.3592	12.2897	12.4581	12.9943	12.9411	12.5253
ACTL6B	1.00821	0.562223	15.5009	16.0569	16.1897	15.4657	15.9281	15.6661	15.9989	16.1392	15.8033	15.9331
ACTN1	0.992784	0.242515	21.2254	21.1415	20.9608	21.4018	21.0079	20.8284	21.1547	21.1271	21.1824	21.0295
ACTN2	0.992814	0.393101	18.1994	18.5431	18.5595	18.4897	18.3123	18.0295	18.3169	18.6026	18.4479	18.3154
ACTN3	1.1267	0.350787	12.6833	18.5293	18.8838	11.7716	17.379	16.9493	16.6372	18.7413	15.467	17.4267
ACTN4	1.00197	0.488471	20.1517	20.1788	20.3028	20.2151	20.1667	20.1945	20.2995	20.3466	20.2121	20.2518
ACTR10	1.00723	0.753306	16.8576	18.1095	18.1772	18.6305	17.7823	18.2743	18.0806	18.1565	17.9437	18.0734
ACTR1A	1.00622	0.388919	18.5277	18.6277	18.5252	18.5719	18.8131	18.3621	18.9177	18.6215	18.5631	18.6786
ACTR1B	0.993672	0.640028	17.0696	17.0441	17.0049	16.5509	17.0171	16.7098	17.1621	16.3524	16.9174	16.8103
ACTR2	0.995122	0.568979	20.5514	20.9095	20.9415	21.2371	20.8278	20.6008	21.0542	20.7486	20.9099	20.8079
ACTR3	0.995431	0.475193	19.0158	18.9597	18.9304	19.1192	19.0656	18.6455	19.1073	18.8594	19.0063	18.9195
ACTR3B	0.99194	0.583611	18.951	18.014	18.2969	18.5891	18.5553	17.8412	18.4482	18.4111	18.4627	18.3139
ACTR6	1.01318	0.624927	13.2228	12.3702	12.8297	13.2597	13.4087	12.4019	13.5498	13.0031	12.9206	13.0909
ACVR1B	0.98056	0.554766	11.9626	13.1033	13.1398	13.8923	12.9431	12.7886	12.7749	12.5785	13.0245	12.7713
ACVR2A	0.987469	0.744884	12.1973	11.2856	10.4793	12.1611	11.2831	11.1675	11.6885	11.4062	11.5308	11.3863
ACYP1	0.99422	0.93515	16.204	14.9297	18.3522	19.4373	16.2072	18.4302	16.0931	17.7944	17.2308	17.1312
ACYP2	0.980755	0.494909	16.1166	15.2364	15.2989	14.9982	15.6674	14.1649	15.2949	15.3365	15.4125	15.1159
ADAL	1.0882	0.156967	10.9859	14.0018	13.7303	13.2008	14.3777	14.4664	13.7174	13.9367	12.9797	14.1246
ADAM10	1.00715	0.2112	15.7992	15.7756	15.8215	15.5964	15.9927	15.7704	15.9387	15.7413	15.7482	15.8608
ADAM11	0.98888	0.192926	16.2819	16.1195	16.1025	16.3245	15.8494	16.2697	15.835	16.1534	16.2071	16.0269
ADAM22	0.99269	0.395664	18.537	18.3086	18.389	18.9155	18.2771	18.4663	18.3217	18.5431	18.5375	18.402
ADAM23	0.991814	0.439775	17.6368	18.0669	18.2404	18.2316	17.5965	18.0884	17.8797	18.0204	18.0439	17.8962
ADAM9	0.995294	0.83132	14.6275	15.1119	14.7202	15.0453	15.1687	13.938	15.1066	15.0117	14.8762	14.8062
ADAP1	1.00761	0.419152	17.4916	17.6876	17.6371	18.1635	17.8394	17.7564	18.0167	17.9072	17.7449	17.8799
ADAR	1.01496	0.373639	15.076	14.3396	14.3744	14.333	14.9536	15.0016	14.5684	14.469	14.5307	14.7481
ADARB1	1.01892	0.141456	14.1863	13.6107	13.7684	14.0503	13.9964	14.3977	14.1425	14.1312	13.9039	14.167
ADAT2	0.988775	0.691213	14.0211	14.265	14.3374	13.916	14.523	13.242	14.6876	13.4522	14.1349	13.9762
ADCK1	0.989619	0.542981	13.9598	14.3804	14.2574	15.0105	14.2414	14.2455	14.4318	14.0914	14.402	14.2525
ADCY1	0.994525	0.695617	14.5993	14.7088	15.1428	15.4045	14.8266	14.7575	15.0692	14.8745	14.9639	14.8819
ADCY2	0.985973	0.136622	16.1223	15.9227	16.0074	16.4183	16.0718	15.7068	15.9121	15.8758	16.1177	15.8916
ADCY3	1.0014	0.92419	15.9816	15.7814	15.738	15.0823	15.8694	15.3796	15.7155	15.7064	15.6458	15.6677
ADCY5	0.992425	0.534366	18.2921	18.8487	18.6647	18.5627	18.7529	17.9358	18.5008	18.6154	18.5921	18.4512
ADCY6	1.00581	0.83306	11.8238	12.8302	12.8092	13.2759	12.7921	12.6618	13.1097	12.4701	12.6848	12.7584
ADCY8	1.00414	0.684068	16.1578	15.7506	15.7491	15.6009	15.9024	15.615	15.9324	16.0705	15.8146	15.8801
ADCY9	0.990509	0.22752	16.8131	17.0299	17.0873	17.351	17.015	16.7839	16.9331	16.9012	17.0703	16.9083
ADD1	0.999565	0.953723	20.6888	20.7319	20.9385	21.1568	20.8762	21.0673	20.5788	20.9574	20.879	20.8699
ADD2	0.989761	0.298809	20.4278	20.0688	20.2272	20.6519	19.8234	20.1418	20.1057	20.4717	20.3439	20.1356
ADD3	0.988197	0.218222	17.2756	17.8505	17.521	17.8251	17.2189	17.4849	17.4988	17.4378	17.6181	17.4101
ADGRB1	1.00057	0.964158	17.3288	16.961	16.7523	16.7006	17.2867	16.6205	16.8046	17.0693	16.9357	16.9453
ADGRB2	0.988677	0.310896	16.184	15.6986	15.5995	15.7377	15.8741	15.4018	15.6101	15.618	15.805	15.626
ADGRB3	0.996442	0.571057	16.6646	17.0621	16.8539	16.9624	16.6796	16.8145	16.9008	16.9078	16.8858	16.8257
ADGRG1	1.00502	0.875704	12.818	13.233	13.4222	14.5723	13.2997	13.6226	14.0691	13.3256	13.5114	13.5792
ADGRL1	0.996096	0.41961	18.2805	18.381	18.2776	18.514	18.2988	18.1173	18.358	18.3922	18.3633	18.2916
ADGRL2	0.989442	0.161999	15.5765	15.2721	15.2652	15.6579	15.2726	15.2671	15.3018	15.278	15.4429	15.2799
ADGRL3	0.996567	0.628644	16.7737	16.7892	17.0377	17.2457	16.9431	16.9013	16.8461	16.9229	16.9616	16.9033
ADH5	1.01111	0.416032	17.86	18.468	18.0084	18.221	17.8988	18.4618	18.7905	18.2122	18.1393	18.3408
ADHFE1	0.995048	0.831676	14.5387	14.4621	14.7294	14.0385	14.5546	14.724	13.5157	14.6882	14.4421	14.3706
ADI1	1.02418	0.256945	13.7829	14.6332	14.6666	14.2478	14.5744	15.096	14.2282	14.8183	14.3326	14.6792
ADK	0.998164	0.885521	17.4378	17.5719	17.2265	18.172	17.5698	17.3911	17.5751	17.7428	17.602	17.5697
ADNP	0.996281	0.584918	15.7614	15.6926	15.4215	15.3806	15.5621	15.4367	15.5534	15.4724	15.5641	15.5062
ADO	1.04682	0.345343	16.5529	16.5519	16.335	13.6673	16.8293	16.4254	16.6751	16.1317	15.7767	16.5154
ADPRS	0.995978	0.895866	14.0126	15.3248	15.663	14.9795	14.2616	15.0409	15.5312	14.9049	14.995	14.9347
ADRM1	1.00084	0.933939	16.936	16.6558	16.6779	16.5171	16.9318	16.9551	16.5489	16.4074	16.6967	16.7108
ADSL	1.00993	0.280378	16.2483	16.2184	15.8656	16.124	16.433	16.0481	16.1508	16.4646	16.1141	16.2741
ADSS1	0.994616	0.257233	16.4615	16.4024	16.3516	16.3757	16.3344	16.1844	16.4855	16.2337	16.3978	16.3095
ADSS2	1.01575	0.601704	17.0082	18.1403	18.0438	16.697	16.7423	18.1833	17.8811	18.1837	17.4723	17.7476
AFAP1	1.06884	0.184603	11.8204	14.0625	14.4302	13.5095	14.6801	13.9075	14.8301	14.1101	13.4556	14.3819
AFAP1L2	0.994721	0.741048	13.1619	12.9775	12.6861	12.7132	13.0164	12.667	12.4412	13.1419	12.8847	12.8167
AFDN	0.99862	0.812437	16.2973	16.3259	16.2527	16.5859	16.269	16.2853	16.494	16.3231	16.3654	16.3429
AFF4	1.00735	0.641839	13.8975	13.514	13.3076	13.7781	13.9303	13.2602	13.8457	13.8615	13.6243	13.7244
AFG1L	0.993373	0.478234	16.2988	16.1784	15.9354	15.7212	15.7702	16.0012	15.9192	16.0183	16.0335	15.9272
AFG3L2	1.00096	0.847109	18.6413	18.7695	18.7692	19.0432	18.8532	18.802	18.7496	18.891	18.8058	18.8239
MAF1	0.840222	0.0212696	15.0222	14.2742	14.3017	14.0628	10.8948	14.0987	11.2809	12.1736	14.4152	12.112
AGAP2	0.993284	0.356421	17.0125	16.9453	16.836	17.3428	16.9728	16.9249	16.9614	16.8199	17.0342	16.9197
AGAP3	0.985651	0.499161	16.744	16.8424	16.8227	18.0034	16.5102	16.8431	17.289	16.7886	17.1031	16.8577
AGBL4	0.994597	0.853217	13.2009	13.2934	13.8489	14.7332	13.9686	13.6977	13.2547	13.8579	13.7691	13.6947
AGFG1	0.989492	0.27221	15.8826	16.3526	16.0367	16.1935	16.1328	15.7578	16.0945	15.803	16.1164	15.947
AGFG2	1.01084	0.764051	15.0369	15.5876	16.4726	17.3818	16.3412	16.6087	16.5461	15.6819	16.1197	16.2945
AGK	0.995929	0.614837	18.2981	18.2235	18.6703	18.6437	18.3817	18.4566	18.1575	18.5392	18.4589	18.3838
AGL	0.989952	0.167079	18.0335	17.7711	17.8337	18.2018	17.7651	17.6209	17.8317	17.9005	17.96	17.7796
AGO1	0.993051	0.551016	15.2485	14.9768	14.6782	15.0992	15.0425	14.9063	14.5758	15.0612	15.0007	14.8965
AGO2	0.995806	0.322829	16.7803	16.8553	16.904	16.9402	16.7427	16.7262	16.7626	16.9653	16.87	16.7992
AGO3	0.997007	0.762817	14.7599	14.5313	14.2808	14.5387	14.7109	14.3458	14.5777	14.3024	14.5277	14.4842
AGPAT1	0.974998	0.212371	12.2136	11.8831	11.6868	12.1118	11.2169	11.9958	11.9206	11.5646	11.9738	11.6745
AGPAT3	1.00916	0.191971	17.0961	17.1026	17.3618	17.315	17.1837	17.5328	17.3014	17.4882	17.2189	17.3765
AGPAT5	0.98398	0.807441	14.7477	15.9322	15.9332	15.6974	16.5145	16.1448	16.1268	12.5263	15.5776	15.3281
AGPS	0.988546	0.516455	14.0946	14.1898	14.4927	14.9958	13.9439	14.4402	14.5141	14.213	14.4432	14.2778
AGRN	1.01037	0.359	17.5596	17.6598	17.5603	17.0674	17.881	17.371	17.8239	17.4956	17.4618	17.6429
AGTPBP1	0.99931	0.894269	16.457	16.4718	16.5103	16.6774	16.5619	16.6283	16.33	16.5507	16.5291	16.5177
AHCTF1	0.961587	0.443294	11.8452	12.7933	11.9861	12.62	12.5989	10.2799	12.1641	12.31	12.3111	11.8382
AHCY	0.995923	0.582104	19.9097	20.0013	20.0507	20.4456	19.8953	19.8849	20.1894	20.11	20.1018	20.0199
AHCYL1	0.995621	0.582827	20.266	20.4868	20.4757	20.8612	20.4224	20.6989	20.3098	20.2991	20.5224	20.4325
AHCYL2	0.993024	0.388932	17.6341	17.7995	17.7598	18.0032	17.5234	17.9977	17.6242	17.5547	17.7992	17.675
AHDC1	1.01474	0.428476	13.2801	14.1536	13.2134	13.8296	13.9382	13.8852	13.8421	13.6141	13.6192	13.8199
AHI1	1.03146	0.223962	16.0524	15.8414	16.0406	15.7554	16.1391	17.4586	16.3104	15.7852	15.9224	16.4233
AHNAK	0.992831	0.617935	16.3424	16.6253	16.7669	17.117	16.3149	16.696	17.0038	16.3576	16.7129	16.5931
AHSA1	0.984573	0.193014	18.4268	18.4186	18.4711	18.945	17.9065	18.6091	18.2117	18.3885	18.5653	18.2789
AHSA2P	0.978022	0.067519	12.3521	12.0181	12.1706	12.2433	11.8372	11.6952	12.0981	12.0814	12.196	11.928
AIDA	1.01144	0.124618	15.7061	16.0255	15.983	15.8115	16.0482	16.2414	16.0599	15.9031	15.8815	16.0631
AIF1	1.00402	0.808587	15.0226	14.3155	15.1837	15.0527	15.2351	14.7216	14.7325	15.1248	14.8936	14.9535
AIF1L	0.982099	0.480727	13.9879	14.4501	15.0833	15.0778	13.8322	14.2325	14.8592	14.6262	14.6498	14.3875
AIFM1	1.00399	0.660171	17.9748	17.9591	17.7263	18.4417	18.1987	17.9964	18.1072	18.0873	18.0255	18.0974
AIFM3	0.990999	0.357408	16.2074	16.0549	16.2746	16.2408	15.8309	16.2584	15.7909	16.3144	16.1944	16.0487
AIMP1	0.989127	0.649603	14.3044	15.359	15.202	15.9633	14.98	15.1396	15.1024	14.9452	15.2072	15.0418
AIMP2	0.996935	0.829712	16.6653	16.6161	17.1348	17.2792	17.224	16.9128	16.4469	16.9042	16.9238	16.872
AIP	1.00694	0.42085	16.6047	16.1628	16.5745	16.6526	16.4334	16.576	16.7178	16.7255	16.4987	16.6131
AJM1	0.991559	0.215894	15.4828	15.5005	15.5024	15.8354	15.3234	15.4752	15.5059	15.4905	15.5803	15.4487
AK1	1.00183	0.770208	18.5955	19.1287	18.8733	18.8984	18.8781	18.8841	18.8753	18.9966	18.874	18.9085
ALDH3B1	0.866434	0.00706136	14.1759	13.7418	13.7	14.2334	11.4714	13.4011	11.9054	11.6134	13.9628	12.0978
AK3	0.996505	0.82121	17.4272	17.8015	17.4472	17.9587	17.8731	17.185	18.0868	17.2428	17.6586	17.5969
AK5	1.00302	0.600845	17.7038	17.7439	17.8065	17.5821	17.9091	17.8277	17.7937	17.5196	17.7091	17.7625
AKAP1	1.04336	0.561548	15.161	14.1861	14.435	10.8489	14.2535	14.4132	13.969	14.3641	13.6578	14.25
AKAP10	0.994767	0.551373	15.5684	15.8462	15.8271	16.1997	15.7676	15.8269	15.721	15.794	15.8604	15.7774
AKAP2	1.00354	0.78955	15.5285	15.0871	15.0763	15.1605	14.8809	15.6483	15.1831	15.3554	15.2131	15.2669
AKAP5	0.981704	0.123873	15.9477	16.1114	15.8411	16.1677	15.9031	15.3083	15.7378	15.9467	16.017	15.724
AKAP6	1.02777	0.3379	12.5667	12.0209	11.4634	11.4019	12.4526	12.4508	11.7919	12.0751	11.8632	12.1926
AKAP7	1.04621	0.692554	11.6594	16.617	18.0668	19.7309	15.7913	18.7054	17.253	17.3777	16.5185	17.2819
AKAP8L	0.99415	0.303752	14.4431	14.7046	14.4517	14.6552	14.5472	14.467	14.5093	14.3904	14.5637	14.4785
AKAP9	0.995779	0.667502	15.1712	15.3184	15.3335	15.5909	15.2749	15.1704	15.0966	15.6128	15.3535	15.2887
AKR1A1	1.00179	0.681822	19.4982	19.6103	19.7092	19.7405	19.7968	19.5979	19.7588	19.5458	19.6396	19.6748
AKR1B1	1.00757	0.645209	19.9651	19.5691	19.3333	18.9436	19.9848	18.9824	19.7469	19.6859	19.4528	19.6
AKR1B10	0.982865	0.492263	18.0563	17.8809	17.5934	17.8435	18.1363	17.2072	18.2658	16.5418	17.8435	17.5378
AKR1B15	1.0142	0.468576	15.9951	14.9818	15.2139	14.846	15.5974	15.1905	15.7001	15.4155	15.2592	15.4759
AKR1E2	1.11623	0.21158	16.5734	12.4473	16.0416	12.3022	15.9872	15.5061	15.5451	16.9934	14.3411	16.0079
AKR7A2	1.01281	0.508945	15.1366	15.0585	14.8665	14.884	15.8393	14.6106	14.9302	15.3334	14.9864	15.1784
AKT1	1.00028	0.963042	16.7697	16.4956	16.5456	16.3852	16.49	16.6877	16.5895	16.4476	16.549	16.5537
AKT2	0.981665	0.16845	16.0151	16.0349	15.6518	15.9809	15.9257	15.1632	15.7148	15.7115	15.9207	15.6288
AKT3	0.996286	0.642961	15.7373	15.5853	15.9334	16.1239	15.8003	15.8277	15.8151	15.7013	15.8449	15.7861
AKTIP	0.992503	0.659821	13.6314	14.5043	14.0975	14.3558	13.949	14.3508	14.1095	13.7554	14.1473	14.0412
ALAD	0.993309	0.690235	17.4702	17.4629	17.3975	17.5733	16.5785	17.4868	17.4817	17.8891	17.476	17.359
ALB	1.00678	0.156339	20.6841	20.6118	20.5481	20.4799	20.5731	20.619	20.8846	20.8057	20.581	20.7206
ALCAM	0.97977	0.1898	17.5484	17.379	17.7163	18.4506	17.5147	17.465	17.4318	17.2445	17.7736	17.414
ALDH18A1	1.00065	0.878727	16.2966	16.2276	16.1986	16.0417	16.1117	16.1689	16.2812	16.2447	16.1911	16.2016
ALDH1A1	0.979761	0.282365	16.6596	17.5595	17.4282	17.3578	16.761	16.3523	17.2309	17.2642	17.2513	16.9021
ALDH1A2	1.00383	0.85922	14.4082	14.2235	13.8222	13.2036	13.6906	14.0296	14.2113	13.9391	13.9144	13.9677
ALDH1B1	1.00271	0.740987	18.5902	18.5673	18.5761	18.1437	18.5456	18.3322	18.4254	18.7745	18.4693	18.5194
ALDH1L1	0.990235	0.171223	18.9655	19.0414	18.9673	19.3985	19.0019	18.7669	19.016	18.8421	19.0932	18.9067
ALDH2	1.00161	0.868825	18.4948	19.1966	18.9784	18.8671	18.6508	18.8761	19.0646	19.0673	18.8842	18.9147
ALDH3A2	1.08324	0.147419	14.6473	13.6765	12.0124	12.488	14.8031	14.0654	13.5987	14.7542	13.2061	14.3054
EGR3	0.890777	0.0457321	13.7122	13.5801	15.0158	14.9611	11.5157	13.855	12.6206	13.0228	14.3173	12.7535
ALDH4A1	1.00863	0.253316	16.9407	16.9545	17.0068	16.8396	17.2799	17.2286	17.0214	16.7963	16.9354	17.0816
ALDH5A1	1.02013	0.212608	18.8416	18.6042	19.4257	19.6021	19.4161	19.9198	19.2719	19.405	19.1184	19.5032
ALDH6A1	1.00477	0.178408	19.3925	19.4861	19.4487	19.322	19.4575	19.3921	19.6095	19.5609	19.4123	19.505
ALDH7A1	0.986957	0.442	16.7106	17.2443	17.3075	18.0314	17.1759	17.1549	16.9932	17.0659	17.3234	17.0975
ALDH9A1	0.990342	0.720287	14.6067	13.6377	14.0619	15.1251	13.8793	13.9937	14.3369	14.6668	14.3578	14.2192
ALDOA	1.0015	0.70956	23.3871	22.9942	23.1094	23.0724	23.2053	23.1202	23.228	23.1488	23.1408	23.1756
ALDOC	0.995095	0.338754	21.0638	21.1316	21.1421	21.2218	21.1739	20.763	21.1496	21.058	21.1398	21.0361
ALG5	0.974429	0.0645598	15.9304	15.7207	15.7712	16.2021	15.8532	15.6054	15.3229	15.2159	15.9061	15.4994
ALG9	0.985788	0.150164	14.6271	14.4345	14.3139	14.3653	14.0351	14.457	14.0741	14.3541	14.4352	14.2301
ALK	0.988576	0.797635	12.0971	11.0304	11.9985	11.9584	12.2701	11.6985	12.1921	10.3858	11.7711	11.6366
ALKBH3	1.01754	0.599206	12.8538	12.9102	13.1974	12.0957	12.1283	12.8362	13.5869	13.4015	12.7643	12.9882
ALKBH5	1.02535	0.704112	11.0649	14.3487	14.2066	14.7338	13.5869	13.7919	13.9865	14.3667	13.5885	13.933
ALPL	1.0019	0.714058	15.6782	15.6165	15.6754	15.929	15.7755	15.7647	15.656	15.8227	15.7248	15.7547
ALS2	1.01093	0.105628	13.9585	13.9037	14.1514	14.0652	14.1618	14.3417	14.0847	14.1037	14.0197	14.173
ALYREF	1.00725	0.443788	17.5298	17.7829	17.7825	17.1932	17.6809	17.5396	17.8725	17.705	17.5721	17.6995
AMER2	0.929732	0.300058	14.7697	14.909	15.6064	16.5854	11.8248	15.6363	15.0512	15.0106	15.4676	14.3807
AMFR	0.991242	0.808346	13.2801	14.5193	14.3834	14.0733	14.548	12.7782	14.3494	14.0878	14.064	13.9409
AMIGO1	1.01179	0.724838	13.7481	13.9742	13.7262	12.5635	14.1601	13.5445	14.0576	12.8867	13.503	13.6622
AMOT	1.00273	0.815476	15.2542	14.8029	14.9894	14.9565	15.3472	14.6826	15.1321	15.0045	15.0007	15.0416
AMOTL1	0.933784	0.259702	13.503	13.3763	13.847	13.0974	10.7179	12.262	13.4882	13.7915	13.4559	12.5649
AMPD2	0.994617	0.730004	16.1243	16.3128	16.4565	16.7944	15.8733	16.8285	16.2182	16.4142	16.422	16.3336
AMPD3	0.995234	0.55138	16.0278	15.6905	16.0555	16.1799	15.8555	16.0909	15.8741	15.8283	15.9884	15.9122
AMPH	0.984122	0.379962	19.332	19.3861	19.7539	20.7434	19.4041	19.6575	19.4602	19.4358	19.8039	19.4894
AMT	1.02178	0.288411	16.9913	16.1008	16.3031	15.6044	16.6969	16.334	16.7907	16.5934	16.2499	16.6037
AMZ2	1.08153	0.244546	11.6252	12.2077	12.526	15.1399	13.559	14.6121	13.642	13.8847	12.8747	13.9244
ANAPC1	0.987267	0.255869	14.2092	14.2151	14.1728	14.7033	13.9944	14.2492	14.2802	14.0471	14.3251	14.1427
ANAPC11	1.0166	0.465781	12.5006	12.1252	11.7303	11.6099	12.07	12.3834	11.8087	12.5001	11.9915	12.1905
ANAPC13	1.00131	0.93276	13.3694	12.8308	13.2447	12.7159	13.1293	13.3481	12.892	12.86	13.0402	13.0573
ANAPC2	0.972157	0.466814	13.4297	13.7862	13.3596	12.4858	13.4839	12.9242	11.7935	13.3823	13.2653	12.896
ANAPC4	1.00279	0.743651	14.9681	15.0269	14.5801	15.0138	15.0836	14.8409	14.8491	14.9813	14.8972	14.9387
ANAPC5	1.0028	0.803281	12.7957	12.7925	12.8226	12.8652	12.6474	13.229	12.6535	12.8897	12.819	12.8549
ANAPC7	0.986106	0.141231	14.9039	14.44	14.5686	14.5114	14.584	14.3677	14.3083	14.352	14.606	14.403
ANK1	1.00733	0.209103	16.6066	16.5243	16.6528	16.3086	16.5494	16.6679	16.6204	16.7392	16.5231	16.6442
ANK2	0.997848	0.675761	20.0205	20.1743	20.193	20.434	20.0542	20.2399	20.2538	20.1	20.2055	20.162
ANK3	0.99087	0.0627997	18.2758	18.3585	18.4184	18.5788	18.183	18.3283	18.1771	18.2708	18.4079	18.2398
ANKDD1A	0.954071	0.307741	13.176	13.6404	13.795	13.2107	11.3756	13.0566	13.9309	12.9871	13.4556	12.8375
ANKFY1	0.986734	0.117782	16.4032	16.2829	16.2147	16.608	16.0328	16.0909	16.1156	16.4005	16.3772	16.1599
ANKH	0.981091	0.271964	12.3666	12.3857	12.3286	12.8207	12.4042	11.7786	12.4665	12.3086	12.4754	12.2395
ANKHD1	1.00522	0.761335	14.5155	13.9692	13.9378	13.5866	14.2627	13.7093	14.1058	14.2236	14.0023	14.0753
ANKIB1	0.997748	0.755272	14.6529	14.3422	14.5099	14.3499	14.3577	14.4925	14.2877	14.5866	14.4637	14.4311
ANKLE2	0.952314	0.303544	12.7961	12.8489	12.7093	12.9908	12.522	10.7877	13.3892	12.1978	12.8363	12.2242
ANKMY2	0.999287	0.902728	16.4811	16.6021	16.4032	16.4799	16.705	16.3081	16.4637	16.4425	16.4916	16.4798
ANKRD13A	1.00103	0.913573	14.4161	14.4658	13.9831	14.3057	14.4953	14.2967	14.1449	14.2928	14.2927	14.3074
ANKRD13D	0.96784	0.329681	13.5636	14.5516	14.3329	14.9481	13.0538	14.4755	14.3136	13.7076	14.3491	13.8876
ANKRD17	0.992045	0.283014	14.2465	14.1643	14.4431	14.3797	14.3665	14.0152	14.2319	14.1648	14.3084	14.1946
ANKRD27	0.987013	0.442649	12.3842	11.9889	12.4053	12.7187	12.1354	12.5802	12.0037	12.135	12.3743	12.2136
ANKRD28	1.01379	0.351494	15.8175	15.504	15.6137	15.0683	16.014	15.4172	15.8865	15.5411	15.5009	15.7147
ANKRD29	1.00704	0.90461	12.7851	15.5589	15.475	16.0568	13.88	15.6684	15.4328	15.3161	14.969	15.0743
ANKRD34A	0.996652	0.565101	15.2967	15.249	15.2412	15.0164	15.2274	14.9964	15.1416	15.2344	15.2008	15.1499
ANKRD34B	1.03568	0.118333	14.6365	13.6676	13.8617	14.5515	14.7804	15.0204	14.446	14.4941	14.1793	14.6852
ANKRD44	0.996361	0.817782	13.7248	13.6476	14.4454	13.8524	13.6041	14.0332	13.7794	14.0509	13.9176	13.8669
ANKRD45	1.03506	0.435127	13.2343	12.2432	12.2956	10.9749	13.2345	12.3029	12.5683	12.3514	12.187	12.6143
CD99L2	0.923369	0.033177	14.0209	13.4437	13.3191	13.4565	11.9838	13.0923	13.1362	11.8714	13.56	12.5209
ANKRD49	1.01188	0.835934	13.1146	12.7698	11.5398	14.2532	13.4423	13.9375	13.027	11.8846	12.9194	13.0728
ANKRD50	0.999054	0.972193	13.3403	12.0613	13.0084	12.2931	12.9391	12.3245	12.5606	12.8309	12.6758	12.6638
ANKRD52	1.0223	0.473117	12.6436	12.8685	11.7569	13.2873	13.2136	13.1944	12.8052	12.4705	12.6391	12.9209
ANKRD63	1.00333	0.783708	15.3663	15.78	15.6656	16.0739	15.7658	15.5002	15.7965	16.033	15.7215	15.7739
ANKS1A	0.990148	0.11297	14.5927	14.5749	14.57	14.4138	14.5205	14.2136	14.4048	14.4396	14.5379	14.3946
ANKS1B	0.993148	0.411727	18.5371	18.6689	18.8336	19.1605	18.8044	18.5721	18.5819	18.7264	18.8	18.6712
ANLN	0.992462	0.764267	16.3155	15.7742	16.0716	15.0462	15.9082	14.9055	15.8782	16.0391	15.8019	15.6828
ANO10	1.0154	0.355349	14.6987	13.7978	14.0193	14.0354	14.1905	14.2801	14.3161	14.6356	14.1378	14.3556
ANO3	0.997397	0.870848	14.9962	14.4591	14.9325	14.6741	14.3572	14.6134	14.6809	15.2567	14.7655	14.727
ANO4	1.00114	0.899457	12.1587	12.415	12.2683	12.5379	12.476	12.226	12.259	12.4754	12.345	12.3591
ANO6	0.987073	0.574915	13.2484	12.6089	12.6364	13.4791	13.1769	12.641	12.4133	13.0697	12.9932	12.8252
ANO8	1.00051	0.982187	13.6109	13.1038	13.8291	14.0162	13.8506	13.5135	13.0916	14.132	13.64	13.6469
ANP32B	1.00579	0.875992	16.5573	18.2439	18.8613	19.4328	18.0787	18.9295	18.186	18.3244	18.2738	18.3796
ANP32E	0.996004	0.76534	16.847	17.371	17.3914	17.8372	17.2028	17.5328	17.1102	17.3234	17.3617	17.2923
ANPEP	1.04288	0.580449	14.3786	13.4095	13.1411	10.703	14.0761	11.8704	14.1233	13.7764	12.908	13.4616
ANTXR1	1.00709	0.492397	12.9315	12.5144	13.0265	12.889	13.0762	12.9155	12.8162	12.9177	12.8403	12.9314
ANXA1	1.01001	0.684183	14.5442	13.8397	14.6803	13.4972	13.9405	14.6665	14.4782	14.0427	14.1404	14.282
ANXA11	1.00294	0.526712	16.7439	16.6686	16.8659	16.639	16.77	16.6574	16.9153	16.7712	16.7293	16.7785
ANXA2	1.01753	0.685175	13.6882	14.7448	15.346	15.801	15.5517	15.3515	15.766	13.9549	14.895	15.156
ANXA3	0.980777	0.344211	16.2637	15.9573	15.3442	16.4201	15.4556	15.3045	16.0515	15.9437	15.9963	15.6888
ANXA4	0.987961	0.175263	15.0823	15.0315	14.6804	14.6891	14.802	14.7036	14.6716	14.5901	14.8708	14.6918
ANXA5	1.01304	0.24453	19.5295	20.0671	19.454	20.2446	20.1757	20.1236	19.9769	20.0531	19.8238	20.0823
ANXA6	1.00524	0.292037	19.8104	19.4992	19.6904	19.6361	19.7769	19.7564	19.607	19.9081	19.659	19.7621
ANXA7	0.995842	0.55058	18.3783	18.4892	18.1918	18.7512	18.406	18.45	18.3026	18.3451	18.4526	18.3759
AP1B1	0.996659	0.805066	18.6707	19.0252	19.0086	19.7397	18.9686	18.9204	19.356	18.9438	19.1111	19.0472
AP1G1	0.990525	0.189481	17.4173	17.2584	17.4636	17.6535	17.0973	17.4058	17.2169	17.4115	17.4482	17.2829
AP1M1	1.00076	0.940159	17.5707	18.1825	18.048	17.907	17.7598	18.2511	17.7825	17.9694	17.9271	17.9407
AP1S1	1.016	0.496192	16.6188	15.4807	16.5348	16.7075	16.6197	16.9202	15.9712	16.8766	16.3355	16.5969
AP1S2	0.997046	0.808269	16.315	16.2343	16.4551	16.4538	15.8671	16.6354	16.1708	16.5916	16.3645	16.3162
AP2A1	0.99129	0.516843	19.7372	20.1152	20.2655	20.9384	19.9423	20.1199	20.197	20.0911	20.2641	20.0876
AP2A2	0.997682	0.7122	18.9351	19.0435	18.9443	19.3673	18.8931	18.9999	19.134	19.0863	19.0725	19.0283
AP2B1	0.992127	0.38177	21.8377	22.1032	22.0408	22.635	21.9303	22.1144	22.0767	21.7976	22.1542	21.9798
AP2M1	0.993079	0.374698	20.8236	21.0396	20.9059	21.4752	20.8013	20.8899	21.0133	20.9567	21.0611	20.9153
AP2S1	1.00348	0.767448	20.2038	20.8462	20.7315	21.1529	21.0147	20.6606	21.0147	20.533	20.7336	20.8057
AP3B1	0.999127	0.858288	14.3213	14.3108	14.411	14.5274	14.2929	14.3373	14.5016	14.3884	14.3926	14.3801
AP3B2	0.991173	0.29574	19.2544	18.9042	18.8869	19.0992	18.5721	18.823	18.941	19.1365	19.0362	18.8681
AP3D1	0.997789	0.702037	18.1039	18.1838	18.1499	18.5128	18.1575	18.2196	18.2917	18.1203	18.2376	18.1973
AP3M1	0.997155	0.898983	14.2558	13.9773	13.4307	13.6067	14.0482	13.0862	14.0365	13.9426	13.8177	13.7784
AP3M2	0.991546	0.503197	16.2941	16.2492	16.5253	17.0948	16.4651	16.3993	16.4136	16.3262	16.5409	16.401
AP3S1	0.998082	0.864706	16.088	16.2754	16.2209	16.84	16.4632	16.2532	16.3806	16.2019	16.3561	16.3247
AP4E1	1.00954	0.443391	14.0262	13.9594	13.6193	13.9688	14.291	13.9589	13.686	14.168	13.8934	14.026
AP4M1	0.995299	0.765166	12.042	12.2182	12.4066	12.3322	12.5724	11.8652	11.967	12.364	12.2497	12.1922
AP4S1	1.03711	0.16881	11.4602	11.7654	11.7981	12.5629	12.0524	12.7306	12.1215	12.4484	11.8967	12.3382
APBA1	1.02104	0.300274	17.7887	17.2381	17.1734	16.6302	17.9245	16.9697	17.8244	17.5597	17.2076	17.5696
APBA2	0.991202	0.202205	17.5974	17.4106	17.4189	17.2456	17.4373	17.0531	17.2754	17.2937	17.4181	17.2649
APBB1	0.999168	0.904052	17.3329	17.013	17.3072	17.4611	17.2095	17.4436	17.1451	17.2586	17.2786	17.2642
APBB3	1.04779	0.0577935	11.5555	12.3588	12.5707	11.7999	12.4441	12.686	12.7434	12.7187	12.0712	12.6481
SLC5A7	0.928885	0.0161792	11.5464	11.8839	12.3895	11.8842	10.92	11.1186	10.6941	11.5788	11.926	11.0779
APC2	1.00478	0.857291	12.6968	13.503	13.4901	12.9969	13.4613	13.1757	13.7888	12.5129	13.1717	13.2347
APEH	1.02152	0.321839	14.5238	15.0901	15.0576	14.2396	15.5954	14.64	15.108	14.8357	14.7278	15.0448
APEX1	0.99508	0.781788	16.7719	16.3173	16.0553	17.3194	16.539	16.4924	16.4297	16.6758	16.616	16.5342
API5	1.00016	0.982465	17.3282	17.3601	17.2086	17.755	17.4811	17.401	17.4191	17.3617	17.413	17.4157
APIP	1.00515	0.566896	13.7804	14.2914	14.1462	14.1129	14.1678	14.257	14.1858	14.0105	14.0827	14.1553
APLP1	1.01319	0.440626	16.0044	15.8233	15.7729	15.1574	16.1321	15.421	15.8812	16.1516	15.6895	15.8965
APLP2	0.985254	0.116689	16.8023	16.512	16.6436	16.8115	16.1207	16.5115	16.5011	16.6516	16.6924	16.4462
APMAP	0.99581	0.916073	15.4918	16.6231	17.0054	17.6974	15.4145	17.0709	16.6219	17.4305	16.7044	16.6344
APOD	1.03024	0.651011	14.7153	11.236	14.4013	14.0049	14.3832	13.6744	13.2451	14.6985	13.5894	14.0003
APOE	1.02251	0.683918	16.1125	18.3697	18.8663	19.5525	17.1167	19.6286	18.2058	19.5906	18.2253	18.6354
APOO	0.986014	0.149019	17.0444	17.2745	17.0549	17.0833	16.9081	16.5227	17.1758	16.8931	17.1143	16.8749
APP	0.990788	0.583712	17.57	18.2463	18.4558	18.7484	17.733	18.384	17.9662	18.2646	18.2551	18.087
APPBP2	1.00505	0.89851	11.5773	11.2187	11.6328	11.1858	12.1733	10.2581	11.6554	11.7579	11.4036	11.4612
APPL1	1.00308	0.614412	18.0633	17.8729	17.9895	17.6725	18.0823	17.7987	17.9442	17.9936	17.8995	17.9547
APPL2	0.993999	0.100738	15.2026	15.3568	15.4094	15.362	15.207	15.2471	15.2293	15.2795	15.3327	15.2407
APRT	0.991756	0.690082	15.1551	16.1267	16.3912	16.2278	16.0927	16.0734	15.4902	15.7177	15.9752	15.8435
AQR	0.99037	0.211531	13.6141	13.4001	13.7029	13.6432	13.6082	13.5336	13.359	13.3361	13.5901	13.4592
ARAF	1.0218	0.469675	13.5664	14.5636	14.3812	15.1573	14.4757	15.2868	14.9551	14.2083	14.4171	14.7315
ARAP1	0.9879	0.489252	12.5331	13.0427	12.6679	12.2629	12.8231	12.4053	12.202	12.4651	12.6267	12.4739
ARAP2	0.995867	0.839265	14.8166	14.8508	14.6132	13.7791	14.599	14.1531	14.3294	14.7382	14.5149	14.4549
ARC	0.990269	0.760424	13.8033	15.0979	15.2716	15.384	13.9691	15.1653	15.0168	14.8259	14.8892	14.7443
ARCN1	0.999192	0.900442	16.972	16.7008	16.5831	16.8557	16.8893	16.7244	16.6189	16.8248	16.7779	16.7644
ARF1	1.06923	0.342699	16.8066	16.0642	14.528	12.9105	16.9241	14.646	16.8535	16.0608	15.0773	16.1211
ARF3	1.03093	0.584158	13.585	15.631	15.508	17.3265	16.2443	15.9824	16.6295	15.1135	15.5126	15.9924
ARF4	1.0319	0.707597	12.3509	17.0182	17.4166	17.1004	16.5312	16.3523	17.6444	15.3958	15.9715	16.4809
ARF5	0.988513	0.210966	19.8932	19.7885	19.8111	20.2391	19.527	19.4551	19.863	19.971	19.933	19.704
ARF6	0.991946	0.764796	16.0515	16.3052	16.9562	17.7931	16.6055	17.1563	16.5436	16.26	16.7765	16.6414
ARFGAP1	0.981581	0.0845533	17.8888	18.0495	18.0117	17.8622	17.2574	17.5684	18.0035	17.6602	17.953	17.6224
ARFGAP2	0.992063	0.43874	14.9729	15.26	15.4867	15.3565	14.8613	15.2045	15.2328	15.2929	15.2691	15.1479
ARFGEF1	0.994169	0.511019	15.3689	15.3697	15.2697	15.7157	15.3333	15.5395	15.1299	15.3613	15.431	15.341
ARFGEF2	0.99108	0.275459	16.333	16.4825	16.5658	16.8136	16.2205	16.5213	16.3558	16.5068	16.5487	16.4011
ARFGEF3	0.994755	0.286185	16.105	16.1012	16.1589	16.2438	16.1082	16.2192	16.0279	15.9147	16.1522	16.0675
ARFIP1	1.00422	0.619448	14.5406	14.3808	14.439	14.1048	14.5574	14.5329	14.2956	14.3217	14.3663	14.4269
ARFIP2	0.986737	0.16689	17.3451	17.3381	17.4745	17.6805	17.4298	17.0567	17.4503	16.9753	17.4596	17.228
ARFRP1	1.02559	0.606418	11.332	13.0946	13.2379	14.2399	13.0458	13.3519	13.3741	13.4609	12.9761	13.3082
ARGLU1	0.993517	0.482292	17.3612	17.0892	17.467	17.2961	16.9691	17.5498	17.1777	17.0683	17.3034	17.1912
ARHGAP1	0.992466	0.360945	18.5392	18.4672	18.3899	18.9499	18.5396	18.5153	18.4817	18.2495	18.5865	18.4465
ARHGAP10	0.985681	0.548514	13.3658	14.0749	13.1899	13.931	13.7714	12.9617	13.8623	13.185	13.6404	13.4451
ARHGAP12	1.00906	0.446593	14.6958	14.2798	14.2329	14.0148	14.4707	14.2402	14.4487	14.582	14.3058	14.4354
ARHGAP17	0.997665	0.846787	14.1548	14.4268	14.1832	13.9577	14.3429	13.7668	14.3174	14.1631	14.1806	14.1475
ARHGAP20	0.979596	0.480096	14.1662	14.2885	14.1267	13.6086	12.7986	13.97	13.8093	14.4656	14.0475	13.7609
ARHGAP21	0.997979	0.469186	17.0824	17.1786	17.2043	17.2221	17.1862	17.0419	17.1651	17.1554	17.1719	17.1372
ARHGAP22	0.991971	0.706485	13.3369	12.5892	12.7876	12.1386	12.546	12.4418	12.7083	12.748	12.7131	12.611
ARHGAP23	0.998483	0.849688	16.2048	15.7715	15.7638	15.7604	16.0037	15.824	15.808	15.7686	15.8751	15.8511
ARHGAP25	0.996082	0.818555	14.6022	14.8323	14.7268	15.5414	14.6686	14.6963	15.2026	14.9013	14.9257	14.8672
ARHGAP26	0.999851	0.986971	15.057	15.2652	15.2143	15.5113	15.4582	15.3836	15.1268	15.0701	15.262	15.2597
ARHGAP27	1.0391	0.109458	13.8428	13.0639	13.0186	12.7406	14.094	13.5268	13.5122	13.5922	13.1665	13.6813
ARHGAP31	0.965989	0.647231	13.9658	13.828	15.4455	15.3076	15.715	15.3838	13.87	11.5869	14.6367	14.1389
ARHGAP32	0.994295	0.328967	16.6552	16.7032	16.6366	16.9413	16.6817	16.5672	16.7751	16.5304	16.7341	16.6386
HK2	0.929695	0.0348481	16.779	18.2905	18.1191	19.0115	16.7738	16.7944	16.8725	16.6834	18.05	16.781
ARHGAP35	0.993149	0.204323	17.2416	17.2902	17.3338	17.517	17.1429	17.37	17.1235	17.271	17.3457	17.2268
ARHGAP39	0.989337	0.240234	15.6731	15.4184	15.678	15.8593	15.2315	15.6468	15.5124	15.5703	15.6572	15.4902
ARHGAP42	0.974368	0.297877	12.4324	11.7832	11.3779	12.0571	11.754	11.6048	11.8785	11.1919	11.9127	11.6073
ARHGAP44	0.993114	0.29479	17.8836	18.0398	17.9396	18.2388	17.8783	17.7986	18.1194	17.809	18.0254	17.9013
ARHGAP5	1.00069	0.90321	16.2385	16.1011	16.0043	16.058	16.2933	16.1143	15.9424	16.0964	16.1005	16.1116
ARHGAP6	1.02986	0.211293	14.0288	14.1893	13.8968	13.1145	14.4071	14.6132	13.9332	13.9249	13.8073	14.2196
ARHGDIA	1.00454	0.382123	19.5689	19.1904	19.2548	19.2986	19.5267	19.3931	19.3266	19.4173	19.3282	19.4159
ARHGEF1	1.01563	0.276274	14.8646	14.8162	15.0362	15.1327	15.5884	14.8752	14.9029	15.4186	14.9624	15.1963
ARHGEF10	0.98285	0.466024	13.9833	13.528	13.3539	12.6219	13.0737	13.0006	13.378	13.1174	13.3717	13.1424
ARHGEF10L	1.00679	0.706585	13.4016	13.0581	12.6764	12.5852	13.2862	12.7789	12.8602	13.1471	12.9303	13.0181
ARHGEF11	0.998575	0.893125	15.6214	15.1819	15.4159	15.655	15.7309	15.1906	15.4912	15.3735	15.4686	15.4465
ARHGEF12	0.992161	0.248961	16.095	16.0808	16.0252	16.4017	16.0738	16.1303	15.9979	15.8943	16.1507	16.0241
ARHGEF17	1.00435	0.572202	14.4875	14.6702	14.7984	14.8575	14.9615	14.7569	14.6401	14.711	14.7034	14.7674
ARHGEF18	0.958415	0.288747	12.5158	12.5519	11.865	12.7569	12.3747	12.4528	10.7338	12.062	12.4224	11.9058
ARHGEF2	0.978141	0.359769	15.9567	16.3178	16.8049	17.6034	16.2818	16.2902	16.5471	16.1061	16.6707	16.3063
ARHGEF25	0.980931	0.368879	11.0847	11.233	10.5496	11.3628	11.0928	10.6989	10.579	11.0159	11.0575	10.8467
ARHGEF26	0.975339	0.0569119	14.0565	14.4169	14.4516	14.5249	13.8331	14.1236	14.2566	13.8197	14.3625	14.0083
ARHGEF4	1.03164	0.128098	13.8628	13.9687	14.6574	13.4799	14.5663	14.42	14.3089	14.4447	13.9922	14.435
ARHGEF40	1.02285	0.351526	12.0422	10.9815	12.0113	11.6842	12.0908	11.8597	12.1174	11.719	11.6798	11.9467
ARHGEF6	0.996711	0.744862	14.7743	14.4538	14.4931	14.5198	14.1709	14.5837	14.5596	14.7353	14.5603	14.5124
ARHGEF7	0.998373	0.805019	18.0158	17.6273	17.9167	17.9303	18.0256	17.6626	17.8252	17.8602	17.8725	17.8434
ARHGEF9	0.991855	0.268113	16.2198	16.0825	15.9093	16.0699	16.1746	15.7853	15.9594	15.8386	16.0704	15.9395
ARID1A	0.988956	0.321331	16.0588	15.6421	15.7025	15.6621	15.5974	15.3306	15.9375	15.5034	15.7663	15.5922
ARID1B	1.01178	0.443364	15.9592	16.7179	16.1789	15.9237	16.6035	16.2015	16.0823	16.6556	16.1949	16.3857
ARID4A	1.02936	0.282703	12.7789	11.7302	12.7225	12.6542	12.6735	12.4035	13.035	13.2384	12.4715	12.8376
ARIH1	1.00083	0.925209	16.5919	16.0711	16.2439	16.0827	16.4503	16.1719	16.2536	16.168	16.2474	16.2609
ARIH2	0.995932	0.599352	15.1869	15.0017	15.2672	15.4912	15.1209	15.3152	15.1211	15.1418	15.2367	15.1748
ARL1	0.993365	0.057439	16.9158	16.8883	16.741	16.8698	16.7447	16.6871	16.8174	16.7184	16.8537	16.7419
ARL14EP	1.02426	0.126972	13.9378	13.9499	13.6213	13.2929	14.1834	14.0908	13.7235	14.1338	13.7005	14.0329
ARL15	1.01104	0.567085	15.2957	15.6132	15.3085	16.2173	15.9419	16.0341	15.2293	15.9185	15.6087	15.7809
ARL2	1.00104	0.97359	12.8565	14.049	14.2457	14.7945	13.9536	14.161	14.1531	13.7361	13.9864	14.0009
ARL3	1.00698	0.551178	18.7156	19.3311	19.6512	19.4778	19.5706	19.4557	19.4287	19.2595	19.2939	19.4286
ARL4C	1.02783	0.509902	11.7992	12.6979	12.5128	13.5421	12.1614	13.5629	13.5858	12.649	12.638	12.9897
ARL5A	0.983375	0.387638	15.0302	14.6874	14.8963	15.093	13.9271	14.9714	14.9065	14.9092	14.9267	14.6786
ARL6	0.998703	0.90348	15.3332	15.1572	15.3836	15.1888	15.4331	14.8382	15.4829	15.2295	15.2657	15.2459
ARL6IP1	1.00972	0.616563	16.2679	16.1858	16.5706	17.3716	16.5139	17.0028	16.5138	17.0109	16.599	16.7603
ARL8A	0.998873	0.963776	14.9241	15.6596	15.7246	16.7449	15.7334	15.8019	15.6689	15.778	15.7633	15.7455
ARL8B	0.993151	0.256639	19.2527	18.9574	18.7713	18.9953	18.8068	18.818	18.8978	18.9337	18.9942	18.8641
ARMC1	1.01138	0.346878	16.7674	17.49	17.6293	17.4299	17.5705	17.5378	17.5331	17.4637	17.3291	17.5263
ARMC6	1.03149	0.195004	13.6411	14.7329	14.0265	13.5846	14.5068	14.3458	14.0989	14.7962	13.9963	14.4369
ARMC8	0.996519	0.736959	16.6577	16.5563	16.6152	16.5046	16.8283	16.1339	16.744	16.3967	16.5835	16.5257
ARMC9	0.984492	0.576292	12.0633	12.5088	12.7046	12.1042	12.6011	11.4345	12.6159	11.9636	12.3452	12.1537
ARMCX2	1.02604	0.184379	12.5863	13.3247	12.6732	12.608	12.9203	13.3579	13.3717	12.8756	12.798	13.1314
ARMCX3	0.991278	0.400183	15.1632	15.0658	14.9272	14.7693	14.9101	14.5076	14.9795	15.0057	14.9814	14.8507
ARMH3	0.995521	0.217739	14.3157	14.1883	14.211	14.3564	14.1495	14.222	14.2554	14.1889	14.2678	14.2039
ARMT1	0.983356	0.130497	16.2999	15.8522	15.987	16.3932	16.1096	15.7376	15.8463	15.7646	16.133	15.8645
ARNT2	0.986467	0.253732	13.4861	13.3783	13.7005	13.7777	13.4022	13.5957	13.0864	13.5227	13.5856	13.4018
ARPC1A	0.992148	0.681713	17.826	18.1718	18.5474	19.1759	17.8437	18.6147	18.4882	18.1957	18.4303	18.2856
ARPC1B	0.993391	0.8582	13.292	14.4401	14.1835	15.365	14.0886	13.9533	15.0349	13.8253	14.3202	14.2255
ARPC2	0.996202	0.612567	20.247	20.3363	20.4359	20.7408	20.6444	20.2183	20.2418	20.3451	20.44	20.3624
ARPC3	0.996673	0.537921	19.781	19.6574	19.6241	20.0201	19.7367	19.6897	19.8054	19.5876	19.7706	19.7049
ARPC5	1.00145	0.880205	19.2347	19.5578	20.0491	19.6748	19.49	19.6784	19.6438	19.8181	19.6291	19.6576
ARPC5L	0.997664	0.564609	19.9539	19.7176	19.8501	19.9229	19.8382	19.8511	19.6569	19.9128	19.8611	19.8147
ARPP21	0.953005	0.556291	16.0411	18.3955	19.4436	19.6999	14.337	19.1263	17.717	18.9418	18.395	17.5306
ARRB1	0.996938	0.57012	18.1128	18.0772	18.3194	18.3414	17.9822	18.2045	18.2767	18.1643	18.2127	18.157
ARRB2	0.999466	0.96514	14.4977	14.3584	14.2446	14.1395	14.3478	14.4634	13.8695	14.5289	14.3101	14.3024
ARSB	0.980533	0.730786	13.9664	14.3317	14.4115	16.2537	12.9101	15.3383	14.0574	15.5096	14.7408	14.4538
ARVCF	0.988876	0.317152	16.5134	15.9832	16.0952	15.9988	16.0028	15.9468	15.6987	16.2238	16.1476	15.968
AS3MT	1.01602	0.151585	15.8526	16.1294	16.303	16.0767	16.192	16.525	16.5988	16.0769	16.0904	16.3482
ASAH1	1.00825	0.770491	15.3853	16.297	16.3293	14.7653	16.2888	15.6585	15.9433	15.4042	15.6942	15.8237
ASAP1	0.991967	0.175485	17.8066	17.6265	17.7166	17.5141	17.6171	17.3528	17.6482	17.4781	17.666	17.524
ASAP2	0.995141	0.542174	17.314	17.0491	17.1076	16.9493	17.0025	16.7377	17.1861	17.1613	17.105	17.0219
ASB13	0.984128	0.723334	12.7906	12.96	12.3942	11.1824	12.1826	11.1525	12.6118	12.5975	12.3318	12.1361
ASCC2	0.986501	0.502308	11.9992	12.436	11.6575	12.1825	11.711	12.1654	11.5602	12.1869	12.0688	11.9059
ASCC3	1.00508	0.506411	12.4259	12.6542	12.5876	12.3094	12.4511	12.6568	12.5248	12.5984	12.4943	12.5578
ASH2L	0.971943	0.198534	13.7872	14.4758	14.1687	14.6152	13.6696	14.1107	14.2884	13.3776	14.2617	13.8616
ASIC1	0.990612	0.568457	16.1453	16.2901	16.6481	17.2696	16.5081	16.5023	16.4733	16.2466	16.5883	16.4326
ASIC2	0.983038	0.556098	14.1745	13.9241	14.6087	15.5699	13.893	14.6476	14.2824	14.4658	14.5693	14.3222
ASL	0.990153	0.211652	16.3304	16.4877	16.4913	16.7227	16.2481	16.4643	16.1614	16.5081	16.508	16.3455
ASNS	1.00635	0.583638	16.3233	16.5294	16.5699	17.0089	16.5392	17.0401	16.6418	16.6323	16.6079	16.7134
ASPA	1.01952	0.135432	17.5652	17.8482	17.6197	17.1758	18.0402	17.4708	18.0394	18.029	17.5522	17.8949
ASPH	0.988642	0.297006	15.793	15.9069	15.4601	15.8397	15.8773	15.3117	15.6304	15.4647	15.7499	15.571
ASPHD2	0.98742	0.488083	15.7088	15.954	16.2523	16.8268	15.7384	16.2309	15.762	16.1962	16.1855	15.9819
ASPSCR1	1.00745	0.652851	18.22	18.2262	17.9864	17.0876	18.1819	17.8497	18.1155	17.9059	17.88	18.0133
ASS1	0.993229	0.407197	19.3973	19.0983	19.4655	19.4465	19.1052	19.5013	18.9574	19.3197	19.3519	19.2209
ASTN1	0.990301	0.210053	17.6074	17.7252	17.7021	17.9734	17.4864	17.378	17.8122	17.6429	17.752	17.5799
ASTN2	0.996496	0.442362	15.4974	15.3474	15.3026	15.4055	15.428	15.2531	15.2416	15.4145	15.3882	15.3343
ATAD1	0.991858	0.44038	16.819	16.8609	16.9172	17.3785	16.7092	17.1685	16.7469	16.7976	16.9939	16.8555
ATAD3A	0.986848	0.62738	15.9892	15.8317	15.8411	14.8468	15.4912	14.5525	15.6964	15.9465	15.6272	15.4217
ATAT1	1.004	0.893068	13.827	14.1766	14.4478	14.9659	15.0292	14.2483	14.8218	13.548	14.3543	14.4118
ATCAY	0.997065	0.720201	17.2167	17.1696	16.9633	16.9063	17.264	16.9503	17.0937	16.7475	17.064	17.0139
TECPR2	0.945059	0.026407	13.451	14.2517	14.0552	14.4963	13.3512	13.5949	13.3037	12.9137	14.0635	13.2909
ATF7IP	0.993113	0.722745	12.7801	13.1833	12.773	12.6635	12.8847	12.7094	13.2271	12.2247	12.85	12.7615
ATG101	1.01073	0.597657	13.2839	12.67	13.4676	13.6914	13.4596	13.7766	13.2568	13.1898	13.2782	13.4207
ATG12	0.997912	0.888106	14.819	14.1994	14.5516	14.2403	14.4629	14.7221	14.481	14.0237	14.4526	14.4224
ATG14	0.981059	0.619968	11.7505	13.3085	13.2627	13.1723	11.8371	13.0932	12.9043	12.6839	12.8735	12.6297
ATG16L1	0.986726	0.27673	16.5999	16.0747	15.7573	16.2861	15.8992	16.0233	15.9981	15.9382	16.1795	15.9647
ATG2A	0.970052	0.103133	14.7491	14.2055	14.3674	14.6771	13.8151	14.2374	13.7047	14.505	14.4998	14.0655
ATG2B	0.998919	0.884133	15.5498	15.7366	15.7056	16.0488	15.8167	15.8093	15.6775	15.6693	15.7602	15.7432
ATG3	1.00887	0.160205	16.7129	16.8037	16.7339	16.5192	16.9749	16.649	16.8406	16.8976	16.6924	16.8405
ATG4B	1.00371	0.804134	14.0135	14.5726	14.4849	14.4971	14.7292	14.6701	14.0269	14.3556	14.392	14.4455
ATG4C	0.996272	0.787376	13.8553	13.6434	14.0177	14.3837	14.1832	13.9094	13.8943	13.7048	13.975	13.9229
ATG5	0.979586	0.364361	15.2434	14.8652	15.602	16.1699	14.7746	15.3581	15.0001	15.4846	15.4701	15.1543
DHTKD1	0.947775	0.019144	13.2003	12.762	13.0595	13.3662	12.2043	12.0891	12.4933	12.8653	13.097	12.413
ATG9A	1.01159	0.524772	12.7412	12.9427	13.4485	12.7795	13.2971	13.4662	12.9328	12.8174	12.978	13.1284
ATIC	1.00818	0.475344	17.5698	17.7668	18.0561	18.1705	17.6485	18.2715	18.09	18.1382	17.8908	18.0371
ATL1	0.996167	0.703428	18.6669	18.2926	18.1622	18.9318	18.3895	18.5097	18.4168	18.4537	18.5134	18.4424
ATL2	0.988931	0.244563	16.9771	16.6251	17.0095	16.8362	16.9198	16.669	16.3675	16.745	16.862	16.6753
ATL3	0.994201	0.740208	17.0075	17.481	17.6414	18.1769	17.1165	17.8863	17.3124	17.5839	17.5767	17.4748
ATN1	1.031	0.397323	13.2878	13.116	12.1126	11.5554	12.7512	12.7815	13.2147	12.8767	12.5179	12.906
ATP11A	1.04354	0.229158	12.9189	12.8005	11.3951	13.178	13.2777	13.1743	12.8882	13.1423	12.5731	13.1206
ATP11B	0.977987	0.657742	12.3884	13.0297	13.1948	13.5299	11.0747	13.5362	13.3477	13.0365	13.0357	12.7488
ATP11C	0.982219	0.373465	12.5456	12.5958	12.1845	12.3686	12.1287	11.7742	12.1272	12.7807	12.4236	12.2027
ATP12A	1.00247	0.930264	15.8449	15.5721	15.3652	14.471	15.3907	14.5446	15.5818	15.8872	15.3133	15.3511
ATP13A1	1.00162	0.863807	15.0886	15.361	15.6735	15.5223	15.2828	15.4735	15.5788	15.4101	15.4113	15.4363
ATP1A1	0.99275	0.613396	20.9651	21.6651	21.6788	22.3772	21.3383	21.634	21.541	21.5445	21.6715	21.5144
ATP1A2	0.999227	0.911923	22.0375	22.2723	22.2856	22.719	22.1827	22.409	22.3308	22.3229	22.3286	22.3113
ATP1A3	0.999451	0.947432	23.2602	23.7291	23.6645	24.0107	23.3412	23.7087	23.8443	23.7184	23.6661	23.6531
ATP1B1	1.00171	0.902096	21.5416	22.4535	22.5841	22.8062	22.0808	22.5031	22.5592	22.3951	22.3463	22.3845
ATP1B2	0.995856	0.699081	21.3414	21.7273	21.5472	22.2292	21.5413	21.3352	21.8419	21.7668	21.7113	21.6213
ATP1B3	0.95976	0.280856	14.1434	14.5791	14.9948	15.9576	14.0671	14.954	14.7335	13.5188	14.9187	14.3184
ATP2A2	0.997296	0.696083	20.6019	20.4634	20.4099	20.8145	20.8083	20.3616	20.3995	20.4979	20.5724	20.5168
ATP2B1	0.998388	0.889256	20.5651	21.03	20.9637	21.5483	21.1212	20.6913	21.2238	20.935	21.0267	20.9928
ATP2B2	0.992764	0.215041	21.3926	21.4135	21.4009	21.7997	21.2659	21.2818	21.3422	21.4944	21.5017	21.3461
ATP2B3	0.994111	0.309134	21.0993	20.8353	20.8742	21.28	20.9917	20.7934	20.9023	20.9061	21.0222	20.8984
ATP2B4	0.986805	0.419756	18.2784	18.187	17.8347	18.1608	17.3278	18.421	17.5586	18.1974	18.1152	17.8762
ATP2C1	0.985816	0.242654	16.0708	16.018	15.7588	16.2186	16.0083	15.448	16.0588	15.6426	16.0166	15.7894
ATP4A	0.810267	0.207843	22.3358	19.664	19.2296	19.491	22.3694	12.0762	19.0865	11.873	20.1801	16.3513
ATP5F1A	0.999471	0.903943	23.9613	24.0007	24.0871	24.3942	24.1421	24.1042	24.1213	24.0247	24.1108	24.0981
ATP5F1B	0.998511	0.764732	22.7898	22.7444	22.8808	23.1613	22.7355	22.9601	22.7963	22.948	22.8941	22.86
ATP5F1C	1.00656	0.568309	20.9224	21.0287	21.5739	21.5074	21.4933	21.6032	20.9183	21.575	21.2581	21.3975
ATP5F1D	0.955282	0.391972	18.8925	19.7315	20.1843	21.5181	16.9736	20.6225	19.0617	20.0765	20.0816	19.1836
ATP5IF1	1.07468	0.602349	11.6587	11.984	17.4778	19.7119	16.5617	17.6182	15.6546	15.541	15.2081	16.3439
ATP5ME	1.00861	0.75261	19.0284	20.2603	20.5929	21.331	19.856	20.92	20.518	20.6182	20.3032	20.4781
ATP5MK	0.983638	0.69211	14.0746	14.612	14.6465	16.6461	15.1033	14.7618	14.8372	14.2954	14.9948	14.7495
ATP5PB	0.988641	0.271215	21.091	20.7498	20.6904	21.1032	20.6603	20.246	20.7452	21.0329	20.9086	20.6711
ATP5PD	1.00569	0.686059	17.7495	18.2689	17.9084	18.2534	18.569	17.8422	18.4257	17.7541	18.0451	18.1478
ATP5PO	0.985509	0.680315	18.0309	19.1659	19.4563	20.7789	18.4257	19.8379	18.7022	19.3442	19.358	19.0775
ATP6AP1	1.00333	0.728496	15.0362	15.1331	15.1923	14.9298	15.1414	14.8698	15.0206	15.4603	15.0728	15.123
ATP6AP2	1.0046	0.853291	15.1204	14.6001	14.433	14.1944	15.3822	14.1531	14.2406	14.8403	14.587	14.6541
ATP6V0A1	0.997717	0.637027	21.4095	21.5034	21.539	21.8568	21.5669	21.5033	21.5564	21.4851	21.5772	21.5279
ATP6V0A2	0.993899	0.818716	12.8541	12.7485	11.6747	12.4254	12.2539	12.2829	12.0289	12.8338	12.4257	12.3499
ATP6V0D1	0.99523	0.636303	21.1061	21.4454	21.2141	21.9579	21.3268	21.2062	21.5534	21.2282	21.4309	21.3286
ATP6V1A	0.996111	0.591892	22.0774	22.1655	22.2737	22.6832	22.0159	22.1837	22.3042	22.3491	22.3	22.2132
ATP6V1B2	1.00141	0.899696	21.6908	21.6981	21.3207	21.638	21.9168	20.983	21.7818	21.7879	21.5869	21.6174
ATP6V1C1	1.00585	0.457199	19.8976	20.0937	19.8579	20.4741	20.2133	20.0699	20.2815	20.2287	20.0808	20.1984
ATP6V1C2	1.00069	0.983733	14.5624	14.6979	15.0614	13.583	15.1481	13.5235	14.8305	14.4429	14.4762	14.4862
ATP6V1D	1.00195	0.769493	19.3839	19.581	19.8079	19.8007	19.8219	19.7488	19.6731	19.4828	19.6434	19.6816
ATP6V1E1	1.00343	0.569063	22.8773	22.9886	22.8648	22.6137	23.0347	22.6055	23.0138	23.0037	22.8361	22.9144
ATP6V1F	1.00383	0.322676	19.9858	20.1304	20.1162	19.9693	20.2204	20.2308	20.0087	20.0492	20.0504	20.1273
ATP6V1G1	0.98743	0.824952	14.6472	16.7637	16.5334	18.3162	15.2407	17.6426	16.1172	16.4271	16.5651	16.3569
ATP6V1G2	0.99438	0.472473	20.0837	20.1068	20.2188	20.6925	20.2242	20.0429	20.23	20.149	20.2754	20.1615
ATP6V1H	1.00095	0.910388	20.9872	21.2439	21.4012	21.804	21.3563	21.3636	21.4391	21.3582	21.3591	21.3793
ATP8A1	0.990428	0.42777	19.1465	19.2752	19.3047	20.0797	19.2009	19.2567	19.4206	19.183	19.4515	19.2653
ATP8A2	1.02045	0.193703	14.2109	14.6636	14.8459	14.6844	15.2224	15.0624	14.7766	14.5378	14.6012	14.8998
ATP9A	1.00219	0.890774	15.3691	15.7247	15.9378	16.3882	15.6265	16.1931	15.8577	15.8816	15.855	15.8897
ATP9B	1.04582	0.35252	13.6789	14.0229	12.2101	12.3594	13.2044	14.3409	14.2763	12.845	13.0678	13.6666
ATPAF1	1.00233	0.766271	16.7341	16.8921	16.3485	16.7792	16.7815	16.6711	16.6453	16.8115	16.6885	16.7273
ATPAF2	1.01392	0.258755	14.2646	14.8047	14.8128	14.7606	15.0525	14.7181	15.0067	14.6816	14.6607	14.8647
ATRN	0.992724	0.517063	16.0811	16.5665	16.2404	16.5542	16.2991	16.1427	16.556	15.9683	16.3605	16.2415
ATRNL1	1.06139	0.43968	10.8422	14.5047	14.4183	15.4392	14.2224	14.9105	14.7709	14.6894	13.8011	14.6483
ATRX	1.00373	0.653593	15.7036	15.5851	15.7492	15.265	15.739	15.5472	15.5256	15.7233	15.5757	15.6337
ATXN1	1.03593	0.507823	11.4906	14.0284	14.3212	13.4738	14.0733	13.5925	14.3106	13.253	13.3285	13.8073
ATXN10	0.973837	0.403577	15.1795	15.455	15.564	16.9072	14.9534	15.8286	15.7627	14.91	15.7765	15.3637
ATXN2	1.00016	0.978729	17.4972	17.6515	17.743	17.5989	17.5512	17.8141	17.4106	17.7263	17.6227	17.6255
DVL1	0.94842	0.0432422	12.4092	12.458	12.1363	12.3001	11.0093	12.0663	11.7181	11.9669	12.3259	11.6901
ATXN3	0.940475	0.275195	13.7024	14.4197	13.778	13.8422	11.1458	14.0952	13.3522	13.831	13.9356	13.1061
ATXN7L3	0.98495	0.543542	11.6607	12.3711	12.3865	11.7314	11.5077	11.5228	12.1071	12.2875	12.0374	11.8563
AUH	1.00217	0.771026	18.7334	18.2925	18.3216	18.7285	18.4641	18.6955	18.5494	18.5277	18.519	18.5592
AVL9	0.993965	0.585177	16.7966	16.8404	16.7362	17.3899	16.6173	17.01	16.7555	16.9714	16.9408	16.8385
AXL	0.988912	0.620889	12.8254	12.0519	12.1896	12.1049	12.1909	12.6656	11.9975	11.7725	12.293	12.1566
B3GAT3	1.036	0.514797	11.6629	14.6797	14.4043	14.3156	14.1129	14.3505	14.5702	14.0113	13.7656	14.2612
B3GLCT	1.02668	0.249939	13.1705	12.2906	12.7269	12.838	13.6043	12.8707	12.7188	13.1933	12.7565	13.0968
B9D1	1.01424	0.148416	11.6052	11.6209	11.7145	11.5682	12.0702	11.732	11.6406	11.7281	11.6272	11.7927
BABAM1	1.03226	0.618413	11.9225	11.6064	13.291	13.595	13.7619	12.0986	14.2898	11.8912	12.6037	13.0104
BABAM2	0.987421	0.289295	16.892	17.1103	17.0476	17.284	16.5224	16.667	17.2447	17.0402	17.0835	16.8686
BACE1	0.981251	0.362013	13.4042	12.7504	13.2356	13.8704	13.199	12.9324	13.2793	12.8512	13.3151	13.0655
BAG2	1.01221	0.138494	14.3527	14.5143	14.2304	14.1313	14.3626	14.6492	14.4725	14.4434	14.3072	14.4819
BAG3	1.02326	0.258618	13.0552	12.8357	13.4577	12.5421	13.6306	13.0171	13.3946	13.0553	12.9727	13.2744
BAG4	1.00085	0.920256	15.1921	15.1036	15.2486	14.798	15.2807	15.1435	14.9687	15.0009	15.0856	15.0985
BAG5	0.986743	0.570612	15.367	15.8117	16.2029	16.8544	15.3841	16.1429	15.971	15.8865	16.059	15.8461
BAG6	1.00237	0.833535	16.048	16.2758	16.6725	16.7331	16.2849	16.5493	16.4535	16.5974	16.4324	16.4713
BAIAP2	0.993883	0.225119	19.6327	19.424	19.6399	19.7846	19.5034	19.4089	19.4544	19.6345	19.6203	19.5003
BANF1	0.99416	0.0638023	17.7449	17.7123	17.8917	17.8523	17.7107	17.7144	17.6464	17.7138	17.8003	17.6963
BASP1	1.00535	0.874221	17.8416	18.0529	17.8738	19.9994	18.6861	19.2493	18.3693	17.8576	18.4419	18.5406
BAX	0.990157	0.479183	15.1306	14.6031	14.6796	14.7587	15.0213	14.2747	14.6006	14.6929	14.793	14.6474
BAZ1B	0.993015	0.212375	14.4001	14.2936	14.2216	14.4127	14.2212	14.1938	14.1255	14.3871	14.332	14.2319
BBS1	1.00365	0.817242	15.0056	14.9342	15.0896	14.9849	15.2202	15.2622	15.3597	14.3912	15.0036	15.0583
BBS2	1.01275	0.34048	14.4759	14.5681	14.5516	14.5591	15.0483	15.0155	14.4148	14.4178	14.5387	14.7241
BBS7	1.02567	0.282076	12.7864	12.8876	12.8928	12.4265	13.5589	12.9588	13.3722	12.4123	12.7483	13.0756
BBS9	0.998813	0.809256	12.76	12.7392	12.7316	12.7616	12.7695	12.6884	12.8769	12.5971	12.7481	12.733
BCAN	0.992083	0.569413	16.8251	16.5737	16.8991	17.3082	16.9914	17.0288	16.7244	16.3264	16.9015	16.7677
BCAP31	1.00082	0.957158	16.8519	16.8367	16.9644	17.6931	16.9588	17.4377	16.784	17.2217	17.0866	17.1005
BCAR1	0.990806	0.401102	14.4033	14.6769	14.5195	14.273	14.0138	14.4196	14.3249	14.5823	14.4682	14.3351
BCAR3	0.932343	0.137311	14.1036	13.3407	13.6824	14.2932	11.4907	13.3865	12.9933	13.7998	13.855	12.9176
BCAS2	0.991628	0.225669	16.2151	16.553	16.3932	16.5688	16.185	16.3557	16.2063	16.4329	16.4325	16.295
BCAS3	0.997361	0.784733	15.6072	15.8003	15.7321	16.1853	15.6276	15.6925	15.9427	15.895	15.8312	15.7895
BCCIP	0.952036	0.233264	13.2832	11.652	12.4929	12.7933	11.4327	12.5492	11.4452	12.3854	12.5553	11.9531
BCKDHA	1.00159	0.891057	17.3001	17.2323	17.2407	16.6257	17.3408	16.9513	17.2735	16.9419	17.0997	17.1269
BCKDHB	1.00833	0.725116	14.8573	14.9619	15.1128	15.9375	15.2651	14.8918	16.0243	15.1955	15.2174	15.3442
BCKDK	0.978182	0.240458	13.8107	14.6422	14.6335	14.782	13.8799	14.2347	14.34	14.1513	14.4671	14.1515
BCL11A	1.00308	0.886926	14.6066	13.7884	14.2396	13.4284	13.8045	13.9973	13.9925	14.4412	14.0157	14.0589
BCL11B	0.997539	0.94814	13.2008	14.9902	15.3667	15.4226	14.8289	14.8746	14.3882	14.7435	14.7451	14.7088
BCL2L13	0.977966	0.0552861	16.6664	16.0875	16.1937	16.0665	15.7522	15.988	15.8643	15.9771	16.2535	15.8954
BCLAF1	0.989922	0.333008	17.3434	16.9216	16.6969	17.0508	17.0952	16.6775	16.7635	16.7912	17.0032	16.8318
BCR	0.995078	0.412073	15.872	15.7891	15.7217	16.0452	15.9397	15.7487	15.726	15.7015	15.857	15.7789
BCS1L	0.988823	0.216877	14.5475	14.8487	14.7152	14.9786	14.3935	14.67	14.6178	14.7483	14.7725	14.6074
BDH1	0.994498	0.787762	17.963	18.7386	18.9595	19.5551	18.2958	19.01	18.9166	18.58	18.8041	18.7006
BDNF	0.936636	0.285921	15.3598	14.968	14.7745	14.0933	11.683	15.1202	14.0986	14.5428	14.7989	13.8612
BECN1	1.00385	0.578356	18.1702	17.8699	17.8796	17.6865	18.1067	17.843	18.0371	17.8948	17.9016	17.9704
BEGAIN	1.01533	0.153876	15.9959	16.6004	16.0198	16.2157	16.45	16.3051	16.4703	16.6002	16.2079	16.4564
BEND6	1.01267	0.480946	12.5162	12.9664	12.5325	12.2125	12.7711	12.2929	12.9043	12.8959	12.5569	12.716
BET1	0.973738	0.326465	14.5818	14.6568	14.5757	15.0971	15.1668	14.2154	14.4625	13.5196	14.7278	14.3411
BGN	0.974659	0.128672	14.5592	13.8453	14.2278	14.3567	13.5862	13.7159	14.0803	14.1625	14.2473	13.8862
BICD1	1.00617	0.700796	14.6102	14.6544	14.9705	14.4352	15.0261	14.8255	14.992	14.1887	14.6676	14.7581
BICD2	0.993848	0.411265	15.067	14.6822	14.8581	14.6254	14.6795	14.6665	14.7848	14.7375	14.8082	14.7171
BIN1	1.00022	0.970237	19.2543	19.5535	19.3574	19.7139	19.4534	19.351	19.5452	19.547	19.4698	19.4741
BIN2	1.00902	0.662256	14.1422	13.9603	14.22	13.1479	14.2722	13.9537	14.0381	13.7066	13.8676	13.9927
BIRC6	0.999532	0.9369	16.0584	15.8966	15.8137	15.8765	16.0179	15.7116	15.866	16.02	15.9113	15.9039
BLMH	1.00435	0.687282	17.5279	18.0379	18.3187	18.1123	17.8825	18.2612	18.0562	18.1102	17.9992	18.0775
BLOC1S1	0.982314	0.574054	13.2766	13.9932	14.129	14.8938	13.1405	14.1105	13.7408	14.3052	14.0732	13.8243
BLTP1	0.991644	0.293994	14.601	14.7941	14.6169	15.0292	14.737	14.5703	14.5775	14.663	14.7603	14.637
BLTP2	1.00511	0.622599	14.675	14.827	14.8601	14.75	15.2324	14.7993	14.5604	14.8217	14.778	14.8535
BLTP3B	0.985326	0.42666	14.4391	14.3046	14.0881	14.8452	14.4883	13.9205	14.5806	13.8412	14.4193	14.2077
BLVRA	1.00062	0.975302	17.0406	16.4975	16.6685	17.4457	17.0132	16.3053	17.4952	16.8804	16.9131	16.9235
BLVRB	1.00205	0.885365	15.9428	15.9307	15.55	15.3718	15.9176	15.2533	15.8456	15.9075	15.6988	15.731
BMAL1	1.0146	0.371296	13.4889	13.5115	13.5368	12.8035	13.7376	13.6129	13.2931	13.4756	13.3352	13.5298
BMERB1	1.00046	0.989971	13.6769	14.9706	15.3953	15.9701	14.597	15.5353	14.9727	14.9354	15.0032	15.0101
BMP2K	0.995276	0.854851	12.4747	11.8594	12.1325	11.6438	11.2851	12.1962	12.3571	12.0447	12.0276	11.9708
BMPR2	0.992463	0.273622	15.9926	15.9244	15.898	16.0937	15.9316	15.6079	15.8591	16.0284	15.9772	15.8568
BMS1	1.02001	0.356252	12.9734	13.1347	12.9197	12.2912	13.2491	12.885	13.501	12.7107	12.8297	13.0864
BNIP1	0.990727	0.625035	15.1508	14.5347	14.7152	13.9898	14.5891	14.5563	14.1435	14.5602	14.5976	14.4622
BNIP3	1.01471	0.486273	14.5505	15.0713	15.2588	15.9584	15.276	15.4133	15.3923	15.6521	15.2097	15.4334
BOD1	1.00299	0.75466	15.4193	15.2716	15.5504	15.2318	15.0927	15.673	15.432	15.4591	15.3683	15.4142
BOK	1.01177	0.421555	14.3437	14.5047	13.9372	13.9479	14.4387	13.9627	14.4695	14.5302	14.1834	14.3503
BOLA3	0.977302	0.297918	16.8829	16.313	16.6636	17.4306	16.5472	16.5514	15.7656	16.8986	16.8225	16.4407
BORCS5	1.00313	0.756179	15.5236	16.0604	15.7568	15.4628	15.5673	15.8349	15.8615	15.7364	15.7009	15.75
BORCS6	0.9955	0.379769	13.4406	13.546	13.286	13.5448	13.4404	13.3991	13.3804	13.3554	13.4544	13.3938
BPGM	1.00874	0.591869	14.8048	14.6229	15.2982	15.2031	14.8685	15.1013	14.895	15.588	14.9822	15.1132
BPHL	1.00741	0.688246	18.7693	18.2299	18.3415	17.4727	18.7059	17.8735	18.3838	18.3895	18.2033	18.3382
BPNT1	0.988123	0.439674	18.6981	17.9486	17.9326	18.3028	18.0117	17.6336	17.8494	18.5218	18.2205	18.0041
BPNT2	1.00458	0.664317	15.57	14.9279	15.3867	15.3669	15.3812	15.4893	15.1827	15.4786	15.3129	15.3829
BPTF	1.00722	0.0936125	14.3349	14.2322	14.2196	14.1267	14.3587	14.282	14.4001	14.2836	14.2284	14.3311
BRAF	0.997	0.630521	16.9261	17.0571	17.0771	17.2343	16.9803	17.2552	16.9092	16.945	17.0736	17.0224
BRAP	0.981798	0.236971	14.165	13.935	13.9185	14.4349	13.4469	13.8935	13.8933	14.1921	14.1133	13.8565
BRCC3	0.98813	0.402289	15.2232	15.7289	16.0013	16.0494	15.3656	15.7767	15.581	15.5317	15.7507	15.5637
BRD1	1.00112	0.934723	12.2063	12.2219	12.4641	12.0724	12.3205	12.3757	11.8504	12.4729	12.2412	12.2549
BRD2	0.991186	0.491261	13.4063	13.3203	12.9769	13.0815	12.9344	13.1208	12.8556	13.409	13.1963	13.08
BRD3	0.998834	0.930856	14.1034	14.0772	14.1106	14.5714	14.2405	14.5006	14.2301	13.825	14.2157	14.1991
BRD4	1.00066	0.955595	14.0449	14.2557	13.9653	14.2997	14.4898	14.0505	14.2346	13.8282	14.1414	14.1508
BRD8	1.00552	0.66926	13.3383	13.3312	13.107	13.5607	13.8058	13.2035	13.2987	13.3233	13.3343	13.4078
BRD9	0.999349	0.980078	12.9298	12.2643	12.1506	11.8937	12.9385	12.0032	12.1282	12.1363	12.3096	12.3016
BRINP1	0.99948	0.961851	15.2505	15.793	15.9922	15.7519	15.6029	15.7836	15.742	15.6266	15.6969	15.6887
BRINP2	1.0126	0.711193	14.3191	14.6739	14.6376	14.0951	15.5298	14.3593	15.0818	13.482	14.4314	14.6132
BRINP3	1.0083	0.689916	12.459	13.2218	12.5834	13.2352	12.7773	13.1706	12.6765	13.3026	12.8749	12.9817
BRIX1	0.999249	0.986298	11.6087	13.6196	13.211	13.9514	13.4171	12.7236	13.3814	12.8292	13.0977	13.0878
BRK1	0.998968	0.908882	19.2628	19.0271	19.5891	19.478	19.0519	19.5776	19.2446	19.403	19.3392	19.3193
BRMS1L	1.01943	0.434474	12.7781	13.1256	13.0478	12.3986	13.5466	12.8336	13.4549	12.5124	12.8375	13.0869
BROX	1.01469	0.423577	16.4647	17.4605	17.7422	17.4841	17.3249	17.628	17.475	17.7396	17.2879	17.5419
BRPF1	0.988587	0.431341	12.0166	11.4038	11.5906	11.764	11.7807	11.5556	11.3412	11.5636	11.6938	11.5603
BRSK1	1.00051	0.928937	17.6338	17.9809	18.0053	17.9802	17.873	17.9469	17.9991	17.8175	17.9	17.9091
BRSK2	0.999038	0.887758	17.9553	17.9626	17.7941	17.543	17.921	17.6347	17.769	17.8617	17.8137	17.7966
BSDC1	1.00644	0.628366	15.6602	15.9593	16.3853	16.3789	16.0253	16.4221	16.0284	16.3228	16.0959	16.1997
BSN	0.993329	0.490177	19.1206	19.4648	19.7016	19.8087	19.2076	19.2858	19.6067	19.4746	19.5239	19.3937
BTAF1	1.00416	0.8394	13.607	12.8277	12.5469	12.7539	13.1556	12.7192	12.9324	13.1433	12.9339	12.9876
BTBD1	1.02795	0.376526	11.217	12.7067	12.2806	11.971	12.5072	12.5429	11.9023	12.5694	12.0438	12.3804
BTBD17	0.989517	0.286998	19.027	18.3414	18.4598	18.5272	18.4578	18.3551	18.2168	18.5464	18.5889	18.394
BTF3	1.00436	0.563752	17.0077	16.8026	16.747	16.6533	16.9567	16.6373	16.8337	17.0759	16.8026	16.8759
BTF3L4	0.996287	0.724027	18.4128	18.1352	18.0523	17.6206	17.983	17.8483	17.9186	18.2029	18.0552	17.9882
BTRC	1.03143	0.41119	12.3881	11.9224	11.15	10.7354	12.4227	11.6649	11.725	11.8351	11.549	11.9119
BUB3	1.00285	0.447992	17.2888	17.1478	17.1288	17.0517	17.2251	17.1702	17.1292	17.2884	17.1543	17.2032
BUD31	1.0061	0.269971	15.779	15.5837	15.5618	15.5167	15.5779	15.7368	15.678	15.8292	15.6103	15.7055
BYSL	1.02629	0.440854	13.3371	12.1224	13.0364	14.0508	13.6043	13.7588	13.1908	13.3744	13.1367	13.4821
BZW1	0.988918	0.401469	15.829	15.3807	15.6929	16.2514	15.4191	15.6555	15.6252	15.7542	15.7885	15.6135
BZW2	1.00252	0.943555	13.0418	14.1613	14.0665	15.3848	14.0491	14.2664	14.1327	14.3492	14.1636	14.1993
C11orf54	1.02287	0.396539	14.7659	13.7297	14.6607	14.4385	14.4994	14.058	15.2252	15.1296	14.3987	14.7281
C11orf68	0.991663	0.34532	16.2655	16.163	16.3998	16.0481	16.1164	16.118	16.3128	15.7882	16.2191	16.0839
C11orf96	0.987713	0.122689	14.5663	14.3596	14.5888	14.5397	14.5406	14.3675	14.1324	14.3007	14.5136	14.3353
C12orf4	0.994792	0.626856	16.7704	16.5232	16.8036	17.2146	16.525	16.747	16.7086	16.9807	16.828	16.7403
C12orf57	1.00793	0.505211	19.1774	18.685	18.7834	18.3188	19.0585	18.5791	18.8617	19.06	18.7411	18.8898
C17orf75	0.986862	0.794713	13.3168	13.2531	14.4541	15.3984	13.1929	15.067	13.2131	14.2081	14.1056	13.9203
C18orf25	1.01627	0.564307	15.0819	16.5798	16.1267	15.0979	15.6111	16.1163	16.4331	15.7492	15.7216	15.9774
C1QB	1.02679	0.190285	17.3249	17.3821	17.2848	16.3129	17.8999	17.0549	17.6085	17.5714	17.0762	17.5337
C1QBP	1.01735	0.204389	13.2755	13.3229	13.3243	12.7589	13.4423	13.1814	13.3926	13.5792	13.1704	13.3989
C1QL3	0.977878	0.196687	16.9893	16.4153	16.5516	16.639	15.8963	16.1248	16.1801	16.9208	16.6488	16.2805
C1QTNF4	1.00329	0.811133	14.5852	14.6685	15.1425	14.4024	14.4232	14.8429	14.9394	14.7869	14.6997	14.7481
C1orf122	1.00599	0.411654	13.2711	13.3758	13.2689	13.2118	13.3673	13.2987	13.5877	13.1924	13.2819	13.3615
C1orf198	0.982672	0.44418	15.6259	14.7607	16.0963	15.8027	14.8874	15.667	15.2643	15.3875	15.5714	15.3016
C1orf21	1.00148	0.948595	13.4158	12.8311	12.9335	12.19	13.0119	12.5138	12.8429	13.0776	12.8426	12.8616
C1orf43	1.03742	0.233688	13.4737	14.1105	13.1846	13.0709	13.944	13.1357	14.2447	14.5298	13.4599	13.9636
C1orf50	0.99426	0.823665	12.9277	12.6624	12.9856	13.2914	12.0459	13.3884	13.0298	13.1052	12.9668	12.8923
C1orf52	0.970408	0.224518	13.4796	13.1112	12.512	13.3035	13.0018	12.1699	12.985	12.6988	13.1016	12.7139
C20orf27	1.00016	0.995565	13.5922	14.8437	15.0954	15.2201	14.3044	14.7614	14.6584	15.0366	14.6879	14.6902
C2CD2L	1.00479	0.418189	18.5766	18.8414	18.7922	18.4615	18.7825	18.6731	18.6842	18.8897	18.6679	18.7574
C2CD4C	0.992608	0.533027	16.0767	16.3414	16.467	16.3213	16.2565	16.1497	16.5535	15.7648	16.3016	16.1811
C2CD5	0.996434	0.602235	15.7648	15.7456	15.9054	15.9948	15.5743	15.9621	15.8804	15.7677	15.8527	15.7961
C2orf69	1.00137	0.944708	14.2371	13.6164	13.7749	14.4451	14.4193	13.8286	13.6457	14.2565	14.0184	14.0375
C2orf72	0.996403	0.763854	13.735	14.0297	14.1069	14.3836	14.2593	13.9743	13.8271	13.9922	14.0638	14.0132
C3	1.02444	0.296862	14.2723	13.9772	14.2376	14.2406	14.5362	14.4722	15.275	13.8304	14.1819	14.5285
C4A	0.963732	0.0557326	11.5166	11.7315	11.4509	11.7421	11.6382	11.0462	11.1855	10.8869	11.6103	11.1892
C7orf25	1.02353	0.477973	12.9426	11.3466	12.4262	11.7608	12.6637	12.0384	12.4548	12.4598	12.1191	12.4042
C8orf34	0.996953	0.854298	13.2464	12.9508	12.4997	12.6851	13.0619	12.7692	12.482	12.9122	12.8455	12.8063
C9orf72	1.00562	0.695757	14.8569	14.8333	14.7062	14.1271	14.6635	14.9636	14.4633	14.762	14.6309	14.7131
C9orf78	1.01302	0.414492	13.261	13.489	13.8337	13.9963	13.9612	13.5499	13.7168	14.0628	13.645	13.8227
CA10	1.0024	0.931965	14.2589	13.9937	13.6139	15.1714	14.2064	13.872	14.8192	14.2775	14.2595	14.2938
CA11	1.00146	0.926602	15.6213	15.851	15.5726	15.5239	15.6509	15.0627	16.1447	15.8016	15.6422	15.665
CA2	1.01848	0.227113	20.3876	20.5534	19.5786	20.3558	20.7716	20.1494	20.9401	20.5087	20.2188	20.5924
CA5B	1.00847	0.782109	12.4552	13.0706	13.6427	13.8167	13.3981	13.4774	12.7139	13.8448	13.2463	13.3585
CAAP1	0.981989	0.424232	12.4494	13.0504	12.9484	13.3122	12.1941	12.8359	12.6326	13.1656	12.9401	12.7071
CAB39	0.993455	0.372828	16.9732	17.1703	17.3078	17.143	17.2972	16.9383	16.8668	17.0432	17.1486	17.0364
CAB39L	1.00991	0.280091	15.0033	14.5908	14.5962	14.5548	14.9222	14.9255	14.6637	14.816	14.6863	14.8319
CABLES1	0.977277	0.117008	13.0469	12.9913	12.9217	12.8794	12.3448	12.7364	13.0688	12.5112	12.9598	12.6653
CABP1	0.98789	0.840505	11.8955	12.5522	13.1381	14.3772	11.2648	13.1267	13.3497	13.5925	12.9907	12.8334
CACHD1	1.00481	0.599246	13.5916	13.0914	13.2659	13.2661	13.3274	13.2759	13.3621	13.5055	13.3037	13.3677
CACNA1A	0.999042	0.923804	15.1663	15.3474	15.4319	15.5832	15.0795	15.4216	15.3139	15.6548	15.3822	15.3675
CACNA1B	0.989399	0.433684	16.8626	16.2084	16.4991	17.1056	16.6599	16.5631	16.3438	16.4021	16.6689	16.4922
CACNA1C	0.999036	0.928613	16.1388	16.0317	15.8215	16.2164	16.1638	15.6699	16.3321	15.9808	16.0521	16.0366
CACNA1E	0.987513	0.0576486	16.7123	16.8441	16.8668	16.9863	16.4765	16.7647	16.7517	16.5749	16.8524	16.642
CACNA2D1	0.998418	0.790554	19.998	19.9027	20.0527	20.257	20.1715	19.7982	20.1418	19.9719	20.0526	20.0209
CACNA2D2	1.00907	0.343738	17.4202	17.623	17.5494	17.5517	17.5438	18.1102	17.6976	17.429	17.5361	17.6951
CACNA2D3	0.994285	0.522323	17.0043	17.2579	17.3229	17.6714	17.1001	17.3101	17.2774	17.1731	17.3141	17.2152
CACNB1	0.99925	0.948549	17.1967	17.3013	17.4766	17.5838	17.5361	17.0169	17.7816	17.1718	17.3896	17.3766
CACNB2	0.993118	0.553861	14.8452	15.2475	15.4001	15.3615	15.1497	14.9461	15.3996	14.94	15.2136	15.1089
CACNB3	0.999484	0.956141	17.3191	17.1051	17.0168	16.8742	17.2391	16.7091	17.1353	17.1964	17.0788	17.07
CACNB4	0.995031	0.490249	17.9698	17.8811	17.9959	18.0733	18.1518	17.6249	17.9925	17.7936	17.98	17.8907
CACNG2	0.990573	0.616897	16.8655	17.4979	17.5579	17.7907	16.5473	17.4364	17.4891	17.582	17.428	17.2637
CACNG3	0.989641	0.135652	17.7961	17.7038	17.6237	17.6955	17.6178	17.3005	17.4175	17.7496	17.7048	17.5214
CACNG4	0.996446	0.678633	15.2789	14.8268	14.7731	15.0238	14.972	14.9276	14.9901	14.7999	14.9756	14.9224
CACNG8	1.00304	0.645224	18.2579	18.3798	18.5504	18.1808	18.6365	18.2644	18.3295	18.3613	18.3422	18.3979
CACUL1	0.996014	0.719485	13.1632	13.4115	13.2081	13.4623	13.3566	13.0007	13.5431	13.1325	13.3113	13.2582
CACYBP	1.02328	0.0835611	17.2149	17.8799	17.9909	18.0932	18.1858	18.1507	18.2711	18.2281	17.7947	18.2089
CAD	0.995132	0.574268	15.1577	14.9877	15.2816	15.2673	15.3696	15.1447	14.8878	14.9967	15.1736	15.0997
CADM1	0.993288	0.539895	16.0129	16.0784	16.0043	16.5578	15.8734	15.8854	16.2474	16.2133	16.1633	16.0548
CADM2	0.99553	0.567345	19.8065	19.8167	19.8291	19.94	19.9572	19.3738	19.7099	19.9966	19.8481	19.7594
CADM3	1.00868	0.490313	19.4575	19.0096	18.9997	18.3949	19.215	18.9829	19.1842	19.1381	18.9654	19.1301
CADM4	0.988861	0.552074	16.9359	17.061	17.4462	18.1714	17.3316	17.5247	16.9832	16.9996	17.4036	17.2098
CADPS	0.992379	0.409363	19.2967	19.4375	19.5321	20.0365	19.3245	19.5592	19.4118	19.4105	19.5757	19.4265
CADPS2	0.996875	0.353593	15.5478	15.4493	15.4404	15.5634	15.4853	15.4794	15.3448	15.4976	15.5002	15.4518
CALB1	1.00096	0.914296	18.2717	18.5971	18.6365	18.8175	18.3542	18.7816	18.4681	18.7902	18.5807	18.5985
CALB2	1.01241	0.435877	19.0106	18.9489	19.3487	19.3687	19.2165	20.1751	19.2547	18.9824	19.1692	19.4072
CALCOCO1	0.98663	0.272011	16.9265	16.2035	16.4373	16.8093	16.3172	16.3728	16.2188	16.5803	16.5942	16.3723
CALCRL	1.05823	0.0922128	12.1971	13.6238	12.4164	13.4202	13.7381	13.451	13.9731	13.5034	12.9144	13.6664
CALD1	0.997788	0.897445	15.5384	15.9687	16.2461	16.7947	16.0288	16.1164	16.068	16.1919	16.137	16.1013
CALR	0.994533	0.352358	21.1384	20.7397	21.0153	21.2015	20.9664	21.0113	20.7847	20.8726	21.0237	20.9088
CALU	0.990744	0.4963	17.1545	17.299	17.5105	18.1559	17.4129	17.4312	17.2677	17.3592	17.53	17.3677
CALY	0.99231	0.600787	12.4155	12.262	12.433	12.2272	12.1808	12.4758	11.8	12.5016	12.3344	12.2396
CAMK1	1.00451	0.698115	17.2258	16.7336	16.6773	16.4816	16.96	16.6852	16.6981	17.0776	16.7796	16.8552
CAMK1D	0.991611	0.205562	18.0436	18.2453	18.405	18.4826	18.196	18.2462	18.0526	18.0677	18.2941	18.1407
CAMK1G	1.00669	0.621557	13.0787	12.6632	13.1894	13.2036	12.9185	12.9838	13.408	13.1736	13.0337	13.121
CAMK2A	0.995241	0.661553	21.4906	21.7742	21.5443	22.4346	21.5821	21.79	21.8356	21.6207	21.8109	21.7071
CAMK2B	0.996873	0.366487	20.6683	20.723	20.8194	20.9314	20.6543	20.6831	20.7412	20.8035	20.7855	20.7205
CAMK2D	1.00196	0.771024	20.0594	20.0366	20.3789	20.545	20.2892	20.2063	20.2852	20.3982	20.255	20.2947
CAMK2G	0.997832	0.78952	20.5333	20.5131	20.7646	21.1262	20.8677	20.5387	20.5961	20.755	20.7343	20.6894
CAMK2N1	1.00452	0.882994	14.5288	15.3611	15.3131	16.3069	15.4396	14.9106	16.1836	15.254	15.3775	15.4469
CAMK2N2	1.00394	0.631558	14.4929	14.5751	14.8066	14.6656	14.8106	14.4293	14.7005	14.8306	14.6351	14.6927
CAMK4	0.994654	0.510566	18.0391	18.2623	18.3897	18.3985	18.3565	17.8549	18.2948	18.1926	18.2724	18.1747
CAMKK1	1.004	0.599933	17.2624	17.1653	17.0876	16.7603	17.2111	17.0281	17.0486	17.2612	17.0689	17.1372
CAMKK2	1.003	0.757698	17.6463	17.9937	18.1186	17.4148	17.8963	17.8906	17.8637	17.7364	17.7934	17.8467
CAMKV	0.996291	0.73266	19.9316	20.7981	20.8199	20.6331	20.4168	20.4124	20.5889	20.4597	20.5457	20.4695
CAMLG	0.998765	0.960153	14.5945	14.7722	15.773	15.8428	14.7854	15.3807	15.4861	15.2549	15.2456	15.2268
CAMSAP1	0.997676	0.783667	16.7441	16.5046	16.4465	16.1746	16.6072	16.4015	16.3023	16.4059	16.4675	16.4292
CAMSAP2	1.00053	0.886003	16.5251	16.5672	16.6418	16.6577	16.6401	16.4706	16.6119	16.7041	16.598	16.6067
CAMSAP3	0.996458	0.719953	16.2175	16.1732	16.3698	16.6545	16.1102	16.554	16.1193	16.3999	16.3537	16.2958
CAMTA2	0.997184	0.81514	14.7142	15.0196	15.0554	14.8649	15.2222	14.5713	14.6637	15.0289	14.9135	14.8715
CAND1	0.994286	0.618964	19.5768	19.7938	19.9617	20.482	19.6097	20.0987	19.8068	19.8428	19.9535	19.8395
CANT1	0.999977	0.999025	13.1681	13.6851	13.1856	12.866	13.5596	12.9652	12.9077	13.471	13.2262	13.2259
CANX	0.998492	0.792965	20.3136	20.6925	20.3608	20.4481	20.4892	20.2037	20.5323	20.4665	20.4538	20.4229
CAP1	0.992582	0.366542	20.1039	20.4127	20.517	20.8201	20.2506	20.2588	20.2815	20.4555	20.4634	20.3116
CAP2	0.996307	0.797436	18.9756	19.6481	19.5229	19.3671	18.669	19.5134	19.3571	19.6881	19.3784	19.3069
CAPN1	0.991081	0.597586	14.6848	14.5443	14.915	15.5517	14.6897	14.9908	14.6103	14.8725	14.9239	14.7908
CAPN2	0.987959	0.357814	16.4137	16.525	16.7762	17.237	16.3978	16.7843	16.4376	16.526	16.738	16.5364
CAPN5	0.984923	0.205309	16.0764	16.1658	16.499	16.7833	16.2471	16.1312	16.1998	15.9585	16.3811	16.1342
ERMP1	0.952123	0.0417645	11.9728	11.6952	12.1077	12.6175	11.2811	11.5434	11.43	11.8218	12.0983	11.5191
CAPNS1	0.991234	0.732755	15.4369	15.6573	15.7272	16.8277	15.1571	15.7983	16.2989	15.8368	15.9123	15.7728
CAPRIN1	0.998389	0.917828	17.5649	18.0521	18.3847	18.8453	18.1714	18.2825	18.1746	18.1012	18.2118	18.1824
CAPZA1	1.00084	0.850611	17.5244	17.4828	17.3075	17.6116	17.5973	17.4913	17.4868	17.4096	17.4816	17.4963
CAPZA2	1.00525	0.644642	19.8698	19.6461	19.7454	19.1878	19.9491	19.2713	19.8335	19.8068	19.6123	19.7152
CAPZB	1.00417	0.520815	20.4515	20.793	20.6566	20.9052	20.8986	20.5784	20.9302	20.7446	20.7016	20.788
CARHSP1	1.00366	0.798112	17.7988	17.4081	17.64	16.8824	17.5932	17.1088	17.64	17.6421	17.4323	17.496
CARM1	0.986405	0.132884	15.2723	15.3652	15.2718	15.675	14.9789	15.2041	15.2443	15.3197	15.3961	15.1868
CARMIL1	0.993111	0.570809	13.4081	13.8106	13.7506	13.9858	13.7403	13.661	13.8194	13.3556	13.7388	13.6441
CARMIL2	0.988856	0.519984	16.0668	16.9721	16.7646	17.3251	16.6295	16.6379	16.715	16.3981	16.7821	16.5951
CARMIL3	1.00955	0.489511	15.4035	15.1666	15.2704	15.8846	15.8765	15.4631	15.3136	15.6615	15.4313	15.5787
CARS1	0.994883	0.175971	15.9752	15.8605	15.7382	15.9251	15.8173	15.7666	15.774	15.8161	15.8747	15.7935
CARTPT	1.0281	0.234418	15.6627	15.9153	16.2791	15.3272	15.979	16.8937	16.4284	15.6589	15.7961	16.24
CASK	0.999644	0.928679	18.6138	18.7651	18.7463	18.5069	18.6828	18.5416	18.6756	18.7055	18.658	18.6514
CASKIN1	1.00347	0.710861	17.779	17.6782	17.9291	18.2207	17.7388	18.2521	17.9763	17.8885	17.9017	17.9639
CASKIN2	0.996469	0.736937	13.6312	14.0693	13.8793	13.5173	13.8639	13.7836	13.5893	13.6659	13.7743	13.7257
CASP2	0.947143	0.222528	12.2355	11.6677	11.6344	11.5153	10.8847	11.4574	10.1048	12.1189	11.7632	11.1415
CASP3	1.00176	0.943071	13.681	12.46	12.9782	13.6781	13.0303	13.0901	13.3257	13.4442	13.1993	13.2226
CASP6	1.01004	0.636089	12.6711	11.6432	11.7932	11.9928	12.1659	12.3775	11.9951	12.0448	12.0251	12.1458
CASQ2	1.0266	0.533449	16.0394	16.1922	15.9046	13.8716	15.5965	15.232	16.3048	16.5237	15.5019	15.9143
CASTOR2	1.01382	0.653749	13.0308	12.509	13.0009	11.641	12.8773	13.0069	12.2219	12.7689	12.5454	12.7188
CAT	0.954122	0.546615	15.577	15.0095	16.1812	17.4045	12.5804	17.201	14.8837	16.563	16.0431	15.307
CAVIN1	0.991213	0.652367	15.9879	16.5452	16.7711	17.3641	16.1855	16.7069	16.5072	16.6829	16.6671	16.5206
CAVIN2	0.994208	0.673416	15.2784	15.1214	15.2544	15.7908	15.0771	14.9975	15.4983	15.5162	15.3613	15.2723
CAVIN3	0.998031	0.962162	13.118	11.5043	13.27	13.9009	12.9027	12.8278	12.8267	13.1341	12.9483	12.9228
CBARP	0.997643	0.898346	16.2367	15.7786	15.3494	15.1474	15.7344	15.1915	15.7535	15.6853	15.628	15.5912
CBFB	1.00495	0.848151	13.4608	13.3008	12.7943	12.377	13.4801	12.4934	13.0504	13.166	12.9832	13.0475
CBL	0.992714	0.4932	14.0121	14.1089	14.0637	14.0439	13.978	13.7713	14.3386	13.731	14.0572	13.9547
CBLB	0.98722	0.277217	14.6535	14.6505	14.4633	14.0565	14.0791	14.3076	14.3541	14.344	14.4559	14.2712
CBLL1	1.00209	0.90015	13.3951	13.1804	12.7515	13.4723	13.3449	12.8312	13.4436	13.2901	13.1998	13.2275
CBLN4	0.957141	0.0929386	15.0917	15.3102	14.9537	15.6343	14.4187	15.144	14.9628	13.8504	15.2475	14.594
CBR1	0.993743	0.671529	18.4167	18.6929	19.0271	19.5444	18.5595	19.0287	18.9334	18.686	18.9203	18.8019
CBS	0.977905	0.488986	14.2687	13.7748	14.589	15.7234	14.0325	14.6354	14.0513	14.3474	14.589	14.2666
CBX1	0.987584	0.681272	14.3647	15.3302	15.721	16.2022	14.8122	15.6946	14.9083	15.438	15.4045	15.2133
CBX3	1.00967	0.266521	19.0656	19.0463	18.9172	18.7462	19.4991	18.9622	18.933	19.1139	18.9438	19.127
CBX5	1.00273	0.694896	16.5389	16.6193	16.7402	16.5055	16.7346	16.379	16.6419	16.8299	16.601	16.6463
CC2D1A	0.996446	0.877477	14.2525	14.1032	14.4984	15.136	13.9654	15.0061	14.2331	14.5794	14.4975	14.446
CC2D1B	1.00849	0.162211	13.4207	13.2301	13.271	13.1351	13.3644	13.4255	13.4435	13.2739	13.2642	13.3768
CC2D2A	0.890012	0.054415	13.5046	13.2941	13.0536	13.0382	11.955	11.2694	10.5131	13.3356	13.2226	11.7683
CCAR1	1.00545	0.716845	17.014	16.4874	16.4309	15.9848	16.8113	16.364	16.4172	16.684	16.4793	16.5691
CCAR2	0.995445	0.637266	17.5795	17.3444	17.5585	17.9012	17.2487	17.6285	17.4214	17.7643	17.5959	17.5157
CCDC120	1.0065	0.806959	11.9078	12.0537	12.7824	11.3946	12.0204	12.4231	11.9219	12.0861	12.0346	12.1129
CCDC127	1.01223	0.5068	13.0669	13.3949	13.7202	13.9834	13.7531	14.0393	13.5568	13.4788	13.5413	13.707
LRRTM2	0.9525	0.0166539	14.5751	13.9845	13.8949	14.2447	13.2392	13.8308	13.6164	13.3196	14.1748	13.5015
CCDC149	1.03437	0.353265	14.76	13.9161	12.8471	13.4414	14.6292	13.6551	14.5946	13.9747	13.7412	14.2134
CCDC177	1.0025	0.709918	17.3166	17.3548	17.4008	17.3518	17.7073	17.3599	17.3426	17.1876	17.356	17.3993
CCDC22	1.00879	0.357676	15.7576	15.3705	15.8342	15.5371	15.6935	15.5441	15.925	15.886	15.6248	15.7621
CCDC25	0.995952	0.439558	16.9033	16.8263	16.8736	17.1045	16.8121	16.9295	16.9678	16.7241	16.9269	16.8584
CCDC28A	0.999909	0.996107	13.5441	14.3167	14.5487	14.2769	14.1544	14.483	14.2043	13.8395	14.1716	14.1703
CCDC28B	0.99299	0.800502	14.269	13.3653	13.3055	12.8213	13.6856	12.9744	13.0629	13.6613	13.4403	13.346
CCDC32	1.0076	0.896844	11.7665	14.3383	13.9887	15.4033	14.1845	14.1298	13.515	14.0896	13.8742	13.9797
CCDC43	0.979781	0.222486	15.3163	15.4706	16.0227	16.199	15.3312	15.6556	15.5294	15.2184	15.7522	15.4337
CCDC47	0.996176	0.69543	16.1016	16.1563	16.1321	16.681	16.1679	16.3858	16.1042	16.1643	16.2678	16.2055
CCDC50	0.988072	0.27991	18.0833	18.6343	18.4185	18.7662	18.4043	18.4434	18.2129	17.9602	18.4756	18.2552
CCDC51	1.00888	0.474466	14.5237	14.2213	13.7746	14.1197	14.3613	14.17	14.2063	14.4042	14.1598	14.2855
CCDC6	1.00046	0.978168	15.9492	16.1461	16.5197	16.9926	16.0413	16.6511	16.4002	16.5453	16.4019	16.4095
CCDC85A	1.0053	0.465652	16.0463	15.5688	15.7959	15.7572	15.8278	15.9065	15.7858	15.9826	15.792	15.8757
CCDC85B	0.983821	0.618796	13.081	13.7589	14.0196	14.6775	12.9439	13.757	13.6684	14.2692	13.8843	13.6596
CCDC85C	0.99666	0.801404	15.3912	15.4745	15.2359	15.0128	14.909	14.9777	15.4727	15.5509	15.2786	15.2276
CCDC86	1.05177	0.331997	13.7778	13.5639	12.9655	11.1	13.552	13.0517	13.6455	13.8194	12.8518	13.5172
CCDC88A	0.992209	0.46407	17.579	17.7309	17.9316	18.2775	17.4855	17.8815	17.7074	17.8873	17.8797	17.7404
CCDC90B	1.00091	0.948275	15.1824	14.8581	14.6179	14.933	15.3513	14.6561	14.6656	14.9727	14.8978	14.9114
CCDC91	1.02765	0.305527	14.2698	15.3366	13.7268	13.9978	14.6484	14.795	14.7315	14.741	14.3328	14.729
CCDC92	0.982464	0.15168	16.4192	16.5421	15.9946	16.561	16.2493	16.3032	16.0096	15.8059	16.3792	16.092
CCDC92B	1.00007	0.997288	13.5547	14.1893	13.8578	13.4268	14.3617	13.897	13.3982	13.3759	13.7572	13.7582
CCDC93	0.99397	0.185233	16.2678	16.1081	16.1379	16.0479	15.9897	15.9426	16.1116	16.1285	16.1404	16.0431
CCM2	1.00102	0.948884	16.4333	16.3814	16.5862	15.6653	16.5938	16.013	16.0761	16.4499	16.2666	16.2832
CCN2	0.998031	0.907055	13.6983	13.4097	13.8016	13.9293	14.0294	13.7026	13.8564	13.1424	13.7097	13.6827
CCNH	0.982487	0.151181	12.4285	12.6173	12.5763	12.5431	12.0991	12.2358	12.2639	12.6878	12.5413	12.3216
CCNT1	1.01901	0.72654	14.8628	14.6367	14.2584	11.8516	14.5665	14.273	13.6457	14.1812	13.9024	14.1666
CCNY	0.972026	0.163657	15.4044	15.7437	15.5018	16.5415	15.4862	15.2627	15.5677	15.1072	15.7979	15.3559
CCNYL1	0.996931	0.853331	14.1915	13.5624	13.595	14.0966	13.7812	14.0792	13.994	13.4209	13.8614	13.8189
CCP110	1.011	0.449399	12.6705	11.9979	12.2335	12.3603	12.626	12.2201	12.3908	12.5675	12.3156	12.4511
CCSER2	0.92255	0.267919	13.8194	12.6521	13.4456	14.5244	10.255	13.5125	13.2858	13.1716	13.6104	12.5562
CCT2	1.00104	0.80813	20.0246	20.0698	20.0608	19.7745	19.9003	19.9644	20.0828	20.0657	19.9824	20.0033
CCT3	1.00427	0.135891	20.0176	20.0909	19.9499	19.9997	20.0632	20.007	20.1862	20.1437	20.0145	20.1
CCT4	1.00238	0.667261	18.7279	19.0025	19.1443	19.117	19.002	19.0239	19.0113	19.1351	18.9979	19.0431
CCT5	1.00427	0.101584	18.6973	18.7428	18.6047	18.7659	18.7461	18.8411	18.7841	18.759	18.7027	18.7826
CCT6A	1.00378	0.507582	18.8942	18.8302	18.8038	18.6591	18.8558	18.8581	18.6642	19.0938	18.7968	18.868
CCT6B	1.01089	0.235016	19.0602	19.5683	19.2054	19.3808	19.7993	19.3964	19.5889	19.2713	19.3037	19.514
CCT7	1.00068	0.901098	19.3639	19.4833	19.6385	19.659	19.3699	19.6685	19.4814	19.6779	19.5362	19.5494
CCT8	0.997224	0.349376	19.8246	20.0048	19.9764	20.0326	19.8725	19.8972	19.9872	19.8599	19.9596	19.9042
CD2AP	1.00743	0.671764	14.7848	14.24	14.1296	14.0787	14.7353	14.4921	13.9152	14.516	14.3083	14.4146
CD47	0.989037	0.549557	19.1287	19.7758	19.4057	20.4884	19.2413	19.9458	19.5414	19.2062	19.6996	19.4837
CD9	1.00303	0.892178	18.0021	18.7252	19.097	19.6962	18.8529	19.4941	18.5736	18.829	18.8801	18.9374
CLMP	0.961371	0.0282337	15.1428	15.0743	14.5591	14.4421	13.9872	14.3817	14.2144	14.3475	14.8046	14.2327
CDC123	0.992883	0.698601	13.9827	13.2276	13.0543	13.3935	13.3384	13.5177	12.9747	13.4455	13.4145	13.3191
CDC16	1.0063	0.781976	14.8545	14.9945	15.2419	16.0156	15.2051	15.8782	14.9029	15.5054	15.2766	15.3729
CDC23	0.989098	0.425469	14.0676	14.3944	14.3311	14.8346	14.1656	14.253	14.0774	14.5035	14.4069	14.2498
CDC27	0.982397	0.373299	13.1587	13.7392	13.7099	14.1683	13.1343	13.6833	13.699	13.2953	13.694	13.453
CDC34	1.00813	0.416916	15.8856	16.3104	15.9829	15.7376	16.2419	15.8574	16.1982	16.1386	15.9791	16.109
CDC37	0.979794	0.402994	16.4898	16.9748	17.2557	18.1819	16.7262	17.1833	17.0725	16.5279	17.2256	16.8775
CDC37L1	0.994092	0.694111	15.7267	15.7083	15.4501	16.4922	15.6863	15.7473	15.7452	15.8239	15.8443	15.7507
CDC40	1.00569	0.521694	14.432	14.491	14.3214	14.2789	14.6371	14.1817	14.3936	14.6384	14.3808	14.4627
CDC42	1.00159	0.590013	19.7302	19.9424	19.9195	19.9561	19.872	19.949	19.9175	19.9359	19.8871	19.9186
CDC42BPA	1.00331	0.317751	16.5574	16.6332	16.6165	16.5447	16.6232	16.5677	16.6058	16.7749	16.588	16.6429
CDC42BPB	0.991295	0.330914	16.6782	16.5685	16.4976	17.0921	16.5031	16.6576	16.5171	16.5769	16.7091	16.5637
CDC42EP4	1.01231	0.0679291	17.0691	17.0435	16.9248	16.9814	17.2763	17.4004	16.9794	17.2	17.0047	17.214
CDC42SE2	1.0147	0.44223	17.5977	17.4309	17.6009	16.4748	17.7279	17.5373	17.7497	17.1049	17.2761	17.53
CDC5L	0.993138	0.469464	16.9777	16.6982	16.9646	17.0255	16.6256	17.0208	16.527	17.0282	16.9165	16.8004
CDC73	1.01261	0.469946	15.0508	14.9179	15.5026	15.7479	15.6034	15.9003	15.2422	15.2453	15.3048	15.4978
CDH10	0.988593	0.189724	15.8537	15.8116	15.9425	15.5939	15.4895	15.4992	15.5894	15.9027	15.8004	15.6202
CDH11	1.0055	0.499725	16.8787	17.0381	16.8482	16.8199	17.2372	16.6858	17.1091	16.9243	16.8962	16.9891
CDH12	0.978136	0.547501	13.8003	13.8281	14.0303	13.2805	12.6534	14.2237	12.6803	14.1806	13.7348	13.4345
CDH13	0.997211	0.613323	18.4746	18.4054	18.3278	18.7228	18.4624	18.2958	18.4826	18.4835	18.4827	18.4311
CDH18	0.981874	0.32254	13.1548	13.1498	13.4123	13.6387	13.4301	12.9812	13.3701	12.607	13.3389	13.0971
CDH2	0.990724	0.492817	16.2179	16.6498	16.5539	16.8976	16.0133	16.5208	16.7652	16.4047	16.5798	16.426
CDH22	1.00373	0.909202	13.8919	12.886	13.729	12.379	13.136	12.7541	13.4597	13.7334	13.2215	13.2708
CDH6	0.981076	0.253909	15.4053	14.8442	15.0803	14.708	14.5981	14.3956	14.7315	15.1763	15.0094	14.7254
CDH8	1.01419	0.555933	15.2948	14.4462	14.1018	13.8793	14.6224	14.3625	14.6791	14.877	14.4305	14.6353
CDH9	0.973525	0.406238	13.7929	13.2805	13.1269	12.4397	13.1895	12.0038	12.983	13.0701	13.16	12.8116
CDK12	1.00151	0.897791	12.323	12.1293	12.45	12.7629	12.3512	12.5598	12.4209	12.4084	12.4163	12.4351
CDK13	0.982369	0.123261	13.7272	13.6602	13.5913	13.9746	13.436	13.7999	13.304	13.4446	13.7383	13.4961
CDK14	0.989576	0.359368	16.2646	15.9256	15.8582	16.0002	15.7013	16.072	15.5133	16.0945	16.0122	15.8452
CDK16	1.00822	0.428813	16.0382	15.745	15.7848	15.6301	16.2461	15.7729	15.6836	16.0149	15.7995	15.9294
CDK17	0.992898	0.509204	16.7411	17.0567	17.3319	17.2622	17.0441	16.7917	17.2623	16.8081	17.098	16.9766
CDK18	1.0025	0.849292	15.5664	15.8308	15.4019	16.1963	15.8137	16.0371	15.5801	15.7216	15.7488	15.7881
CDK19	0.933603	0.213823	14.1647	14.356	13.9908	14.7273	11.3728	13.8733	14.1643	14.0278	14.3097	13.3596
[truncated: 5,102 more rows]

## Sheet: -Outlier31993
Genes	FC	p-value	31993_Lcortex_S2-C6_1_5981	28731_Lcortex_S2-E4_1_5967	27931_Lcortex_S2-G2_1_5953	27362_Lcortex_S2-A1_1_5939	31986_Lcortex_S2-B7_1_5988	28730_Lcortex_S2-H1_1_5946	27934_Lcortex_S2-D5_1_5974	27426_Lcortex_S2-F3_1_5960	WT average	cKO average
[truncated: 5,958 more rows]

[truncated: 1 more sheets: -Outliers31993and27426]
